# Supplementary material for: Cross-Species Genome Wide Expression Analysis during Pluripotent Cell Determination in Mouse and Rat Preimplantation Embryos
Source: PLoS One. 2012 Oct 15;7(10):e47107. doi: 10.1371/journal.pone.0047107 (PMC3471948; doi:10.1371/journal.pone.0047107)
Supplement: Table S1 — Mouse Venn diagram 1.5 fold change gene list. A. ICM versus Blastocyst, B. Blastocyst versus Morula, C. ICM versus Morula. (XLS) [file pone.0047107.s009.xls]

## Sheet: Tabelle1
	Table S1A									Table S1B											Table S1C
	ALL MOUSE gene differentially expressed (fc > 1.5): ICM versus BLASTOCYST									ALL MOUSE gene differentially expressed (fc > 1.5): BLASTOCYST versus MORULA											ALL MOUSE gene differentially expressed (fc >1.5): ICM vs MORULA
											Gene_symbol	Emor	Eicm	Ebla	FCicm_bla	FCbla_mor	FCic
		Gene_symbol	Emor	Eicm	Ebla	FCicm_bla	FCbla_mor	FCic m_mor									m_mor
	ENSMUSG00000038418	Egr1	6.25068	9.86691	9.01774	4.12133	-2.39194	1.72939		ENSMUSG00000074207	Adh1	13.1212	13.0956	4.77999	-0.0855033	8.2949	8.20939				Ensembl	Gene_symbol	Emor	Eicm	Ebla	FCicm_bla	FCbla_mor	FCicm_mor
	ENSMUSG00000021250	Fos	4.78576	7.30669	7.28128	3.54147	-3.98975	-0.448284		ENSMUSG00000046361	2810416G20Rik	11.2593	10.9663	2.77593	-0.00675385	6.82099	6.81423				ENSMUSG00000074207	Adh1	13.1212	13.0956	4.77999	-0.0855033	8.2949	8.20939
	ENSMUSG00000054932	Afp	2.98526	6.61514	3.1437	3.35855	-0.385387	2.97316		ENSMUSG00000071266	1300003B13Rik	7.98574	7.19087	1.86313	-1.01371	6.08258	5.06887				ENSMUSG00000046361	2810416G20Rik	11.2593	10.9663	2.77593	-0.00675385	6.82099	6.81423
	ENSMUSG00000070471	---	2.98005	7.65812	2.46281	3.25556	-1.09775	2.15781		ENSMUSG00000046974	BC053393	13.0334	12.5905	7.31115	-0.456205	5.67001	5.2138				ENSMUSG00000021213	Akr1c13	8.27358	8.07525	3.18133	0.00537923	5.39173	5.39711
	ENSMUSG00000056061	Gm14318	3.77131	9.33203	5.08156	2.81863	-0.754743	2.06389		ENSMUSG00000006369	Fbln1	10.6579	10.5889	4.79162	-0.500678	5.41937	4.91869				ENSMUSG00000046974	BC053393	13.0334	12.5905	7.31115	-0.456205	5.67001	5.2138
	ENSMUSG00000058662	Olfr69	2.4012	7.43727	3.54458	2.62388	-0.657194	1.96669		ENSMUSG00000021213	Akr1c13	8.27358	8.07525	3.18133	0.00537923	5.39173	5.39711				ENSMUSG00000071266	1300003B13Rik	7.98574	7.19087	1.86313	-1.01371	6.08258	5.06887
	ENSMUSG00000066072	Cyp4a10	2.36144	7.158	2.42119	2.435	-0.0575925	2.3774		ENSMUSG00000056870	Gulp1	8.80566	7.97845	3.55914	-0.638989	5.06365	4.42466				ENSMUSG00000006369	Fbln1	10.6579	10.5889	4.79162	-0.500678	5.41937	4.91869
	ENSMUSG00000073680	Tmem88b	3.3138	7.39858	4.67464	2.40338	-1.21978	1.1836		ENSMUSG00000021359	Tcfap2a	10.4652	9.94918	5.32759	-0.512535	5.05464	4.54211				ENSMUSG00000021835	Bmp4	8.20541	8.15134	3.33206	0.457066	4.36856	4.82562
	ENSMUSG00000074793	Hspa12b	5.64171	9.39509	5.67759	2.3628	0.44192	2.80472		ENSMUSG00000027071	P2rx3	9.29273	8.42269	4.34475	-0.723191	4.8465	4.12331				ENSMUSG00000021359	Tcfap2a	10.4652	9.94918	5.32759	-0.512535	5.05464	4.54211
	ENSMUSG00000076498	---	7.02521	11.3011	7.96904	2.32599	-1.43673	0.889262		ENSMUSG00000051147	Nat2	8.90475	8.65332	4.10354	-0.402289	4.68617	4.28388				ENSMUSG00000022244	Amacr	8.02773	7.79429	4.70137	0.318789	4.18304	4.50183
	ENSMUSG00000063887	Nlgn1	4.09506	8.99667	4.91957	2.26663	-1.22674	1.03989		ENSMUSG00000049723	Mmp12	7.75927	5.33024	3.04731	-1.27408	4.6607	3.38662				ENSMUSG00000051065	1600021P15Rik	8.36486	8.03393	3.8127	0.0814761	4.38279	4.46426
	ENSMUSG00000036905	C1qb	3.37374	7.75787	3.34452	2.22891	-0.982868	1.24604		ENSMUSG00000027186	Elf5	8.66698	7.32662	4.2651	-0.906473	4.64589	3.73941				ENSMUSG00000056870	Gulp1	8.80566	7.97845	3.55914	-0.638989	5.06365	4.42466
	ENSMUSG00000037579	Kcnh3	5.40113	9.04704	6.25281	2.17595	-0.759778	1.41617		ENSMUSG00000022686	B3gnt5	9.85384	8.41389	5.29722	-0.949932	4.48163	3.53169				ENSMUSG00000029304	Spp1	11.31	11.7239	6.57476	0.577718	3.84085	4.41857
	ENSMUSG00000070334	Krtap31-1	2.94617	6.09865	3.65866	2.14001	-0.686712	1.4533		ENSMUSG00000032849	Abcc4	9.25325	8.04298	4.84798	-1.1572	4.39327	3.23606				ENSMUSG00000020407	Upp1	10.0901	10.4981	6.1276	0.395514	3.92862	4.32414
	ENSMUSG00000062591	Tubb4	4.07466	8.3288	3.15495	2.13106	0.409796	2.54086		ENSMUSG00000051065	1600021P15Rik	8.36486	8.03393	3.8127	0.0814761	4.38279	4.46426				ENSMUSG00000051147	Nat2	8.90475	8.65332	4.10354	-0.402289	4.68617	4.28388
	ENSMUSG00000039552	Rsph4a	3.14802	5.62275	4.94104	2.11898	-1.54685	0.572129		ENSMUSG00000034127	Tspan8	12.479	12.2819	7.57745	-0.179151	4.36883	4.18968				ENSMUSG00000034127	Tspan8	12.479	12.2819	7.57745	-0.179151	4.36883	4.18968
	ENSMUSG00000003545	Fosb	3.52108	5.37314	5.42427	2.10378	-1.31071	0.793077		ENSMUSG00000021835	Bmp4	8.20541	8.15134	3.33206	0.457066	4.36856	4.82562				ENSMUSG00000027071	P2rx3	9.29273	8.42269	4.34475	-0.723191	4.8465	4.12331
	ENSMUSG00000025716	Myo3a	3.4717	7.18835	3.46075	2.093	-0.558043	1.53496		ENSMUSG00000036109	Mbnl3	8.60454	7.95433	4.95996	-0.684741	4.337	3.65226				ENSMUSG00000031410	Nxf7	8.04036	8.08496	3.98116	0.0162912	4.09227	4.10856
	ENSMUSG00000066704	Cyp2b19	2.20938	6.10289	2.33027	2.08819	-0.0351941	2.05299		ENSMUSG00000029201	Ugdh	9.20369	8.42681	6.1627	-0.516452	4.24681	3.73035				ENSMUSG00000031207	Msn	10.9358	10.869	6.46396	-0.0454389	4.13406	4.08862
	ENSMUSG00000036912	Piwil4	2.56846	5.89358	2.85525	2.06684	-0.0115356	2.05531		ENSMUSG00000022244	Amacr	8.02773	7.79429	4.70137	0.318789	4.18304	4.50183				ENSMUSG00000021207	Akr1c21	9.51182	9.28447	5.46075	0.170304	3.71961	3.88992
	ENSMUSG00000087301	---	4.01328	7.60829	4.8535	2.06654	-1.18809	0.878454		ENSMUSG00000024331	Dsc2	9.22541	8.29943	4.58949	-0.606651	4.18152	3.57487				ENSMUSG00000021591	Glrx	9.54328	9.34707	6.02926	-0.203587	4.05968	3.85609
	ENSMUSG00000003872	Lin7b	5.3401	7.44128	5.7811	2.04331	-0.904965	1.13835		ENSMUSG00000031207	Msn	10.9358	10.869	6.46396	-0.0454389	4.13406	4.08862				ENSMUSG00000020733	Slc9a3r1	10.7126	10.5374	7.65802	-0.0778031	3.84856	3.77076
	ENSMUSG00000086520	---	2.86662	6.51087	3.16243	2.01974	-0.150265	1.86947		ENSMUSG00000048376	F2r	6.87939	5.42245	2.61201	-0.491654	4.12328	3.63162				ENSMUSG00000032698	Lmo2	8.36402	8.85482	4.45619	0.371953	3.39605	3.76801
	ENSMUSG00000015484	Fam163a	4.36459	7.22426	4.56038	2.00562	-0.0499496	1.95567		ENSMUSG00000000031	H19	8.2112	7.27827	4.18533	-0.990273	4.11841	3.12814				ENSMUSG00000027186	Elf5	8.66698	7.32662	4.2651	-0.906473	4.64589	3.73941
	ENSMUSG00000054385	Ceacam2	5.25457	7.65428	5.20674	2.00498	0.31249	2.31747		ENSMUSG00000025429	Pstpip2	7.80992	5.29742	4.05249	-1.3185	4.11141	2.7929				ENSMUSG00000029201	Ugdh	9.20369	8.42681	6.1627	-0.516452	4.24681	3.73035
	ENSMUSG00000079112	C86695	2.57765	6.36368	2.88578	1.91525	-0.293046	1.62221		ENSMUSG00000084931	---	9.64371	8.84961	4.925	-0.866847	4.09752	3.23068				ENSMUSG00000042225	Ammecr1	7.63417	7.06101	4.13694	-0.147604	3.86245	3.71485
	ENSMUSG00000086298	---	3.52964	6.94148	4.1614	1.9081	-0.0432105	1.86489		ENSMUSG00000031410	Nxf7	8.04036	8.08496	3.98116	0.0162912	4.09227	4.10856				ENSMUSG00000036109	Mbnl3	8.60454	7.95433	4.95996	-0.684741	4.337	3.65226
	ENSMUSG00000074384	AI429214	6.05235	8.73337	5.02367	1.90751	1.06487	2.97238		ENSMUSG00000021591	Glrx	9.54328	9.34707	6.02926	-0.203587	4.05968	3.85609				ENSMUSG00000056737	Capg	9.68578	9.54469	5.79618	-0.329384	3.97698	3.64759
	ENSMUSG00000042717	Ppp1r3a	2.83889	6.43593	2.56902	1.90377	-0.0836889	1.82008		ENSMUSG00000030894	Tpp1	9.6538	8.4678	4.7361	-0.662244	4.04979	3.38755				ENSMUSG00000048376	F2r	6.87939	5.42245	2.61201	-0.491654	4.12328	3.63162
	ENSMUSG00000030114	Klrg1	5.00006	8.61517	5.55919	1.88919	-0.498189	1.391		ENSMUSG00000053964	Lgals4	10.3403	9.48596	6.82525	-0.646272	4.03125	3.38498				ENSMUSG00000030365	Clec2i	8.92106	8.01925	5.03547	-0.136615	3.75085	3.61423
	ENSMUSG00000052273	Dnahc3	3.86504	6.63522	6.34852	1.87801	-2.47194	-0.593935		ENSMUSG00000022229	Atp12a	9.72292	8.50847	5.48065	-0.71112	3.98575	3.27463				ENSMUSG00000068522	Aard	7.71067	7.76269	6.09715	0.258829	3.32411	3.58294
	ENSMUSG00000055695	5730407I07Rik	2.76599	6.06976	3.49184	1.85545	-0.717109	1.13834		ENSMUSG00000056737	Capg	9.68578	9.54469	5.79618	-0.329384	3.97698	3.64759				ENSMUSG00000024331	Dsc2	9.22541	8.29943	4.58949	-0.606651	4.18152	3.57487
	ENSMUSG00000024256	Adcyap1	3.82956	6.47813	4.8979	1.84879	-0.783966	1.06482		ENSMUSG00000025588	Nat1	8.00492	6.24471	3.7071	-1.20188	3.94591	2.74404				ENSMUSG00000022265	Ank	11.3958	11.4483	8.77294	-0.0334178	3.58662	3.5532
	ENSMUSG00000005952	Trpv1	3.26585	4.14198	3.93844	1.82729	-0.440863	1.38643		ENSMUSG00000020407	Upp1	10.0901	10.4981	6.1276	0.395514	3.92862	4.32414				ENSMUSG00000022686	B3gnt5	9.85384	8.41389	5.29722	-0.949932	4.48163	3.53169
	ENSMUSG00000017493	Igfbp4	3.52652	7.34911	5.13988	1.82614	-2.44276	-0.616623		ENSMUSG00000022899	Slc15a2	10.5406	9.84334	6.74088	-0.432362	3.92713	3.49477				ENSMUSG00000024421	Lama3	8.73275	8.93821	6.14194	0.18351	3.34112	3.52463
	ENSMUSG00000030103	Bhlhe40	6.06931	7.26365	7.13091	1.8257	-1.60953	0.216169		ENSMUSG00000042225	Ammecr1	7.63417	7.06101	4.13694	-0.147604	3.86245	3.71485				ENSMUSG00000000385	Tmprss2	10.3719	9.69594	6.8822	-0.292271	3.80394	3.51167
	ENSMUSG00000018819	Lsp1	4.39993	7.45925	5.84642	1.82403	-1.03537	0.788657		ENSMUSG00000021830	Txndc16	9.08546	8.55601	5.39102	-0.558034	3.85704	3.29901				ENSMUSG00000022899	Slc15a2	10.5406	9.84334	6.74088	-0.432362	3.92713	3.49477
	ENSMUSG00000029477	Morn3	4.43163	6.62243	5.26069	1.81705	-1.08988	0.727169		ENSMUSG00000020733	Slc9a3r1	10.7126	10.5374	7.65802	-0.0778031	3.84856	3.77076				ENSMUSG00000021998	Lcp1	11.8565	11.5829	7.78633	-0.166257	3.6597	3.49344
	ENSMUSG00000079620	Muc4	3.33902	6.34001	4.92894	1.81625	-1.2258	0.590454		ENSMUSG00000038267	Slc22a23	9.38445	8.978	5.22241	-0.543459	3.84752	3.30406				ENSMUSG00000038872	Zfhx3	9.08721	8.89692	5.37356	-0.157824	3.57745	3.41962
	ENSMUSG00000062260	AA415398	4.15843	6.93516	4.6446	1.80203	-0.115971	1.68606		ENSMUSG00000029304	Spp1	11.31	11.7239	6.57476	0.577718	3.84085	4.41857				ENSMUSG00000030894	Tpp1	9.6538	8.4678	4.7361	-0.662244	4.04979	3.38755
	ENSMUSG00000052450	2810055G20Rik	3.72689	6.91509	6.34272	1.79155	-1.49755	0.294		ENSMUSG00000067261	Foxd3	7.06499	5.85909	3.18729	-0.460467	3.81184	3.35137				ENSMUSG00000049723	Mmp12	7.75927	5.33024	3.04731	-1.27408	4.6607	3.38662
	ENSMUSG00000040627	Aicda	4.56129	7.94054	5.75564	1.78999	-1.25457	0.535418		ENSMUSG00000000385	Tmprss2	10.3719	9.69594	6.8822	-0.292271	3.80394	3.51167				ENSMUSG00000053964	Lgals4	10.3403	9.48596	6.82525	-0.646272	4.03125	3.38498
	ENSMUSG00000051936	BC048599	2.95853	6.30534	3.36037	1.7723	-0.647637	1.12467		ENSMUSG00000020333	Acsl6	9.43721	8.77748	5.91415	-0.569573	3.7587	3.18912				ENSMUSG00000086909	---	11.0324	10.6971	7.19656	-0.240776	3.61887	3.3781
	ENSMUSG00000027434	Nkx2-2	3.21856	6.36787	3.93028	1.7644	-0.570023	1.19438		ENSMUSG00000030365	Clec2i	8.92106	8.01925	5.03547	-0.136615	3.75085	3.61423				ENSMUSG00000011256	Adam19	8.52967	8.29544	5.89835	0.0237646	3.35357	3.37733
	ENSMUSG00000020319	AV249152	4.56801	6.70606	4.43465	1.73852	0.501914	2.24043		ENSMUSG00000044681	Cnpy1	6.97566	4.75663	3.49357	-0.899622	3.73415	2.83452				ENSMUSG00000054843	Atrnl1	8.17805	7.85908	3.71275	-0.0597805	3.42196	3.36218
	ENSMUSG00000045382	Cxcr4	3.25018	5.26041	9.35486	1.73646	-5.87124	-4.13478		ENSMUSG00000041390	Mdfic	7.37502	5.21435	3.73981	-1.48617	3.722	2.23583				ENSMUSG00000003934	Efnb3	6.16927	7.17223	3.60105	0.976658	2.37506	3.35171
	ENSMUSG00000037868	Egr2	4.37813	5.64155	6.48769	1.7347	-2.67441	-0.939714		ENSMUSG00000021207	Akr1c21	9.51182	9.28447	5.46075	0.170304	3.71961	3.88992				ENSMUSG00000067261	Foxd3	7.06499	5.85909	3.18729	-0.460467	3.81184	3.35137
	ENSMUSG00000029913	Prdm5	3.60037	5.49388	3.17919	1.73058	-0.27049	1.46009		ENSMUSG00000022463	Srebf2	8.85677	8.35554	5.49044	-0.576546	3.66542	3.08888				ENSMUSG00000067860	Zic3	7.45981	6.73801	3.92637	-0.109692	3.43293	3.32324
	ENSMUSG00000031549	Ido2	4.8058	6.79101	5.72294	1.72039	-0.610827	1.10957		ENSMUSG00000021998	Lcp1	11.8565	11.5829	7.78633	-0.166257	3.6597	3.49344				ENSMUSG00000038267	Slc22a23	9.38445	8.978	5.22241	-0.543459	3.84752	3.30406
	ENSMUSG00000022219	Cideb	4.692	7.28944	4.713	1.71801	-0.696315	1.0217		ENSMUSG00000033671	Cep350	8.11389	7.00753	4.79479	-0.632643	3.6261	2.99346				ENSMUSG00000042357	Gjb5	9.79977	10.0632	6.71402	0.154062	3.14618	3.30024
	ENSMUSG00000049336	Odz2	3.45603	6.34047	5.04202	1.71058	-1.63631	0.0742731		ENSMUSG00000086909	---	11.0324	10.6971	7.19656	-0.240776	3.61887	3.3781				ENSMUSG00000021830	Txndc16	9.08546	8.55601	5.39102	-0.558034	3.85704	3.29901
	ENSMUSG00000022484	Hoxc10	3.47746	6.77243	3.50553	1.70539	-0.347363	1.35803		ENSMUSG00000057615	Ldoc1	7.06346	5.46131	3.72362	-0.983734	3.60514	2.6214				ENSMUSG00000022229	Atp12a	9.72292	8.50847	5.48065	-0.71112	3.98575	3.27463
	ENSMUSG00000022877	Hrg	4.43045	7.53707	4.88896	1.70195	-0.646638	1.05531		ENSMUSG00000022265	Ank	11.3958	11.4483	8.77294	-0.0334178	3.58662	3.5532				ENSMUSG00000043629	1700019D03Rik	8.80393	8.30905	5.82339	0.0466308	3.21483	3.26146
	ENSMUSG00000000263	Glra1	4.52601	7.09574	5.57927	1.69445	-1.2548	0.439652		ENSMUSG00000038872	Zfhx3	9.08721	8.89692	5.37356	-0.157824	3.57745	3.41962				ENSMUSG00000037370	Enpp1	8.7511	8.07713	5.30854	-0.216555	3.45465	3.2381
	ENSMUSG00000037890	Wdr19	4.82768	8.3801	6.61926	1.68231	-1.45425	0.228057		ENSMUSG00000019889	Ptprk	9.77735	9.20614	6.29875	-0.41388	3.57541	3.16153				ENSMUSG00000032849	Abcc4	9.25325	8.04298	4.84798	-1.1572	4.39327	3.23606
	ENSMUSG00000006948	Klk4	3.40633	6.61681	3.89501	1.67416	-0.267719	1.40644		ENSMUSG00000028229	Fam82b	7.55497	6.3065	3.60407	-0.81672	3.56214	2.74542				ENSMUSG00000084931	---	9.64371	8.84961	4.925	-0.866847	4.09752	3.23068
	ENSMUSG00000050756	Defb6	4.53559	7.54662	4.73208	1.66971	-0.302573	1.36714		ENSMUSG00000053043	2310034G01Rik	7.40672	3.59043	3.23675	-1.88613	3.55872	1.67259				ENSMUSG00000062542	Syt9	8.03285	7.98715	5.22241	0.248726	2.96533	3.21405
	ENSMUSG00000087221	---	4.42748	6.94763	4.64058	1.66786	-0.250257	1.41761		ENSMUSG00000000544	Gpa33	8.19992	7.30099	4.89853	-0.450798	3.51839	3.0676				ENSMUSG00000033826	Dnahc8	5.88388	7.7373	2.61099	0.647234	2.56329	3.21052
	ENSMUSG00000032274	Cyp19a1	3.42056	6.70432	4.64378	1.66292	-0.688134	0.974786		ENSMUSG00000031179	3830417A13Rik	7.84351	6.93793	3.92825	-0.535104	3.488	2.9529				ENSMUSG00000020333	Acsl6	9.43721	8.77748	5.91415	-0.569573	3.7587	3.18912
	ENSMUSG00000069118	1700008P02Rik	2.84536	5.7993	2.41867	1.66217	0.036439	1.69861		ENSMUSG00000028159	Dapp1	7.63171	7.1293	4.59179	-0.825228	3.48476	2.65953				ENSMUSG00000044393	Dsg2	10.2112	9.78343	6.91627	-0.219094	3.38749	3.1684
	ENSMUSG00000068745	Mybphl	3.07687	4.99486	3.32802	1.65155	-0.660809	0.990745		ENSMUSG00000034818	Celf5	7.36324	4.09614	4.16109	-2.49408	3.48295	0.988878				ENSMUSG00000019889	Ptprk	9.77735	9.20614	6.29875	-0.41388	3.57541	3.16153
	ENSMUSG00000062087	4930423O20Rik	2.84191	5.34903	3.54777	1.64874	-0.625742	1.023		ENSMUSG00000037370	Enpp1	8.7511	8.07713	5.30854	-0.216555	3.45465	3.2381				ENSMUSG00000041000	Trim62	6.89961	6.72704	3.65425	-0.254536	3.40672	3.15218
	ENSMUSG00000085321	---	5.41552	7.96311	6.99687	1.64579	-1.46765	0.17814		ENSMUSG00000029166	Mapre3	8.56936	8.26869	5.70108	-0.664184	3.45443	2.79025				ENSMUSG00000040520	Manea	8.40779	8.04053	4.98333	0.297493	2.84051	3.138
	ENSMUSG00000075334	Rprm	4.82358	7.31576	5.99273	1.62707	-1.34072	0.286355		ENSMUSG00000041650	Pcca	7.75432	6.05741	4.17123	-0.741541	3.43734	2.6958				ENSMUSG00000000031	H19	8.2112	7.27827	4.18533	-0.990273	4.11841	3.12814
	ENSMUSG00000050325	1700034J04Rik	2.99086	5.95985	3.86173	1.62047	-0.803519	0.816952		ENSMUSG00000067860	Zic3	7.45981	6.73801	3.92637	-0.109692	3.43293	3.32324				ENSMUSG00000044429	Cryga	6.07092	6.01353	2.51572	0.868264	2.23722	3.10548
	ENSMUSG00000027254	Mtap1a	4.45947	7.27433	5.38947	1.61662	-0.533129	1.0835		ENSMUSG00000054843	Atrnl1	8.17805	7.85908	3.71275	-0.0597805	3.42196	3.36218				ENSMUSG00000022463	Srebf2	8.85677	8.35554	5.49044	-0.576546	3.66542	3.08888
	ENSMUSG00000006490	Prl8a9	3.32391	4.92596	3.2501	1.61473	-0.0472228	1.5675		ENSMUSG00000034271	Jdp2	8.94198	8.26179	3.82422	-0.497116	3.41617	2.91905				ENSMUSG00000054727	1700013H16Rik	5.53557	5.69318	2.81664	0.0782416	3.00999	3.08823
	ENSMUSG00000056978	Hamp2	4.70006	6.95388	4.48839	1.61145	0.515782	2.12723		ENSMUSG00000041000	Trim62	6.89961	6.72704	3.65425	-0.254536	3.40672	3.15218				ENSMUSG00000070407	Hs3st3b1	9.75847	9.74628	6.94136	0.00583296	3.07525	3.08108
	ENSMUSG00000002930	Gsbs	2.63631	5.40739	3.20814	1.60653	-0.209799	1.39673		ENSMUSG00000025791	Pgm2	9.20237	8.42604	5.93423	-0.615241	3.40507	2.78983				ENSMUSG00000042770	Hebp1	8.63221	8.29446	5.58823	-0.315849	3.39443	3.07858
	ENSMUSG00000076471	---	3.84547	6.03673	4.80217	1.60448	-1.14084	0.463648		ENSMUSG00000057156	Homez	6.22681	5.12508	3.26473	-1.70183	3.40094	1.69912				ENSMUSG00000000544	Gpa33	8.19992	7.30099	4.89853	-0.450798	3.51839	3.0676
	ENSMUSG00000048655	A730037C10Rik	5.94027	7.67288	4.65783	1.60288	0.859324	2.46221		ENSMUSG00000032698	Lmo2	8.36402	8.85482	4.45619	0.371953	3.39605	3.76801				ENSMUSG00000032348	Gsta4	12.8546	12.7393	9.70812	-0.19453	3.2538	3.05927
	ENSMUSG00000040037	Negr1	3.38587	6.69008	3.91709	1.59335	-0.498296	1.09506		ENSMUSG00000042770	Hebp1	8.63221	8.29446	5.58823	-0.315849	3.39443	3.07858				ENSMUSG00000046186	Cd109	7.21103	6.83973	4.4898	0.296161	2.74361	3.03977
	ENSMUSG00000021573	Tppp	3.81513	5.14524	3.52012	1.5864	0.134877	1.72128		ENSMUSG00000044393	Dsg2	10.2112	9.78343	6.91627	-0.219094	3.38749	3.1684				ENSMUSG00000027078	Ube2l6	7.20701	6.57495	3.84376	-0.0989507	3.12783	3.02888
	ENSMUSG00000040340	1700019B03Rik	4.31442	6.36743	4.86941	1.58102	-0.451303	1.12972		ENSMUSG00000032020	Ubash3b	8.4698	7.55195	5.58916	-0.514411	3.35405	2.83964				ENSMUSG00000033671	Cep350	8.11389	7.00753	4.79479	-0.632643	3.6261	2.99346
	ENSMUSG00000087519	---	4.34847	6.26452	4.01753	1.57391	0.563713	2.13762		ENSMUSG00000011256	Adam19	8.52967	8.29544	5.89835	0.0237646	3.35357	3.37733				ENSMUSG00000030762	Aqp8	6.73487	6.72334	4.20762	0.437409	2.54162	2.97903
	ENSMUSG00000056908	A930011G23Rik	3.37591	6.05376	3.63435	1.56999	-0.650659	0.919336		ENSMUSG00000047454	Gphn	7.46611	7.06755	4.93037	-0.407813	3.34415	2.93633				ENSMUSG00000054932	Afp	2.98526	6.61514	3.1437	3.35855	-0.385387	2.97316
	ENSMUSG00000025427	Rnf165	6.13561	9.05026	5.44468	1.55884	0.820144	2.37899		ENSMUSG00000024421	Lama3	8.73275	8.93821	6.14194	0.18351	3.34112	3.52463				ENSMUSG00000074384	AI429214	6.05235	8.73337	5.02367	1.90751	1.06487	2.97238
	ENSMUSG00000058420	Syt17	4.60926	7.37767	6.55817	1.55563	-1.0623	0.493325		ENSMUSG00000029735	Tpk1	7.20862	6.18053	4.04272	-0.544431	3.33145	2.78702				ENSMUSG00000031179	3830417A13Rik	7.84351	6.93793	3.92825	-0.535104	3.488	2.9529
	ENSMUSG00000056812	St8sia3	4.56271	7.0957	5.47235	1.55438	-1.24203	0.312344		ENSMUSG00000068522	Aard	7.71067	7.76269	6.09715	0.258829	3.32411	3.58294				ENSMUSG00000031891	Hsd11b2	5.30232	6.5466	3.44483	0.720647	2.22475	2.9454
	ENSMUSG00000050108	Bpil2	3.05806	5.5215	4.20781	1.54736	-1.45587	0.0914878		ENSMUSG00000029864	Gstk1	8.11989	7.02348	4.4898	-1.22023	3.31001	2.08978				ENSMUSG00000021314	Amph	6.69122	6.63393	3.2887	-0.316539	3.25524	2.9387
	ENSMUSG00000079186	Gzmc	2.67161	5.47703	3.18907	1.54464	-0.595602	0.949039		ENSMUSG00000021314	Amph	6.69122	6.63393	3.2887	-0.316539	3.25524	2.9387				ENSMUSG00000047454	Gphn	7.46611	7.06755	4.93037	-0.407813	3.34415	2.93633
	ENSMUSG00000062543	Gsdmcl1	4.5059	7.04366	4.3904	1.5435	-0.347874	1.19563		ENSMUSG00000032348	Gsta4	12.8546	12.7393	9.70812	-0.19453	3.2538	3.05927				ENSMUSG00000034271	Jdp2	8.94198	8.26179	3.82422	-0.497116	3.41617	2.91905
	ENSMUSG00000022715	Tmem114	4.07543	6.85027	5.40608	1.54215	-0.83422	0.707929		ENSMUSG00000034462	Pkd2	7.89711	6.42671	3.59626	-0.688183	3.24451	2.55633				ENSMUSG00000029432	Gbas	10.094	9.5496	6.62019	-0.283982	3.20027	2.91628
	ENSMUSG00000019843	Fyn	4.01385	5.90391	4.30161	1.54135	-0.753152	0.788198		ENSMUSG00000050345	4930486L24Rik	9.11187	7.59615	6.21166	-1.14674	3.23659	2.08985				ENSMUSG00000022231	Sema5a	7.21937	7.09064	4.90989	0.00953795	2.89685	2.90639
	ENSMUSG00000047215	Rpl9	8.47178	10.1131	10.0305	1.53992	-1.76418	-0.22426		ENSMUSG00000042460	C1galt1	9.80708	8.78758	7.4184	-0.55991	3.22988	2.66997				ENSMUSG00000086748	---	7.44811	6.62507	3.47143	-0.218014	3.10331	2.8853
	ENSMUSG00000047085	Lrrc4b	5.13215	7.09239	6.22045	1.53886	-1.37182	0.167038		ENSMUSG00000075284	Wipf1	9.85719	8.71728	6.69298	-0.810435	3.21555	2.40512				ENSMUSG00000027528	Fabp9	7.40503	7.59661	4.91392	0.405164	2.46921	2.87437
	ENSMUSG00000037784	Dzip1l	4.33734	5.95669	5.37265	1.53728	-0.873261	0.66402		ENSMUSG00000043629	1700019D03Rik	8.80393	8.30905	5.82339	0.0466308	3.21483	3.26146				ENSMUSG00000086657	---	7.09412	7.53411	4.70772	0.463336	2.41055	2.87389
	ENSMUSG00000084834	---	6.13272	8.18292	5.89337	1.52816	0.332546	1.86071		ENSMUSG00000033207	Mamdc2	6.98429	5.36884	3.40553	-0.819195	3.20701	2.38782				ENSMUSG00000018900	Slc22a5	6.51114	6.6666	4.19538	0.210749	2.66123	2.87198
	ENSMUSG00000008845	Cd163	3.8442	7.30161	3.73628	1.52762	-0.436343	1.09127		ENSMUSG00000039431	Mtmr7	9.42287	8.34409	6.11675	-0.494319	3.20609	2.71177				ENSMUSG00000025584	Pde8a	8.19887	8.43311	6.10409	0.203983	2.652	2.85598
	ENSMUSG00000078763	Slfn1	3.00129	6.0798	4.39275	1.52623	-1.56498	-0.0387526		ENSMUSG00000029432	Gbas	10.094	9.5496	6.62019	-0.283982	3.20027	2.91628				ENSMUSG00000054263	Lifr	6.61429	6.76597	3.89578	0.164214	2.68718	2.85139
	ENSMUSG00000030111	A2m	5.76797	7.99441	6.8058	1.52457	-0.787109	0.737464		ENSMUSG00000024619	Cdx1	7.63991	7.05261	4.81893	-0.618302	3.16342	2.54512				ENSMUSG00000047298	Kcnv2	6.5211	5.25161	3.19243	-0.298158	3.14488	2.84672
	ENSMUSG00000037747	Phyhipl	4.32291	6.98388	5.08996	1.52426	-0.720591	0.803668		ENSMUSG00000072919	4933437F05Rik	8.59357	7.38804	5.3496	-1.42371	3.16145	1.73774				ENSMUSG00000032020	Ubash3b	8.4698	7.55195	5.58916	-0.514411	3.35405	2.83964
	ENSMUSG00000041423	Paqr6	5.93029	9.1787	6.30195	1.52124	-0.286804	1.23444		ENSMUSG00000034007	---	8.63191	7.80959	4.45045	-0.456411	3.16061	2.7042				ENSMUSG00000044681	Cnpy1	6.97566	4.75663	3.49357	-0.899622	3.73415	2.83452
	ENSMUSG00000087280	---	3.89644	6.67241	5.25558	1.51622	-0.737891	0.778327		ENSMUSG00000020805	Slc13a5	7.45808	6.55305	4.79843	-0.37212	3.14928	2.77716				ENSMUSG00000034285	Nipsnap1	7.80565	7.05977	4.48501	-0.182522	3.01664	2.83412
	ENSMUSG00000010505	Myt1	4.01206	6.37452	5.4891	1.51618	-0.609018	0.907165		ENSMUSG00000025401	Myo1a	8.30579	6.83332	4.88861	-0.911697	3.14821	2.23651				ENSMUSG00000035158	Mitf	7.79414	7.27794	4.83828	-0.176936	2.99754	2.8206
	ENSMUSG00000032807	Alox12b	4.98168	7.56203	5.66851	1.50823	-0.70262	0.805606		ENSMUSG00000042357	Gjb5	9.79977	10.0632	6.71402	0.154062	3.14618	3.30024				ENSMUSG00000074793	Hspa12b	5.64171	9.39509	5.67759	2.3628	0.44192	2.80472
	ENSMUSG00000037419	Endod1	6.86347	5.0904	4.85959	-1.50426	2.13783	0.633575		ENSMUSG00000047298	Kcnv2	6.5211	5.25161	3.19243	-0.298158	3.14488	2.84672				ENSMUSG00000025429	Pstpip2	7.80992	5.29742	4.05249	-1.3185	4.11141	2.7929
	ENSMUSG00000005131	4930550C14Rik	6.44824	4.78575	4.26085	-1.50557	1.69534	0.189766		ENSMUSG00000061082	Plac1	6.92724	4.97758	3.89817	-1.19093	3.13409	1.94315				ENSMUSG00000029166	Mapre3	8.56936	8.26869	5.70108	-0.664184	3.45443	2.79025
	ENSMUSG00000033712	2610301G19Rik	8.05337	5.45414	7.58028	-1.50601	0.306378	-1.19964		ENSMUSG00000028730	Wdr65	8.60801	7.48687	6.05669	-0.773208	3.13359	2.36039				ENSMUSG00000025791	Pgm2	9.20237	8.42604	5.93423	-0.615241	3.40507	2.78983
	ENSMUSG00000038670	Mybpc2	7.03221	5.17774	8.09575	-1.50625	-1.76184	-3.26809		ENSMUSG00000043004	Gng2	8.31825	7.68896	3.76478	-0.426169	3.13347	2.70731				ENSMUSG00000029735	Tpk1	7.20862	6.18053	4.04272	-0.544431	3.33145	2.78702
	ENSMUSG00000006850	Tmco6	6.96136	5.14349	4.52644	-1.50903	2.31992	0.810892		ENSMUSG00000027078	Ube2l6	7.20701	6.57495	3.84376	-0.0989507	3.12783	3.02888				ENSMUSG00000020091	Eif4ebp2	8.53997	8.88989	6.54624	0.0580775	2.72428	2.78236
	ENSMUSG00000046667	Rbm12b	6.19014	3.011	6.266	-1.5125	1.06891	-0.443585		ENSMUSG00000086748	---	7.44811	6.62507	3.47143	-0.218014	3.10331	2.8853				ENSMUSG00000020805	Slc13a5	7.45808	6.55305	4.79843	-0.37212	3.14928	2.77716
	ENSMUSG00000075576	---	5.45119	3.89883	9.2421	-1.51421	-0.923418	-2.43763		ENSMUSG00000075389	---	7.09525	3.86289	4.77863	-2.83987	3.09937	0.2595				ENSMUSG00000015112	Slc25a13	9.56566	9.08124	6.69097	-0.279346	3.04851	2.76916
	ENSMUSG00000079584	Gm364	6.10148	3.403	6.99804	-1.51481	-0.488186	-2.003		ENSMUSG00000034487	Kdelc2	8.41397	7.91759	5.24535	-0.786199	3.08582	2.29962				ENSMUSG00000036748	Cuedc2	10.5405	10.433	7.35126	-0.0444007	2.79288	2.74848
	ENSMUSG00000003812	Dnase2a	6.66003	4.36531	4.51868	-1.51993	0.902645	-0.617283		ENSMUSG00000022837	Iqcb1	6.54811	6.57212	3.80448	-0.432942	3.08463	2.65169				ENSMUSG00000028229	Fam82b	7.55497	6.3065	3.60407	-0.81672	3.56214	2.74542
	ENSMUSG00000029130	Rnf32	7.07067	4.7099	6.07332	-1.53915	2.0708	0.531649		ENSMUSG00000069844	Sco1	6.6698	5.46074	2.33027	-0.487326	3.07964	2.59231				ENSMUSG00000025588	Nat1	8.00492	6.24471	3.7071	-1.20188	3.94591	2.74404
	ENSMUSG00000031513	Leprotl1	8.74695	6.17438	7.9301	-1.5398	1.10687	-0.432931		ENSMUSG00000070407	Hs3st3b1	9.75847	9.74628	6.94136	0.00583296	3.07525	3.08108				ENSMUSG00000066441	Rdh11	6.68103	6.25464	3.46901	-0.311918	3.05492	2.743
	ENSMUSG00000068457	Uty	5.88447	3.66639	3.73187	-1.54071	1.53427	-0.00643868		ENSMUSG00000048706	D4Bwg0951e	8.41352	6.94747	5.97444	-1.15732	3.06671	1.9094				ENSMUSG00000039431	Mtmr7	9.42287	8.34409	6.11675	-0.494319	3.20609	2.71177
	ENSMUSG00000024127	Prepl	8.55601	6.174	8.86363	-1.5421	0.117983	-1.42412		ENSMUSG00000054893	Zfp667	8.90691	8.47042	5.13623	-0.553589	3.05766	2.50407				ENSMUSG00000054690	Emcn	4.754	7.14092	3.15495	1.42669	1.28392	2.71061
	ENSMUSG00000048307	Ankrd46	7.36541	4.52971	5.73765	-1.54588	1.12061	-0.425273		ENSMUSG00000034587	---	6.95306	5.94906	3.79496	-0.921795	3.05668	2.13488				ENSMUSG00000043004	Gng2	8.31825	7.68896	3.76478	-0.426169	3.13347	2.70731
	ENSMUSG00000066838	Zfp772	6.52221	4.55118	6.94499	-1.54915	-0.51612	-2.06527		ENSMUSG00000066441	Rdh11	6.68103	6.25464	3.46901	-0.311918	3.05492	2.743				ENSMUSG00000034007	---	8.63191	7.80959	4.45045	-0.456411	3.16061	2.7042
	ENSMUSG00000022139	Mbnl2	7.78322	6.09488	6.9	-1.55068	1.63002	0.0793439		ENSMUSG00000015112	Slc25a13	9.56566	9.08124	6.69097	-0.279346	3.04851	2.76916				ENSMUSG00000038415	Foxq1	7.07733	8.67187	5.46689	1.32161	1.38175	2.70336
	ENSMUSG00000067928	Zfp760	6.47385	3.6564	5.44672	-1.55189	0.877133	-0.674755		ENSMUSG00000021785	Ngly1	7.81032	5.11272	4.45506	-1.33481	3.02224	1.68743				ENSMUSG00000041650	Pcca	7.75432	6.05741	4.17123	-0.741541	3.43734	2.6958
	ENSMUSG00000028019	Pdgfc	5.58165	3.46785	3.52161	-1.55298	1.01506	-0.537917		ENSMUSG00000034285	Nipsnap1	7.80565	7.05977	4.48501	-0.182522	3.01664	2.83412				ENSMUSG00000027317	Ppp1r14d	7.37683	7.38929	4.59509	0.311213	2.36151	2.67273
	ENSMUSG00000041685	Fcho2	7.06499	4.44488	6.62297	-1.55428	0.177347	-1.37693		ENSMUSG00000028164	Manba	7.12373	6.69055	3.3072	-0.557343	3.01479	2.45745				ENSMUSG00000027646	Src	7.70575	8.04892	5.50668	0.420351	2.2505	2.67085
	ENSMUSG00000021572	Cep72	5.85185	3.84794	5.26435	-1.55446	0.849249	-0.705207		ENSMUSG00000054727	1700013H16Rik	5.53557	5.69318	2.81664	0.0782416	3.00999	3.08823				ENSMUSG00000042460	C1galt1	9.80708	8.78758	7.4184	-0.55991	3.22988	2.66997
	ENSMUSG00000052928	Gm672	5.33503	3.81931	5.20477	-1.55455	0.0154493	-1.53911		ENSMUSG00000035293	G2e3	7.47239	5.8146	4.57712	-1.23201	3.00081	1.76881				ENSMUSG00000028159	Dapp1	7.63171	7.1293	4.59179	-0.825228	3.48476	2.65953
	ENSMUSG00000021357	Exoc2	7.7152	4.58476	4.8887	-1.55591	1.82325	0.267336		ENSMUSG00000041359	Tcl1	6.84706	5.60338	3.9502	-0.954442	2.99756	2.04312				ENSMUSG00000024457	Trim26	7.53705	7.02083	4.67502	-0.0690468	2.72273	2.65368
	ENSMUSG00000005699	Pard6a	7.53976	5.84601	7.69046	-1.55726	0.464894	-1.09237		ENSMUSG00000035158	Mitf	7.79414	7.27794	4.83828	-0.176936	2.99754	2.8206				ENSMUSG00000022837	Iqcb1	6.54811	6.57212	3.80448	-0.432942	3.08463	2.65169
	ENSMUSG00000026638	Irf6	9.05223	6.78511	9.60358	-1.56181	-0.0738236	-1.63564		ENSMUSG00000038903	Ccdc68	7.0295	4.74693	3.84707	-1.32444	2.99322	1.66878				ENSMUSG00000022330	Osr2	7.66223	7.90538	5.61978	0.50756	2.13714	2.6447
	ENSMUSG00000004043	Stat5a	6.93593	5.03596	6.57621	-1.56688	0.0308097	-1.53607		ENSMUSG00000037628	Cdkn3	8.32475	7.78991	5.21973	-0.615298	2.98768	2.37238				ENSMUSG00000042510	AA986860	7.65752	6.31239	4.49485	-0.0560122	2.68568	2.62967
	ENSMUSG00000087138	---	6.25883	3.95473	4.63875	-1.56785	2.05757	0.489717		ENSMUSG00000078861	2810021G02Rik	8.4814	7.47195	4.97505	-0.511776	2.97584	2.46406				ENSMUSG00000032796	Lama1	8.45051	7.95674	5.76328	-0.266309	2.89579	2.62948
	ENSMUSG00000028020	Glrb	6.83871	3.81896	5.84099	-1.57218	0.750742	-0.821433		ENSMUSG00000062542	Syt9	8.03285	7.98715	5.22241	0.248726	2.96533	3.21405				ENSMUSG00000057615	Ldoc1	7.06346	5.46131	3.72362	-0.983734	3.60514	2.6214
	ENSMUSG00000005320	Fgfr4	6.77061	4.94341	5.09294	-1.57763	0.535708	-1.04192		ENSMUSG00000049148	Plcxd3	6.53165	3.54344	2.97688	-1.42807	2.96503	1.53696				ENSMUSG00000043681	2200001I15Rik	10.3337	11.5145	8.07473	0.819035	1.78601	2.60504
	ENSMUSG00000044948	D19Ertd652e	6.32309	4.57311	4.15521	-1.5884	0.146715	-1.44168		ENSMUSG00000083307	---	8.13047	7.05417	5.54348	-0.830784	2.92257	2.09179				ENSMUSG00000058013	Sept11	8.88435	8.36044	4.01817	-0.1916	2.79537	2.60377
	ENSMUSG00000035868	---	5.39149	3.05535	3.9911	-1.58845	1.33952	-0.248925		ENSMUSG00000022231	Sema5a	7.21937	7.09064	4.90989	0.00953795	2.89685	2.90639				ENSMUSG00000030796	Tead2	9.34736	9.11561	6.01602	-0.228869	2.82675	2.59788
	ENSMUSG00000024535	Snx24	7.62688	5.01652	6.8412	-1.59015	-0.0177456	-1.6079		ENSMUSG00000032796	Lama1	8.45051	7.95674	5.76328	-0.266309	2.89579	2.62948				ENSMUSG00000069844	Sco1	6.6698	5.46074	2.33027	-0.487326	3.07964	2.59231
	ENSMUSG00000036334	Igsf10	9.23612	6.71567	7.75421	-1.60841	1.59513	-0.0132824		ENSMUSG00000066438	3830431G21Rik	8.65032	7.55159	4.98541	-0.758097	2.88369	2.12559				ENSMUSG00000027868	Tbx15	9.04232	9.13931	6.71209	0.252565	2.33884	2.59141
	ENSMUSG00000027510	Rbm38	6.5466	5.194	5.02874	-1.61186	1.17477	-0.437091		ENSMUSG00000074652	Myh7b	9.61437	8.78844	6.37452	-0.639017	2.88154	2.24253				ENSMUSG00000043333	Rhbdl2	6.32865	5.82448	3.57137	0.296717	2.2914	2.58812
	ENSMUSG00000047117	Ankdd1b	6.70595	4.2705	5.22241	-1.61402	1.30391	-0.310108		ENSMUSG00000040410	Fbxl4	6.11844	5.21272	3.16462	-0.369833	2.87584	2.506				ENSMUSG00000031297	Slc7a3	8.01103	7.60512	5.33858	0.0646535	2.52106	2.58571
	ENSMUSG00000028277	Ube2j1	7.26982	4.89281	8.3478	-1.61575	-0.928249	-2.54399		ENSMUSG00000007034	Slc44a4	9.19053	8.77949	6.2801	-0.348811	2.87538	2.52656				ENSMUSG00000024276	Zfp397	7.05866	6.1167	4.89895	-0.283493	2.85384	2.57034
	ENSMUSG00000085617	---	6.77204	4.89444	5.09448	-1.62051	1.45443	-0.166077		ENSMUSG00000039497	Dse	7.05358	5.22414	4.15317	-0.563442	2.87529	2.31185				ENSMUSG00000055629	B4galnt4	6.10628	6.8326	4.06603	0.71411	1.85003	2.56414
	ENSMUSG00000038080	Kdm1b	7.25878	4.78643	6.81027	-1.62384	0.295379	-1.32846		ENSMUSG00000062190	Lancl2	7.2749	5.32273	4.08654	-0.937019	2.87355	1.93653				ENSMUSG00000025357	Dgka	9.67173	9.594	5.93423	0.0725724	2.48626	2.55883
	ENSMUSG00000071112	B230216G23Rik	4.61822	3.07412	4.77959	-1.62805	0.609556	-1.01849		ENSMUSG00000027777	Schip1	8.30998	7.15633	5.54884	-0.913773	2.87099	1.95722				ENSMUSG00000034462	Pkd2	7.89711	6.42671	3.59626	-0.688183	3.24451	2.55633
	ENSMUSG00000058192	Zfp846	6.27422	3.55319	6.58137	-1.63772	-0.441067	-2.07879		ENSMUSG00000028799	Zfp362	7.62958	5.39427	5.60357	-1.33693	2.86693	1.53				ENSMUSG00000029752	Asns	10.8263	10.8016	8.44099	0.123039	2.43293	2.55597
	ENSMUSG00000022037	Clu	7.2579	5.97039	10.407	-1.63836	-3.09642	-4.73478		ENSMUSG00000045019	Acer1	8.01317	7.36343	3.94729	-0.533257	2.86569	2.33243				ENSMUSG00000029084	Cd38	6.91353	6.14847	4.31476	-0.165453	2.71939	2.55394
	ENSMUSG00000037104	Socs5	6.56515	4.38799	4.29567	-1.64114	1.67524	0.0340971		ENSMUSG00000024276	Zfp397	7.05866	6.1167	4.89895	-0.283493	2.85384	2.57034				ENSMUSG00000085819	---	7.43938	7.77016	4.46743	0.483477	2.06834	2.55181
	ENSMUSG00000073617	Hdac4	6.02703	4.71869	5.85993	-1.67928	0.881137	-0.798139		ENSMUSG00000024867	Pip5k1b	7.5341	6.30938	4.4746	-0.916969	2.84724	1.93027				ENSMUSG00000024619	Cdx1	7.63991	7.05261	4.81893	-0.618302	3.16342	2.54512
	ENSMUSG00000043243	Fam129c	5.94444	4.25626	4.38275	-1.68574	0.0239359	-1.6618		ENSMUSG00000040848	Sft2d2	8.33352	8.0123	4.99964	-0.669029	2.84646	2.17744				ENSMUSG00000024424	Ttc39c	7.24909	6.97786	4.13949	-0.139581	2.68453	2.54495
	ENSMUSG00000043639	Rbm20	6.74448	3.68993	3.52272	-1.69476	2.08899	0.394229		ENSMUSG00000040520	Manea	8.40779	8.04053	4.98333	0.297493	2.84051	3.138				ENSMUSG00000020910	2310004I24Rik	6.96762	6.74794	4.64394	-0.0321992	2.57576	2.54356
	ENSMUSG00000057156	Homez	6.22681	5.12508	3.26473	-1.70183	3.40094	1.69912		ENSMUSG00000008035	Mid1ip1	9.87844	8.28135	5.56	-1.35166	2.83916	1.48749				ENSMUSG00000047146	Tet1	9.15874	9.10423	5.9321	0.185768	2.35726	2.54303
	ENSMUSG00000047139	Cd24a	7.51955	4.82005	10.3302	-1.71513	-2.84608	-4.56121		ENSMUSG00000006342	Susd2	8.56355	8.32397	5.44877	-0.461349	2.83483	2.37348				ENSMUSG00000062061	Lcn13	5.05112	5.94899	4.37162	1.28464	1.25681	2.54145
	ENSMUSG00000026051	1500015O10Rik	6.16224	4.38835	8.49532	-1.72471	-2.64955	-4.37426		ENSMUSG00000026304	Rab17	9.40932	8.01778	6.6685	-1.29916	2.83177	1.53262				ENSMUSG00000062591	Tubb4	4.07466	8.3288	3.15495	2.13106	0.409796	2.54086
	ENSMUSG00000046731	Kctd11	7.18318	5.65929	9.37513	-1.74638	-2.84171	-4.58808		ENSMUSG00000030796	Tead2	9.34736	9.11561	6.01602	-0.228869	2.82675	2.59788				ENSMUSG00000068220	Lgals1	13.1254	13.1105	10.5411	-0.238464	2.7772	2.53874
	ENSMUSG00000073791	Efcab7	5.08892	3.34502	4.30873	-1.76199	1.09808	-0.663912		ENSMUSG00000062937	Mtap	7.31468	6.37796	4.15521	-0.442855	2.82197	2.37911				ENSMUSG00000007034	Slc44a4	9.19053	8.77949	6.2801	-0.348811	2.87538	2.52656
	ENSMUSG00000057667	Bloc1s3	7.97395	6.82509	7.16261	-1.77813	0.707471	-1.07066		ENSMUSG00000028536	2610528J11Rik	10.6336	9.90599	7.37543	-0.611782	2.82087	2.20909				ENSMUSG00000033213	AA467197	12.8657	12.7924	10.3043	-0.13921	2.65706	2.51785
	ENSMUSG00000028175	Depdc1a	7.8305	4.21364	6.989	-1.78209	1.29267	-0.489418		ENSMUSG00000041737	Tmem45b	7.10646	5.30209	4.26119	-0.644348	2.80419	2.15985				ENSMUSG00000029059	2810405K02Rik	11.1794	11.2875	8.8019	-0.11516	2.62488	2.50972
	ENSMUSG00000070902	Zfp352	6.36855	4.61084	6.78397	-1.79088	-0.424746	-2.21563		ENSMUSG00000058013	Sept11	8.88435	8.36044	4.01817	-0.1916	2.79537	2.60377				ENSMUSG00000040410	Fbxl4	6.11844	5.21272	3.16462	-0.369833	2.87584	2.506
	ENSMUSG00000053870	Fpgt	5.63419	2.80546	3.40329	-1.80554	1.30258	-0.50296		ENSMUSG00000036748	Cuedc2	10.5405	10.433	7.35126	-0.0444007	2.79288	2.74848				ENSMUSG00000030403	Vasp	10.3407	10.0393	7.34265	-0.218725	2.72359	2.50487
	ENSMUSG00000045210	Vcpip1	8.14116	5.37365	8.11564	-1.82677	-0.0379143	-1.86468		ENSMUSG00000068220	Lgals1	13.1254	13.1105	10.5411	-0.238464	2.7772	2.53874				ENSMUSG00000054893	Zfp667	8.90691	8.47042	5.13623	-0.553589	3.05766	2.50407
	ENSMUSG00000038888	Ctu1	7.95274	4.94356	7.21806	-1.83953	0.881843	-0.957689		ENSMUSG00000031576	Kcnu1	6.92435	6.42735	4.15521	-0.391913	2.77469	2.38278				ENSMUSG00000051949	2010005H15Rik	8.03355	9.00813	6.26777	0.0567501	2.43082	2.48757
	ENSMUSG00000053043	2310034G01Rik	7.40672	3.59043	3.23675	-1.88613	3.55872	1.67259		ENSMUSG00000028412	Slc44a1	10.7228	10.1829	7.78932	-0.389667	2.7474	2.35773				ENSMUSG00000028199	Cryz	9.40055	8.88249	7.20092	-0.143492	2.62077	2.47728
	ENSMUSG00000031959	Wdr59	7.16086	4.21436	6.61283	-1.92263	-0.0997285	-2.02235		ENSMUSG00000046186	Cd109	7.21103	6.83973	4.4898	0.296161	2.74361	3.03977				ENSMUSG00000030117	Gdf3	8.10756	8.3647	5.72479	0.41978	2.05587	2.47565
	ENSMUSG00000051675	Trim32	8.16219	5.28176	7.4184	-1.94302	1.21472	-0.728296		ENSMUSG00000028427	Aqp7	6.1043	5.1446	3.33469	-0.515023	2.74176	2.22674				ENSMUSG00000061175	Fnip2	8.33696	8.56725	6.59269	0.417939	2.05326	2.4712
	ENSMUSG00000026822	Lcn2	5.82453	4.47021	8.7213	-2.03096	-1.93297	-3.96394		ENSMUSG00000020774	Aspa	8.6074	7.10094	6.17953	-0.527479	2.72507	2.19759				ENSMUSG00000078861	2810021G02Rik	8.4814	7.47195	4.97505	-0.511776	2.97584	2.46406
	ENSMUSG00000042042	Csgalnact2	7.67189	3.96462	6.77592	-2.11708	1.16682	-0.950258		ENSMUSG00000020091	Eif4ebp2	8.53997	8.88989	6.54624	0.0580775	2.72428	2.78236				ENSMUSG00000048655	A730037C10Rik	5.94027	7.67288	4.65783	1.60288	0.859324	2.46221
	ENSMUSG00000058447	Zfp82	6.50612	3.54836	5.42981	-2.20993	0.58954	-1.62039		ENSMUSG00000030403	Vasp	10.3407	10.0393	7.34265	-0.218725	2.72359	2.50487				ENSMUSG00000028164	Manba	7.12373	6.69055	3.3072	-0.557343	3.01479	2.45745
	ENSMUSG00000035983	Gm7008	5.41613	3.89644	2.90009	-2.3231	2.10862	-0.21448		ENSMUSG00000024457	Trim26	7.53705	7.02083	4.67502	-0.0690468	2.72273	2.65368				ENSMUSG00000018340	Anxa6	8.70104	8.87162	6.43631	0.136706	2.30072	2.43742
	ENSMUSG00000000983	Expi	7.45891	6.27584	10.9313	-2.43787	-3.61325	-6.05112		ENSMUSG00000029084	Cd38	6.91353	6.14847	4.31476	-0.165453	2.71939	2.55394				ENSMUSG00000038302	Lace1	6.69945	6.78689	4.01915	-0.0952186	2.53079	2.43558
	ENSMUSG00000034818	Celf5	7.36324	4.09614	4.16109	-2.49408	3.48295	0.988878		ENSMUSG00000025930	Msc	10.1953	9.31685	7.24843	-0.671005	2.71647	2.04547				ENSMUSG00000075284	Wipf1	9.85719	8.71728	6.69298	-0.810435	3.21555	2.40512
	ENSMUSG00000032496	Ltf	8.05438	6.52345	9.17794	-2.62794	-1.31235	-3.94029		ENSMUSG00000015750	Aph1a	9.59531	9.15511	6.80795	-0.324496	2.71451	2.39001				ENSMUSG00000038679	Trps1	6.73505	7.63557	4.97229	0.878062	1.5255	2.40356
	ENSMUSG00000085396	---	7.24671	3.04238	5.78831	-2.73196	1.27967	-1.45229		ENSMUSG00000041975	Mettl8	7.88711	6.64172	5.53844	-0.765542	2.7027	1.93716				ENSMUSG00000028024	Enpep	11.2937	11.3117	9.32628	0.0210623	2.3694	2.39046
	ENSMUSG00000075389	---	7.09525	3.86289	4.77863	-2.83987	3.09937	0.2595		ENSMUSG00000027452	Acss1	9.57107	8.73436	7.04445	-0.521834	2.69463	2.1728				ENSMUSG00000015750	Aph1a	9.59531	9.15511	6.80795	-0.324496	2.71451	2.39001
	ENSMUSG00000071291	Zfp58	6.50559	2.62982	8.71559	-3.0244	0.838995	-2.18541		ENSMUSG00000046844	Vat1l	7.10645	5.92569	4.02117	-0.752516	2.69401	1.94149				ENSMUSG00000033207	Mamdc2	6.98429	5.36884	3.40553	-0.819195	3.20701	2.38782
	ENSMUSG00000052305	Hbb-b2	7.6066	3.66513	11.4737	-3.53699	-4.10572	-7.64271		ENSMUSG00000036916	Zfp280c	7.8317	6.2542	6.42234	-0.77496	2.69006	1.9151				ENSMUSG00000026193	Fn1	10.0995	10.5673	8.29542	0.538533	1.84472	2.38326
	ENSMUSG00000074340	Ovgp1	8.67301	3.84293	11.2645	-5.04642	-2.98649	-8.0329		ENSMUSG00000054263	Lifr	6.61429	6.76597	3.89578	0.164214	2.68718	2.85139				ENSMUSG00000021062	Rab15	8.90298	9.02813	6.6687	0.245507	2.13763	2.38313
										ENSMUSG00000020273	Papolg	9.36139	8.16741	7.12823	-0.747216	2.68675	1.93954				ENSMUSG00000031576	Kcnu1	6.92435	6.42735	4.15521	-0.391913	2.77469	2.38278
										ENSMUSG00000042510	AA986860	7.65752	6.31239	4.49485	-0.0560122	2.68568	2.62967				ENSMUSG00000062937	Mtap	7.31468	6.37796	4.15521	-0.442855	2.82197	2.37911
										ENSMUSG00000053950	Adnp2	9.1781	7.41517	5.74368	-1.08332	2.68522	1.60189				ENSMUSG00000025427	Rnf165	6.13561	9.05026	5.44468	1.55884	0.820144	2.37899
										ENSMUSG00000024424	Ttc39c	7.24909	6.97786	4.13949	-0.139581	2.68453	2.54495				ENSMUSG00000066072	Cyp4a10	2.36144	7.158	2.42119	2.435	-0.0575925	2.3774
										ENSMUSG00000018900	Slc22a5	6.51114	6.6666	4.19538	0.210749	2.66123	2.87198				ENSMUSG00000006342	Susd2	8.56355	8.32397	5.44877	-0.461349	2.83483	2.37348
										ENSMUSG00000087455	---	7.36261	5.74675	3.6117	-1.22678	2.66118	1.4344				ENSMUSG00000037628	Cdkn3	8.32475	7.78991	5.21973	-0.615298	2.98768	2.37238
										ENSMUSG00000022540	Rogdi	11.9757	11.6087	9.22831	-0.300639	2.6581	2.35747				ENSMUSG00000042073	Abhd14b	8.40022	7.95013	4.80591	-0.17846	2.54358	2.36512
										ENSMUSG00000033213	AA467197	12.8657	12.7924	10.3043	-0.13921	2.65706	2.51785				ENSMUSG00000028730	Wdr65	8.60801	7.48687	6.05669	-0.773208	3.13359	2.36039
										ENSMUSG00000078924	---	9.63698	7.88713	7.82191	-1.0722	2.65503	1.58283				ENSMUSG00000028412	Slc44a1	10.7228	10.1829	7.78932	-0.389667	2.7474	2.35773
										ENSMUSG00000025584	Pde8a	8.19887	8.43311	6.10409	0.203983	2.652	2.85598				ENSMUSG00000022540	Rogdi	11.9757	11.6087	9.22831	-0.300639	2.6581	2.35747
										ENSMUSG00000030108	Slc6a13	9.04659	8.26747	6.09482	-0.421491	2.65134	2.22985				ENSMUSG00000025932	Eya1	6.56817	5.79067	4.35139	-0.0877888	2.4449	2.35711
										ENSMUSG00000052539	Magi3	8.68001	7.6511	6.13179	-0.829635	2.64322	1.81358				ENSMUSG00000044313	BC037703	9.14626	8.94723	8.17	-0.190173	2.53011	2.33993
										ENSMUSG00000020231	Dip2a	7.68277	6.7316	4.30485	-0.367447	2.63626	2.26881				ENSMUSG00000032122	Slc37a2	8.5894	8.55803	6.55999	-0.0738452	2.41275	2.3389
										ENSMUSG00000051124	Gimap9	6.98006	6.08038	3.76789	-0.725517	2.6282	1.90269				ENSMUSG00000045019	Acer1	8.01317	7.36343	3.94729	-0.533257	2.86569	2.33243
										ENSMUSG00000029059	2810405K02Rik	11.1794	11.2875	8.8019	-0.11516	2.62488	2.50972				ENSMUSG00000057387	4922502B01Rik	6.74005	8.96387	5.15746	1.36065	0.957836	2.31849
										ENSMUSG00000025885	Myo5b	8.32041	7.61615	5.45382	-0.468468	2.62265	2.15418				ENSMUSG00000054385	Ceacam2	5.25457	7.65428	5.20674	2.00498	0.31249	2.31747
										ENSMUSG00000046997	Spsb4	10.7784	10.1778	8.40811	-0.599399	2.62232	2.02292				ENSMUSG00000032011	Thy1	7.19311	7.55252	5.31537	0.226529	2.08953	2.31606
										ENSMUSG00000028199	Cryz	9.40055	8.88249	7.20092	-0.143492	2.62077	2.47728				ENSMUSG00000053367	Gm6792	5.08621	6.397	3.7384	1.35329	0.962482	2.31577
										ENSMUSG00000037989	Wnk2	9.12146	8.22423	6.285	-0.591262	2.60339	2.01213				ENSMUSG00000039497	Dse	7.05358	5.22414	4.15317	-0.563442	2.87529	2.31185
										ENSMUSG00000068270	Shroom4	6.67776	4.23067	3.73825	-1.2315	2.60322	1.37172				ENSMUSG00000033487	Fndc3a	9.01032	8.35144	6.67403	0.0802911	2.22274	2.30303
										ENSMUSG00000041362	4930506M07Rik	9.23349	8.72997	7.02205	-0.348742	2.60246	2.25372				ENSMUSG00000034487	Kdelc2	8.41397	7.91759	5.24535	-0.786199	3.08582	2.29962
										ENSMUSG00000030792	Dkkl1	9.16813	8.61021	6.64411	-0.76635	2.5958	1.82945				ENSMUSG00000034645	Zyg11a	6.87852	6.38617	4.55372	-0.0625898	2.35763	2.29504
										ENSMUSG00000000365	Rnf17	7.4723	6.73462	4.51969	-0.501291	2.59017	2.08888				ENSMUSG00000052316	Lrrc15	6.50279	6.30519	4.03514	-0.0301148	2.32299	2.29287
										ENSMUSG00000020910	2310004I24Rik	6.96762	6.74794	4.64394	-0.0321992	2.57576	2.54356				ENSMUSG00000015202	Cnksr3	8.931	8.7458	6.19709	0.192342	2.09758	2.28992
										ENSMUSG00000033871	Ppargc1b	9.59393	8.0237	8.25336	-1.10081	2.57291	1.47209				ENSMUSG00000021514	Zfp369	8.27169	8.48382	5.62331	0.112667	2.17273	2.2854
										ENSMUSG00000032109	Nlrx1	8.41746	7.08567	5.39002	-1.04306	2.57069	1.52763				ENSMUSG00000068323	Slc4a5	5.80091	6.33658	3.89197	-0.0348588	2.31276	2.2779
										ENSMUSG00000073131	2610030H06Rik	7.64938	6.17346	6.11924	-0.605967	2.57008	1.96411				ENSMUSG00000044139	Prss53	5.86674	8.00074	4.81713	1.41181	0.862239	2.27405
										ENSMUSG00000017950	Hnf4a	7.0463	5.66371	4.55192	-0.725019	2.56757	1.84255				ENSMUSG00000028354	Fmn2	7.05272	8.23164	6.28986	0.572784	1.69621	2.26899
										ENSMUSG00000023923	Tbc1d5	6.41856	3.91512	3.53619	-1.07278	2.56648	1.4937				ENSMUSG00000020231	Dip2a	7.68277	6.7316	4.30485	-0.367447	2.63626	2.26881
										ENSMUSG00000033826	Dnahc8	5.88388	7.7373	2.61099	0.647234	2.56329	3.21052				ENSMUSG00000031520	Vegfc	6.33751	5.29309	3.92366	-0.249936	2.51449	2.26455
										ENSMUSG00000022021	Diap3	9.20172	8.08918	6.47722	-0.680301	2.5521	1.8718				ENSMUSG00000056366	---	13.199	12.9193	10.6273	-0.174795	2.4326	2.2578
										ENSMUSG00000042073	Abhd14b	8.40022	7.95013	4.80591	-0.17846	2.54358	2.36512				ENSMUSG00000041362	4930506M07Rik	9.23349	8.72997	7.02205	-0.348742	2.60246	2.25372
										ENSMUSG00000030762	Aqp8	6.73487	6.72334	4.20762	0.437409	2.54162	2.97903				ENSMUSG00000055932	Fto	7.75081	7.90905	4.40317	-0.103267	2.35161	2.24834
										ENSMUSG00000038302	Lace1	6.69945	6.78689	4.01915	-0.0952186	2.53079	2.43558				ENSMUSG00000079145	1300010F03Rik	6.47543	7.22706	5.37754	0.65571	1.59198	2.24769
										ENSMUSG00000044313	BC037703	9.14626	8.94723	8.17	-0.190173	2.53011	2.33993				ENSMUSG00000074652	Myh7b	9.61437	8.78844	6.37452	-0.639017	2.88154	2.24253
										ENSMUSG00000062761	Zfp512	8.31382	7.81496	6.18781	-0.434875	2.52984	2.09497				ENSMUSG00000020319	AV249152	4.56801	6.70606	4.43465	1.73852	0.501914	2.24043
										ENSMUSG00000019763	Rmnd1	8.63927	7.31638	5.24677	-0.948894	2.52821	1.57932				ENSMUSG00000041605	5730559C18Rik	6.81518	7.10859	4.38415	-0.0703446	2.31022	2.23988
										ENSMUSG00000037493	Cib2	7.71942	7.33125	5.09487	-0.690125	2.52189	1.83176				ENSMUSG00000025401	Myo1a	8.30579	6.83332	4.88861	-0.911697	3.14821	2.23651
										ENSMUSG00000031297	Slc7a3	8.01103	7.60512	5.33858	0.0646535	2.52106	2.58571				ENSMUSG00000041390	Mdfic	7.37502	5.21435	3.73981	-1.48617	3.722	2.23583
										ENSMUSG00000024727	Trpm6	8.52924	7.27414	5.82446	-0.729877	2.52054	1.79066				ENSMUSG00000028453	Fancg	8.72703	8.49559	5.56418	-0.178136	2.41351	2.23537
										ENSMUSG00000043162	Pigy	8.13509	7.70065	5.93423	-0.560211	2.52033	1.96012				ENSMUSG00000056124	B4galt6	9.23836	8.94849	7.54901	-0.0565732	2.28876	2.23219
										ENSMUSG00000044864	Ankrd50	8.57019	7.23096	7.11851	-1.09486	2.51921	1.42435				ENSMUSG00000030108	Slc6a13	9.04659	8.26747	6.09482	-0.421491	2.65134	2.22985
										ENSMUSG00000053886	Sh2d4a	8.34846	6.44663	6.09236	-1.12034	2.51807	1.39773				ENSMUSG00000021496	Pcbd2	10.5665	10.365	7.36863	-0.0334658	2.2615	2.22803
										ENSMUSG00000052560	Cpne8	8.39928	8.03276	5.47989	-0.341814	2.51505	2.17324				ENSMUSG00000028427	Aqp7	6.1043	5.1446	3.33469	-0.515023	2.74176	2.22674
										ENSMUSG00000031520	Vegfc	6.33751	5.29309	3.92366	-0.249936	2.51449	2.26455				ENSMUSG00000015937	H2afy	10.4396	10.5245	7.80921	-0.100571	2.32649	2.22592
										ENSMUSG00000061533	4930534B04Rik	7.02207	6.69051	4.49767	-0.3728	2.51322	2.14042				ENSMUSG00000064061	Dzip3	8.53242	8.27144	5.9713	-0.205949	2.42633	2.22038
										ENSMUSG00000024030	Abcg1	7.61774	6.10289	4.99827	-0.606263	2.509	1.90274				ENSMUSG00000007379	Dennd2c	7.04515	6.40687	4.59722	-0.287679	2.50689	2.21922
										ENSMUSG00000062866	Phactr2	8.35147	6.66625	4.22357	-0.953119	2.50746	1.55434				ENSMUSG00000037211	Spry1	7.54418	6.90645	5.67709	0.262681	1.95467	2.21735
										ENSMUSG00000007379	Dennd2c	7.04515	6.40687	4.59722	-0.287679	2.50689	2.21922				ENSMUSG00000021417	Peci	8.33503	7.93381	6.52701	0.125808	2.08774	2.21355
										ENSMUSG00000027082	Tfpi	6.53192	5.56937	4.1447	-0.315788	2.50573	2.18994				ENSMUSG00000028536	2610528J11Rik	10.6336	9.90599	7.37543	-0.611782	2.82087	2.20909
										ENSMUSG00000000958	Slc7a7	8.37915	7.58671	5.39422	-0.730351	2.4992	1.76885				ENSMUSG00000024165	Hn1l	9.03965	8.71372	5.93423	-0.138632	2.34746	2.20883
										ENSMUSG00000021990	Spata13	9.15434	8.02004	7.40995	-0.942006	2.4956	1.55359				ENSMUSG00000028086	Fbxw7	9.42632	9.19364	7.46037	0.0117239	2.19096	2.20268
										ENSMUSG00000025357	Dgka	9.67173	9.594	5.93423	0.0725724	2.48626	2.55883				ENSMUSG00000030678	Maz	8.67762	9.08992	7.57435	0.280376	1.9199	2.20028
										ENSMUSG00000019979	Apaf1	9.32413	8.15	5.87856	-0.676943	2.48132	1.80438				ENSMUSG00000020774	Aspa	8.6074	7.10094	6.17953	-0.527479	2.72507	2.19759
										ENSMUSG00000037455	1110021L09Rik	5.54591	4.17898	3.70536	-0.932114	2.47373	1.54162				ENSMUSG00000022114	Spry2	9.45935	9.9041	6.74803	0.534305	1.65912	2.19342
										ENSMUSG00000027528	Fabp9	7.40503	7.59661	4.91392	0.405164	2.46921	2.87437				ENSMUSG00000027082	Tfpi	6.53192	5.56937	4.1447	-0.315788	2.50573	2.18994
										ENSMUSG00000037674	Rfx7	7.86579	6.09397	5.71956	-1.14308	2.46095	1.31787				ENSMUSG00000067299	Crygd	7.07185	7.21842	5.38878	0.207135	1.98236	2.1895
										ENSMUSG00000032329	Hmg20a	8.5143	7.10981	6.88628	-1.26481	2.45971	1.1949				AFFX-GapdhMur/M325	--nonEnsembl--	12.041	12.1391	9.76802	-0.241753	2.41962	2.17787
										ENSMUSG00000033149	Phldb2	7.3248	5.83673	5.75199	-0.53374	2.45906	1.92532				ENSMUSG00000040848	Sft2d2	8.33352	8.0123	4.99964	-0.669029	2.84646	2.17744
										ENSMUSG00000027955	Fam198b	8.16353	6.67906	5.76589	-0.882911	2.4584	1.57549				ENSMUSG00000052560	Cpne8	8.39928	8.03276	5.47989	-0.341814	2.51505	2.17324
										ENSMUSG00000025007	Aldh18a1	7.96091	7.13343	5.09608	-0.689359	2.45628	1.76692				ENSMUSG00000027452	Acss1	9.57107	8.73436	7.04445	-0.521834	2.69463	2.1728
										ENSMUSG00000037971	1110032A03Rik	7.91003	6.96749	4.07592	-0.295743	2.44779	2.15204				ENSMUSG00000022900	Ildr1	6.43546	5.82858	3.93131	-0.209225	2.37689	2.16766
										ENSMUSG00000025932	Eya1	6.56817	5.79067	4.35139	-0.0877888	2.4449	2.35711				ENSMUSG00000040213	Ccbl2	9.25426	9.31998	7.28761	0.158852	2.00814	2.167
										ENSMUSG00000022683	Pla2g10	8.02907	7.6419	5.02956	-0.326405	2.43465	2.10825				ENSMUSG00000024817	Uhrf2	6.48056	6.38555	4.2598	-0.0513191	2.21265	2.16133
										ENSMUSG00000020935	Dcakd	7.07754	6.63318	4.26349	-0.429887	2.43464	2.00475				ENSMUSG00000003458	Ncstn	7.34762	7.46182	5.14783	0.183816	1.97636	2.16017
										ENSMUSG00000029752	Asns	10.8263	10.8016	8.44099	0.123039	2.43293	2.55597				ENSMUSG00000041737	Tmem45b	7.10646	5.30209	4.26119	-0.644348	2.80419	2.15985
										ENSMUSG00000056366	---	13.199	12.9193	10.6273	-0.174795	2.4326	2.2578				ENSMUSG00000070471	---	2.98005	7.65812	2.46281	3.25556	-1.09775	2.15781
										ENSMUSG00000051674	Dcun1d4	7.12822	6.59375	5.03679	-0.581524	2.43108	1.84956				ENSMUSG00000025885	Myo5b	8.32041	7.61615	5.45382	-0.468468	2.62265	2.15418
										ENSMUSG00000051949	2010005H15Rik	8.03355	9.00813	6.26777	0.0567501	2.43082	2.48757				ENSMUSG00000037971	1110032A03Rik	7.91003	6.96749	4.07592	-0.295743	2.44779	2.15204
										ENSMUSG00000028894	Inpp5b	7.88099	6.01579	5.41974	-1.25133	2.4297	1.17838				ENSMUSG00000017929	B4galt5	9.73536	9.66329	6.82224	-0.280481	2.42102	2.14054
										ENSMUSG00000029867	1700034O15Rik	8.2744	6.36625	4.62267	-1.21069	2.42792	1.21723				ENSMUSG00000061533	4930534B04Rik	7.02207	6.69051	4.49767	-0.3728	2.51322	2.14042
										ENSMUSG00000064061	Dzip3	8.53242	8.27144	5.9713	-0.205949	2.42633	2.22038				ENSMUSG00000087519	---	4.34847	6.26452	4.01753	1.57391	0.563713	2.13762
										ENSMUSG00000059791	Nrm	8.06977	6.99064	6.94795	-0.947941	2.42458	1.47664				ENSMUSG00000034587	---	6.95306	5.94906	3.79496	-0.921795	3.05668	2.13488
										ENSMUSG00000017929	B4galt5	9.73536	9.66329	6.82224	-0.280481	2.42102	2.14054				ENSMUSG00000056978	Hamp2	4.70006	6.95388	4.48839	1.61145	0.515782	2.12723
										ENSMUSG00000024868	Dkk1	7.72378	5.91423	6.01153	-1.0698	2.42027	1.35047				ENSMUSG00000066438	3830431G21Rik	8.65032	7.55159	4.98541	-0.758097	2.88369	2.12559
										AFFX-GapdhMur/M325	--nonEnsembl--	12.041	12.1391	9.76802	-0.241753	2.41962	2.17787				ENSMUSG00000024776	Stambpl1	7.13291	8.10765	5.17738	0.878559	1.24566	2.12422
										ENSMUSG00000087370	---	7.07711	6.46639	5.20075	-0.502605	2.41631	1.9137				ENSMUSG00000032374	Plod2	8.87676	8.92417	7.17197	0.384206	1.73818	2.12238
										ENSMUSG00000008734	Gprc5b	6.64744	4.88922	3.59518	-0.907592	2.41426	1.50667				ENSMUSG00000037188	Grhl3	4.9319	4.92903	3.49407	0.742117	1.37506	2.11718
										ENSMUSG00000030004	Nat8	7.19584	6.341	4.96838	-1.1057	2.41413	1.30843				ENSMUSG00000022683	Pla2g10	8.02907	7.6419	5.02956	-0.326405	2.43465	2.10825
										ENSMUSG00000028453	Fancg	8.72703	8.49559	5.56418	-0.178136	2.41351	2.23537				ENSMUSG00000086594	---	3.52497	4.70467	2.61201	0.711755	1.39531	2.10707
										ENSMUSG00000032122	Slc37a2	8.5894	8.55803	6.55999	-0.0738452	2.41275	2.3389				ENSMUSG00000054556	---	4.73069	5.8028	3.63689	1.25076	0.85533	2.10609
										ENSMUSG00000063728	Magea6	4.8954	3.37155	2.94021	-0.978767	2.41153	1.43277				ENSMUSG00000062761	Zfp512	8.31382	7.81496	6.18781	-0.434875	2.52984	2.09497
										ENSMUSG00000086657	---	7.09412	7.53411	4.70772	0.463336	2.41055	2.87389				ENSMUSG00000083307	---	8.13047	7.05417	5.54348	-0.830784	2.92257	2.09179
										ENSMUSG00000048120	Entpd1	6.84147	5.78826	4.79688	-0.697873	2.39258	1.69471				ENSMUSG00000050345	4930486L24Rik	9.11187	7.59615	6.21166	-1.14674	3.23659	2.08985
										ENSMUSG00000019590	Cyb561	8.60566	7.20377	5.80455	-0.916342	2.38932	1.47298				ENSMUSG00000029864	Gstk1	8.11989	7.02348	4.4898	-1.22023	3.31001	2.08978
										ENSMUSG00000030386	Zfp606	7.80541	7.34482	4.96896	-0.341973	2.38518	2.04321				ENSMUSG00000083041	---	8.88735	8.3815	6.77674	-0.178697	2.26799	2.08929
										ENSMUSG00000035798	Zdhhc17	5.6293	3.7407	2.66319	-0.979787	2.38444	1.40466				ENSMUSG00000000365	Rnf17	7.4723	6.73462	4.51969	-0.501291	2.59017	2.08888
										ENSMUSG00000046417	BC046404	8.74339	7.67311	6.82525	-0.548009	2.38312	1.83511				ENSMUSG00000032298	Neil1	7.02673	6.59076	3.97168	0.0553548	2.03263	2.08799
										ENSMUSG00000022900	Ildr1	6.43546	5.82858	3.93131	-0.209225	2.37689	2.16766				ENSMUSG00000020472	Zkscan17	8.32203	8.51069	6.3603	0.181322	1.90386	2.08518
										ENSMUSG00000003934	Efnb3	6.16927	7.17223	3.60105	0.976658	2.37506	3.35171				ENSMUSG00000026687	Aldh9a1	9.4173	8.84986	7.83748	-0.200237	2.27244	2.0722
										ENSMUSG00000028024	Enpep	11.2937	11.3117	9.32628	0.0210623	2.3694	2.39046				ENSMUSG00000056888	Glipr1	6.89958	7.17093	4.68673	0.143603	1.92776	2.07136
										ENSMUSG00000025533	Asl	8.62343	7.34956	5.54154	-0.526605	2.36261	1.836				ENSMUSG00000041258	Zfp236	7.62875	7.88158	6.69671	0.313438	1.75781	2.07125
										ENSMUSG00000027317	Ppp1r14d	7.37683	7.38929	4.59509	0.311213	2.36151	2.67273				ENSMUSG00000034641	Cd300ld	5.95869	6.83897	3.95673	0.198882	1.86905	2.06793
										ENSMUSG00000034329	Brip1	6.83243	6.46698	4.6446	-0.477254	2.3614	1.88414				ENSMUSG00000002326	Gmpr2	7.9842	7.64207	5.07131	-0.122892	2.18822	2.06533
										ENSMUSG00000021327	Zkscan3	6.57783	5.62259	4.47227	-0.914778	2.36084	1.44606				ENSMUSG00000036782	Klhl13	5.78789	5.90748	3.63667	-0.000622463	2.0655	2.06488
										ENSMUSG00000003161	Sri	8.14874	6.2286	5.68548	-1.13532	2.36059	1.22527				ENSMUSG00000056061	Gm14318	3.77131	9.33203	5.08156	2.81863	-0.754743	2.06389
										ENSMUSG00000029776	Hibadh	9.30982	8.54052	7.44314	-0.527234	2.35811	1.83087				ENSMUSG00000036912	Piwil4	2.56846	5.89358	2.85525	2.06684	-0.0115356	2.05531
										ENSMUSG00000039242	B3galnt2	7.0537	5.91683	3.57634	-0.534682	2.358	1.82331				ENSMUSG00000066704	Cyp2b19	2.20938	6.10289	2.33027	2.08819	-0.0351941	2.05299
										ENSMUSG00000034645	Zyg11a	6.87852	6.38617	4.55372	-0.0625898	2.35763	2.29504				ENSMUSG00000039849	Pcif1	6.04944	5.79407	4.6446	0.0701464	1.98197	2.05211
										ENSMUSG00000047146	Tet1	9.15874	9.10423	5.9321	0.185768	2.35726	2.54303				ENSMUSG00000025930	Msc	10.1953	9.31685	7.24843	-0.671005	2.71647	2.04547
										ENSMUSG00000072825	AW555464	10.9572	9.85251	8.03102	-0.789869	2.35602	1.56615				ENSMUSG00000031349	Nsdhl	8.46178	7.91229	5.51328	-0.25288	2.29817	2.04529
										ENSMUSG00000055932	Fto	7.75081	7.90905	4.40317	-0.103267	2.35161	2.24834				ENSMUSG00000048992	Prss32	6.21683	6.32747	4.4305	-0.239102	2.28328	2.04418
										ENSMUSG00000052105	1110012J17Rik	8.47259	8.31791	7.05559	-0.418587	2.34794	1.92935				ENSMUSG00000030386	Zfp606	7.80541	7.34482	4.96896	-0.341973	2.38518	2.04321
										ENSMUSG00000024165	Hn1l	9.03965	8.71372	5.93423	-0.138632	2.34746	2.20883				ENSMUSG00000041359	Tcl1	6.84706	5.60338	3.9502	-0.954442	2.99756	2.04312
										ENSMUSG00000053012	Krcc1	9.91109	8.36775	6.94425	-0.866062	2.34628	1.48022				ENSMUSG00000032245	Cln6	8.88326	8.58575	6.16841	-0.16246	2.19988	2.03742
										ENSMUSG00000031851	2310079N02Rik	7.18427	6.11245	4.96657	-0.672983	2.34421	1.67123				ENSMUSG00000020376	Rnf130	10.8148	11.0608	9.18969	0.442681	1.58929	2.03197
										ENSMUSG00000032046	Abhd12	9.36477	8.74531	6.75346	-0.374274	2.34403	1.96975				ENSMUSG00000041313	Slc7a1	9.51914	9.44464	6.7613	-0.245741	2.27483	2.02909
										ENSMUSG00000027868	Tbx15	9.04232	9.13931	6.71209	0.252565	2.33884	2.59141				ENSMUSG00000046997	Spsb4	10.7784	10.1778	8.40811	-0.599399	2.62232	2.02292
										ENSMUSG00000033767	D930015E06Rik	8.01511	7.18649	4.7561	-0.807492	2.328	1.52051				ENSMUSG00000049184	Purg	7.10503	7.14896	4.66174	0.219032	1.80323	2.02227
										ENSMUSG00000015937	H2afy	10.4396	10.5245	7.80921	-0.100571	2.32649	2.22592				ENSMUSG00000033985	Tesk2	8.32799	7.79919	4.98412	-0.299541	2.31926	2.01972
										ENSMUSG00000043300	B3galnt1	9.12425	7.53212	5.649	-0.818548	2.32638	1.50783				ENSMUSG00000033256	Shf	7.00323	7.5979	6.18781	0.566658	1.44937	2.01603
										ENSMUSG00000015002	Efr3a	9.29516	8.32735	6.28892	-0.592249	2.32579	1.73354				ENSMUSG00000037989	Wnk2	9.12146	8.22423	6.285	-0.591262	2.60339	2.01213
										ENSMUSG00000052316	Lrrc15	6.50279	6.30519	4.03514	-0.0301148	2.32299	2.29287				ENSMUSG00000020644	Id2	10.2923	9.94856	8.2026	-0.197807	2.20957	2.01177
										ENSMUSG00000026384	Ptpn4	8.49153	7.11152	5.43167	-0.724799	2.32125	1.59646				ENSMUSG00000032403	2300009A05Rik	5.79029	6.78056	4.84458	0.706915	1.30309	2.01001
										ENSMUSG00000073910	Mobkl2b	6.38189	4.95984	3.8369	-0.797004	2.32035	1.52335				ENSMUSG00000023885	Thbs2	5.14607	5.84083	3.61914	0.737725	1.26869	2.00641
										ENSMUSG00000006850	Tmco6	6.96136	5.14349	4.52644	-1.50903	2.31992	0.810892				ENSMUSG00000020935	Dcakd	7.07754	6.63318	4.26349	-0.429887	2.43464	2.00475
										ENSMUSG00000033985	Tesk2	8.32799	7.79919	4.98412	-0.299541	2.31926	2.01972				ENSMUSG00000031790	Mmp15	7.43118	8.55389	5.85056	0.809444	1.1944	2.00385
										ENSMUSG00000027864	Ptgfrn	8.95086	8.18861	6.67242	-0.409895	2.31764	1.90774				ENSMUSG00000032420	Nt5e	6.27008	6.77607	5.62885	0.620416	1.38188	2.0023
										ENSMUSG00000021534	1700001L19Rik	7.38504	6.37037	5.32082	-1.09047	2.31571	1.22525				ENSMUSG00000032040	Dcps	8.25935	8.40797	5.65374	0.0770839	1.92171	1.99879
										ENSMUSG00000027070	Lrp2	11.4488	11.0137	8.30904	-0.442078	2.31352	1.87145				ENSMUSG00000078532	Nkain1	7.37627	8.05113	3.98554	0.334017	1.66414	1.99815
										ENSMUSG00000001995	Sipa1l2	9.58649	7.85409	6.66083	-1.21037	2.31282	1.10245				ENSMUSG00000071604	Fam189a2	7.78732	7.54503	5.61636	-0.0461887	2.04339	1.9972
										ENSMUSG00000068323	Slc4a5	5.80091	6.33658	3.89197	-0.0348588	2.31276	2.2779				ENSMUSG00000025038	Efhc2	6.97053	6.30951	5.09878	-0.165772	2.16246	1.99669
										ENSMUSG00000041605	5730559C18Rik	6.81518	7.10859	4.38415	-0.0703446	2.31022	2.23988				ENSMUSG00000026307	Scly	7.62509	7.14024	5.39031	-0.154037	2.1376	1.98356
										ENSMUSG00000058183	Mmel1	6.84886	5.17892	4.41758	-0.929769	2.30783	1.37806				AFFX-GapdhMur/M325	--nonEnsembl--	10.9858	11.4928	9.09268	-0.0143573	1.99684	1.98248
										ENSMUSG00000031077	Fadd	10.2177	9.8981	6.59927	-0.692346	2.30756	1.61521				ENSMUSG00000055799	Tcf7l1	7.18953	7.03118	4.97543	-0.042794	2.02287	1.98008
										ENSMUSG00000085031	---	8.70034	7.07426	5.1083	-0.515744	2.30154	1.78579				ENSMUSG00000079445	B3gnt7	7.12007	7.60789	6.27899	0.374028	1.60343	1.97746
										ENSMUSG00000018340	Anxa6	8.70104	8.87162	6.43631	0.136706	2.30072	2.43742				ENSMUSG00000025817	Nudt5	6.913	6.09051	4.40597	-0.297375	2.2727	1.97532
										ENSMUSG00000021033	Gstz1	7.66164	7.22037	6.42638	-0.338356	2.29968	1.96133				ENSMUSG00000029553	Tcfec	5.01666	6.13361	2.80178	-0.0942725	2.06648	1.97221
										ENSMUSG00000031349	Nsdhl	8.46178	7.91229	5.51328	-0.25288	2.29817	2.04529				ENSMUSG00000032046	Abhd12	9.36477	8.74531	6.75346	-0.374274	2.34403	1.96975
										ENSMUSG00000086370	---	6.38743	4.15137	3.76478	-1.2623	2.29612	1.03382				ENSMUSG00000058662	Olfr69	2.4012	7.43727	3.54458	2.62388	-0.657194	1.96669
										ENSMUSG00000002028	Mll1	8.11843	7.40282	6.211	-0.532161	2.2936	1.76144				ENSMUSG00000073131	2610030H06Rik	7.64938	6.17346	6.11924	-0.605967	2.57008	1.96411
										ENSMUSG00000024863	Mbl2	7.60166	6.3665	3.46409	-0.458735	2.29154	1.83281				ENSMUSG00000021033	Gstz1	7.66164	7.22037	6.42638	-0.338356	2.29968	1.96133
										ENSMUSG00000043333	Rhbdl2	6.32865	5.82448	3.57137	0.296717	2.2914	2.58812				ENSMUSG00000043162	Pigy	8.13509	7.70065	5.93423	-0.560211	2.52033	1.96012
										ENSMUSG00000056124	B4galt6	9.23836	8.94849	7.54901	-0.0565732	2.28876	2.23219				ENSMUSG00000005442	Cic	9.55105	8.98866	7.11234	-0.273276	2.23307	1.9598
										ENSMUSG00000035778	Ggta1	10.6031	9.75524	8.0704	-0.790516	2.28358	1.49306				ENSMUSG00000024513	Mbd2	9.71067	9.35311	6.72634	-0.246607	2.20551	1.95891
										ENSMUSG00000048992	Prss32	6.21683	6.32747	4.4305	-0.239102	2.28328	2.04418				ENSMUSG00000027777	Schip1	8.30998	7.15633	5.54884	-0.913773	2.87099	1.95722
										ENSMUSG00000041426	Hibch	9.39312	8.41751	7.06948	-0.684044	2.28183	1.59779				ENSMUSG00000015484	Fam163a	4.36459	7.22426	4.56038	2.00562	-0.0499496	1.95567
										ENSMUSG00000033111	3830406C13Rik	7.97807	7.05076	5.76328	-0.401402	2.27756	1.87616				ENSMUSG00000026305	Lrrfip1	9.69771	9.29882	7.38036	-0.263223	2.21605	1.95283
										ENSMUSG00000041313	Slc7a1	9.51914	9.44464	6.7613	-0.245741	2.27483	2.02909				ENSMUSG00000021322	Aoah	5.39649	5.98233	3.57121	0.334669	1.61728	1.95195
										ENSMUSG00000066829	Zfp810	7.55627	5.43445	3.47134	-1.02674	2.27478	1.24804				ENSMUSG00000001441	Npepps	10.724	10.3327	8.25106	-0.088546	2.04019	1.95164
										ENSMUSG00000037606	Osbpl5	7.56323	6.55964	4.90879	-1.09982	2.27348	1.17365				ENSMUSG00000025816	Sec61a2	7.12242	6.35105	4.95279	-0.315351	2.26024	1.94488
										ENSMUSG00000031608	Galnt7	7.7857	6.08246	6.01477	-0.681804	2.27333	1.59153				ENSMUSG00000021416	1810022C23Rik	7.08526	7.07878	5.77841	0.343256	1.60133	1.94458
										ENSMUSG00000025817	Nudt5	6.913	6.09051	4.40597	-0.297375	2.2727	1.97532				ENSMUSG00000009628	Tex15	5.37261	7.72408	4.59424	1.10355	0.839716	1.94327
										ENSMUSG00000026687	Aldh9a1	9.4173	8.84986	7.83748	-0.200237	2.27244	2.0722				ENSMUSG00000061082	Plac1	6.92724	4.97758	3.89817	-1.19093	3.13409	1.94315
										ENSMUSG00000045693	Nlrp4e	6.66187	6.36185	4.55698	-0.707089	2.27215	1.56506				ENSMUSG00000020474	Polm	7.08195	7.55164	5.43878	0.0619183	1.88118	1.9431
										ENSMUSG00000061186	Sfmbt2	9.19203	8.43842	6.45492	-0.484666	2.26895	1.78428				ENSMUSG00000004843	Chmp2b	10.126	9.64051	7.82888	-0.145702	2.08836	1.94266
										ENSMUSG00000083041	---	8.88735	8.3815	6.77674	-0.178697	2.26799	2.08929				ENSMUSG00000046844	Vat1l	7.10645	5.92569	4.02117	-0.752516	2.69401	1.94149
										ENSMUSG00000027742	Cog6	8.81404	7.96857	5.53412	-0.661052	2.26747	1.60642				ENSMUSG00000020273	Papolg	9.36139	8.16741	7.12823	-0.747216	2.68675	1.93954
										ENSMUSG00000021496	Pcbd2	10.5665	10.365	7.36863	-0.0334658	2.2615	2.22803				ENSMUSG00000041975	Mettl8	7.88711	6.64172	5.53844	-0.765542	2.7027	1.93716
										ENSMUSG00000025816	Sec61a2	7.12242	6.35105	4.95279	-0.315351	2.26024	1.94488				ENSMUSG00000062190	Lancl2	7.2749	5.32273	4.08654	-0.937019	2.87355	1.93653
										ENSMUSG00000006307	Wbp7	8.90239	7.67691	6.94542	-0.828682	2.2596	1.43091				ENSMUSG00000005125	Ndrg1	9.37641	9.38389	6.98849	0.233988	1.69825	1.93224
										ENSMUSG00000027646	Src	7.70575	8.04892	5.50668	0.420351	2.2505	2.67085				ENSMUSG00000024867	Pip5k1b	7.5341	6.30938	4.4746	-0.916969	2.84724	1.93027
										ENSMUSG00000021133	4933426M11Rik	9.00679	8.16443	6.48464	-0.350988	2.25	1.89901				ENSMUSG00000052105	1110012J17Rik	8.47259	8.31791	7.05559	-0.418587	2.34794	1.92935
										ENSMUSG00000078201	Tmem203	6.5676	5.78632	4.08932	-0.829607	2.24164	1.41203				ENSMUSG00000037386	Rims2	6.9511	7.39427	4.11792	0.637963	1.28884	1.9268
										ENSMUSG00000025396	Hsd17b6	8.04669	7.62202	7.50619	-0.464204	2.24132	1.77712				ENSMUSG00000033149	Phldb2	7.3248	5.83673	5.75199	-0.53374	2.45906	1.92532
										ENSMUSG00000041805	Pramel1	7.39624	6.13145	5.62885	-0.445322	2.23991	1.79459				ENSMUSG00000051257	Trap1a	12.2032	12.3458	10.2485	0.102422	1.81659	1.91901
										ENSMUSG00000044429	Cryga	6.07092	6.01353	2.51572	0.868264	2.23722	3.10548				ENSMUSG00000037410	Tbc1d2b	7.59318	7.94631	4.6446	-0.0361828	1.95471	1.91853
										ENSMUSG00000048481	Mypop	7.75618	7.12119	5.23726	-0.467079	2.23671	1.76963				ENSMUSG00000036916	Zfp280c	7.8317	6.2542	6.42234	-0.77496	2.69006	1.9151
										ENSMUSG00000029868	Trpv6	8.06398	7.49835	5.24547	-0.932784	2.2363	1.30352				ENSMUSG00000047407	Tgif1	9.51694	9.28881	7.22138	0.0717559	1.84233	1.91409
										ENSMUSG00000005442	Cic	9.55105	8.98866	7.11234	-0.273276	2.23307	1.9598				ENSMUSG00000018983	E2f2	7.14087	7.22417	4.72809	-0.175188	2.08927	1.91409
										ENSMUSG00000048644	Ctxn1	6.20769	5.72473	3.7138	-0.316141	2.22897	1.91283				ENSMUSG00000087370	---	7.07711	6.46639	5.20075	-0.502605	2.41631	1.9137
										ENSMUSG00000030145	Zfp248	8.57704	7.67941	5.44646	-0.729027	2.22611	1.49708				ENSMUSG00000048644	Ctxn1	6.20769	5.72473	3.7138	-0.316141	2.22897	1.91283
										ENSMUSG00000031891	Hsd11b2	5.30232	6.5466	3.44483	0.720647	2.22475	2.9454				ENSMUSG00000034723	Tmx4	8.8495	8.84656	6.83868	0.136071	1.77666	1.91273
										ENSMUSG00000033487	Fndc3a	9.01032	8.35144	6.67403	0.0802911	2.22274	2.30303				ENSMUSG00000048706	D4Bwg0951e	8.41352	6.94747	5.97444	-1.15732	3.06671	1.9094
										ENSMUSG00000026305	Lrrfip1	9.69771	9.29882	7.38036	-0.263223	2.21605	1.95283				ENSMUSG00000027864	Ptgfrn	8.95086	8.18861	6.67242	-0.409895	2.31764	1.90774
										ENSMUSG00000005225	Plekha8	9.12881	8.14449	8.22798	-0.580137	2.21313	1.63299				ENSMUSG00000057440	Mpp7	8.01794	7.82612	6.26879	0.0371455	1.86726	1.9044
										ENSMUSG00000004085	B230120H23Rik	7.09683	5.59008	5.00013	-1.20029	2.2127	1.01241				ENSMUSG00000024030	Abcg1	7.61774	6.10289	4.99827	-0.606263	2.509	1.90274
										ENSMUSG00000024817	Uhrf2	6.48056	6.38555	4.2598	-0.0513191	2.21265	2.16133				ENSMUSG00000051124	Gimap9	6.98006	6.08038	3.76789	-0.725517	2.6282	1.90269
										ENSMUSG00000039529	Atp8b1	8.39595	6.96792	6.67263	-0.765238	2.21043	1.44519				ENSMUSG00000032494	Tdgf1	11.7127	12.373	10.2454	0.511211	1.39024	1.90146
										ENSMUSG00000021476	Habp4	7.40156	6.82571	5.17547	-0.552037	2.21035	1.65831				ENSMUSG00000021133	4933426M11Rik	9.00679	8.16443	6.48464	-0.350988	2.25	1.89901
										ENSMUSG00000020644	Id2	10.2923	9.94856	8.2026	-0.197807	2.20957	2.01177				ENSMUSG00000029650	Slc46a3	5.37238	6.23303	4.22509	0.673861	1.22368	1.89754
										ENSMUSG00000024513	Mbd2	9.71067	9.35311	6.72634	-0.246607	2.20551	1.95891				ENSMUSG00000079560	Hoxa3	5.49244	7.12564	4.39825	1.30254	0.591317	1.89386
										ENSMUSG00000044452	Zfp507	7.1292	6.34488	4.59195	-0.658694	2.2024	1.54371				ENSMUSG00000021678	F2rl1	9.73174	8.88719	7.89319	-0.283418	2.17357	1.89015
										ENSMUSG00000019779	Frk	8.01625	7.02961	6.07881	-0.540682	2.20165	1.66097				ENSMUSG00000026416	Il20	4.11173	6.52436	3.45548	1.46249	0.4242	1.88669
										ENSMUSG00000032245	Cln6	8.88326	8.58575	6.16841	-0.16246	2.19988	2.03742				ENSMUSG00000026478	Lamc1	10.6202	10.8147	8.78675	0.0679789	1.81702	1.885
										ENSMUSG00000036053	Fmnl2	11.0263	9.96801	9.21991	-0.761552	2.1961	1.43455				ENSMUSG00000034329	Brip1	6.83243	6.46698	4.6446	-0.477254	2.3614	1.88414
										ENSMUSG00000036879	Phkb	8.71385	7.78827	6.48228	-0.483258	2.19603	1.71278				ENSMUSG00000033111	3830406C13Rik	7.97807	7.05076	5.76328	-0.401402	2.27756	1.87616
										ENSMUSG00000027167	Elp4	6.51574	4.71383	4.05366	-1.10509	2.19228	1.08719				ENSMUSG00000033837	Foxh1	6.42844	8.05621	5.40631	0.851817	1.02398	1.8758
										ENSMUSG00000028086	Fbxw7	9.42632	9.19364	7.46037	0.0117239	2.19096	2.20268				ENSMUSG00000007415	Gatad1	10.6017	10.6842	9.05807	-0.0579416	1.93211	1.87417
										ENSMUSG00000002326	Gmpr2	7.9842	7.64207	5.07131	-0.122892	2.18822	2.06533				ENSMUSG00000058444	Map2k5	6.48566	7.06335	4.48386	0.110704	1.76296	1.87367
										ENSMUSG00000053080	2700081O15Rik	6.9532	5.5394	5.44319	-0.317954	2.17806	1.8601				ENSMUSG00000022021	Diap3	9.20172	8.08918	6.47722	-0.680301	2.5521	1.8718
										ENSMUSG00000020464	Pnpt1	9.31204	7.10017	6.5267	-1.18269	2.17689	0.994192				ENSMUSG00000027070	Lrp2	11.4488	11.0137	8.30904	-0.442078	2.31352	1.87145
										ENSMUSG00000031351	Zfp185	6.94716	5.59189	4.45783	-1.02603	2.17656	1.15053				ENSMUSG00000086520	---	2.86662	6.51087	3.16243	2.01974	-0.150265	1.86947
										ENSMUSG00000029822	Osbpl3	8.11817	6.63435	6.06543	-0.996904	2.17632	1.17942				ENSMUSG00000086298	---	3.52964	6.94148	4.1614	1.9081	-0.0432105	1.86489
										ENSMUSG00000021678	F2rl1	9.73174	8.88719	7.89319	-0.283418	2.17357	1.89015				ENSMUSG00000034557	Zfyve9	8.59943	8.59572	7.35886	0.161844	1.70048	1.86233
										ENSMUSG00000021514	Zfp369	8.27169	8.48382	5.62331	0.112667	2.17273	2.2854				ENSMUSG00000045005	Fzd5	7.78011	6.44508	5.95488	-0.24741	2.10819	1.86078
										ENSMUSG00000042712	Wbp5	11.1146	10.2879	8.7838	-0.67081	2.17224	1.50143				ENSMUSG00000084834	---	6.13272	8.18292	5.89337	1.52816	0.332546	1.86071
										ENSMUSG00000025038	Efhc2	6.97053	6.30951	5.09878	-0.165772	2.16246	1.99669				ENSMUSG00000053080	2700081O15Rik	6.9532	5.5394	5.44319	-0.317954	2.17806	1.8601
										ENSMUSG00000074093	Svip	8.31384	6.83826	5.45645	-0.589971	2.16161	1.57164				ENSMUSG00000022912	Pros1	10.4158	10.0484	8.27789	-0.190334	2.05038	1.86005
										ENSMUSG00000025239	Limd1	7.6563	6.95212	5.27591	-0.631837	2.1607	1.52886				ENSMUSG00000000706	Btn1a1	5.4519	5.52812	3.77782	0.504597	1.35365	1.85825
										ENSMUSG00000034163	Zfc3h1	8.64095	7.24213	5.93579	-0.486662	2.15666	1.66999				ENSMUSG00000051674	Dcun1d4	7.12822	6.59375	5.03679	-0.581524	2.43108	1.84956
										ENSMUSG00000027272	Ubr1	8.78933	7.71354	6.22491	-0.535264	2.15557	1.62031				ENSMUSG00000033763	Mtss1l	6.38912	5.24271	4.28557	-0.161438	2.01082	1.84938
										ENSMUSG00000038495	Otud7b	8.60227	8.0267	5.98485	-0.413249	2.15096	1.73771				ENSMUSG00000051853	Arf3	11.0258	11.3535	9.13605	0.176601	1.66798	1.84458
										ENSMUSG00000000805	Car4	9.01902	8.52345	6.78013	-0.645084	2.15073	1.50565				ENSMUSG00000030087	Klf15	7.93462	7.96134	6.28332	-0.16882	2.01338	1.84456
										ENSMUSG00000017453	Pipox	6.44203	5.21006	4.5912	-1.37831	2.15009	0.771778				ENSMUSG00000017950	Hnf4a	7.0463	5.66371	4.55192	-0.725019	2.56757	1.84255
										ENSMUSG00000028007	Snx7	8.40391	6.87964	5.99608	-0.907677	2.14994	1.24226				ENSMUSG00000024039	Cbs	9.35714	9.42543	7.36085	-0.243926	2.08419	1.84026
										ENSMUSG00000023902	Zscan10	7.84618	6.95977	5.68425	-0.722477	2.14979	1.42732				ENSMUSG00000025533	Asl	8.62343	7.34956	5.54154	-0.526605	2.36261	1.836
										ENSMUSG00000087497	---	9.09254	8.38179	5.87008	-0.432264	2.14215	1.70988				ENSMUSG00000051323	Pcdh19	6.26518	5.58268	4.16643	0.141144	1.69483	1.83597
										ENSMUSG00000042331	Cytsb	7.65522	6.85693	5.47763	-0.462544	2.14074	1.67819				ENSMUSG00000046417	BC046404	8.74339	7.67311	6.82525	-0.548009	2.38312	1.83511
										ENSMUSG00000078716	Tmem8b	8.1691	6.84827	6.1775	-0.938879	2.13908	1.2002				ENSMUSG00000024863	Mbl2	7.60166	6.3665	3.46409	-0.458735	2.29154	1.83281
										ENSMUSG00000071636	Rimbp3	7.23017	5.01082	5.75603	-1.04912	2.13798	1.08886				ENSMUSG00000037493	Cib2	7.71942	7.33125	5.09487	-0.690125	2.52189	1.83176
										ENSMUSG00000037419	Endod1	6.86347	5.0904	4.85959	-1.50426	2.13783	0.633575				ENSMUSG00000029776	Hibadh	9.30982	8.54052	7.44314	-0.527234	2.35811	1.83087
										ENSMUSG00000021062	Rab15	8.90298	9.02813	6.6687	0.245507	2.13763	2.38313				ENSMUSG00000030792	Dkkl1	9.16813	8.61021	6.64411	-0.76635	2.5958	1.82945
										ENSMUSG00000026307	Scly	7.62509	7.14024	5.39031	-0.154037	2.1376	1.98356				ENSMUSG00000020037	Rfx4	7.42856	7.87728	6.01307	0.212767	1.6128	1.82556
										ENSMUSG00000021559	Dapk1	7.51306	6.41276	5.66837	-0.667967	2.13756	1.46959				ENSMUSG00000020253	Ppm1m	7.05515	6.49182	4.70854	-0.022479	1.84708	1.8246
										ENSMUSG00000009900	Wnt3a	8.73741	7.86711	6.64356	-1.18205	2.13727	0.955217				ENSMUSG00000039242	B3galnt2	7.0537	5.91683	3.57634	-0.534682	2.358	1.82331
										ENSMUSG00000022330	Osr2	7.66223	7.90538	5.61978	0.50756	2.13714	2.6447				ENSMUSG00000070737	Gm12942	8.96861	8.56014	6.71456	-0.179547	2.00144	1.82189
										ENSMUSG00000040997	Abhd4	7.14966	5.68952	4.66334	-0.815421	2.13674	1.32132				ENSMUSG00000042717	Ppp1r3a	2.83889	6.43593	2.56902	1.90377	-0.0836889	1.82008
										ENSMUSG00000037110	Ralgapa2	7.57007	5.11574	6.21049	-1.29521	2.13319	0.837983				ENSMUSG00000040640	Erc2	3.71482	6.81986	3.02337	1.36386	0.455274	1.81914
										ENSMUSG00000032640	Chsy1	8.95463	7.7665	6.46299	-0.518355	2.12926	1.6109				ENSMUSG00000035781	C030046I01Rik	11.4852	11.856	9.82275	0.0964175	1.71959	1.81601
										ENSMUSG00000026509	Capn2	10.1667	9.4655	7.37336	-0.409967	2.12458	1.71462				ENSMUSG00000052539	Magi3	8.68001	7.6511	6.13179	-0.829635	2.64322	1.81358
										ENSMUSG00000032224	Fam81a	6.09908	5.04388	4.33363	-0.944633	2.11772	1.17309				ENSMUSG00000022489	Pde1b	6.19587	6.15923	4.3955	0.390755	1.41922	1.80998
										ENSMUSG00000026123	Plekhb2	7.5889	6.91775	6.14214	-0.739467	2.11507	1.3756				ENSMUSG00000021756	Il6st	8.12273	8.11403	6.9745	0.247136	1.56047	1.8076
										ENSMUSG00000005892	Trh	7.35097	5.86433	5.72119	-1.00044	2.11427	1.11383				ENSMUSG00000019979	Apaf1	9.32413	8.15	5.87856	-0.676943	2.48132	1.80438
										ENSMUSG00000043230	Fam124b	5.8673	4.8865	3.66508	-0.51596	2.11256	1.5966				ENSMUSG00000028447	Dctn3	10.6352	10.4048	8.1031	-0.19663	1.99885	1.80222
										ENSMUSG00000039275	Foxk2	9.00748	8.14607	7.45706	-0.470711	2.11205	1.64134				ENSMUSG00000041773	Enc1	7.96942	8.18406	7.62274	0.535025	1.26373	1.79875
										ENSMUSG00000015053	Gata2	9.99086	9.66676	8.34948	-0.45466	2.11147	1.65681				ENSMUSG00000021065	Fut8	8.14213	7.99958	6.52744	0.119942	1.67827	1.79821
										ENSMUSG00000042208	0610010F05Rik	7.49872	6.28011	5.67468	-0.476471	2.11081	1.63434				ENSMUSG00000030935	Acsm3	7.02805	8.22064	3.94143	0.813839	0.981591	1.79543
										ENSMUSG00000035983	Gm7008	5.41613	3.89644	2.90009	-2.3231	2.10862	-0.21448				ENSMUSG00000041805	Pramel1	7.39624	6.13145	5.62885	-0.445322	2.23991	1.79459
										ENSMUSG00000045005	Fzd5	7.78011	6.44508	5.95488	-0.24741	2.10819	1.86078				AFFX-GapdhMur/M325	--nonEnsembl--	13.1907	13.3877	11.5956	0.0537686	1.73755	1.79132
										ENSMUSG00000046794	Ppp1r3b	11.2388	10.0346	9.03282	-0.757329	2.10431	1.34698				ENSMUSG00000024727	Trpm6	8.52924	7.27414	5.82446	-0.729877	2.52054	1.79066
										ENSMUSG00000019528	Gyg	6.45912	5.57127	5.08359	-0.324561	2.10116	1.7766				ENSMUSG00000003528	Slc25a1	6.47268	6.15408	5.11088	-0.0274236	1.81775	1.79033
										ENSMUSG00000049775	Tmsb4x	12.5226	12.1642	10.7441	-0.41233	2.10096	1.68863				ENSMUSG00000026176	Ctdsp1	9.0459	8.75538	6.11599	-0.0339765	1.82001	1.78603
										ENSMUSG00000015202	Cnksr3	8.931	8.7458	6.19709	0.192342	2.09758	2.28992				ENSMUSG00000085031	---	8.70034	7.07426	5.1083	-0.515744	2.30154	1.78579
										ENSMUSG00000060681	Slc9a6	8.59545	7.28366	6.75397	-0.865895	2.09607	1.23017				ENSMUSG00000056004	9330182L06Rik	6.21527	5.09228	4.31012	0.0688773	1.71688	1.78576
										ENSMUSG00000085907	---	7.16512	6.14227	5.36452	-0.871817	2.09448	1.22266				ENSMUSG00000061186	Sfmbt2	9.19203	8.43842	6.45492	-0.484666	2.26895	1.78428
										ENSMUSG00000036466	Megf11	6.86106	6.2208	5.11466	-0.560357	2.0927	1.53234				ENSMUSG00000028194	Ddah1	11.1834	10.8483	8.90519	-0.302828	2.08598	1.78316
										ENSMUSG00000032011	Thy1	7.19311	7.55252	5.31537	0.226529	2.08953	2.31606				ENSMUSG00000029763	Exoc4	8.90658	8.49074	6.56862	-0.164451	1.9472	1.78275
										ENSMUSG00000018983	E2f2	7.14087	7.22417	4.72809	-0.175188	2.08927	1.91409				ENSMUSG00000025396	Hsd17b6	8.04669	7.62202	7.50619	-0.464204	2.24132	1.77712
										ENSMUSG00000043639	Rbm20	6.74448	3.68993	3.52272	-1.69476	2.08899	0.394229				ENSMUSG00000030713	Klk7	6.79372	7.34898	5.13168	0.528144	1.24869	1.77683
										ENSMUSG00000004843	Chmp2b	10.126	9.64051	7.82888	-0.145702	2.08836	1.94266				ENSMUSG00000019528	Gyg	6.45912	5.57127	5.08359	-0.324561	2.10116	1.7766
										ENSMUSG00000021892	Sh3bp5	8.5331	7.74291	7.4703	-0.482388	2.08777	1.60538				ENSMUSG00000031805	Jak3	5.96691	7.10134	5.02043	0.745275	1.0287	1.77398
										ENSMUSG00000021417	Peci	8.33503	7.93381	6.52701	0.125808	2.08774	2.21355				ENSMUSG00000048481	Mypop	7.75618	7.12119	5.23726	-0.467079	2.23671	1.76963
										ENSMUSG00000021420	Fars2	7.52921	6.35257	7.06177	-0.441967	2.08759	1.64562				ENSMUSG00000000958	Slc7a7	8.37915	7.58671	5.39422	-0.730351	2.4992	1.76885
										ENSMUSG00000028194	Ddah1	11.1834	10.8483	8.90519	-0.302828	2.08598	1.78316				ENSMUSG00000035293	G2e3	7.47239	5.8146	4.57712	-1.23201	3.00081	1.76881
										ENSMUSG00000072966	Gprasp2	6.00997	4.1777	4.01736	-1.01222	2.08452	1.0723				ENSMUSG00000045257	Morn2	6.97715	7.46579	4.8979	0.561544	1.20602	1.76756
										ENSMUSG00000024039	Cbs	9.35714	9.42543	7.36085	-0.243926	2.08419	1.84026				ENSMUSG00000025007	Aldh18a1	7.96091	7.13343	5.09608	-0.689359	2.45628	1.76692
										ENSMUSG00000049625	Tifab	7.54186	6.18706	5.83952	-1.16303	2.08166	0.918625				ENSMUSG00000001942	Siae	6.55071	6.49634	4.91369	0.0544003	1.71217	1.76657
										ENSMUSG00000054737	Zfp182	6.47367	5.44525	4.24729	-0.933319	2.07768	1.14436				ENSMUSG00000004040	Stat3	10.045	10.1195	8.4114	0.0720788	1.69392	1.766
										ENSMUSG00000074212	Dnajb14	6.78221	5.53487	4.56159	-0.937947	2.07126	1.13332				ENSMUSG00000038936	Sccpdh	8.36578	8.63186	6.75375	0.18244	1.5833	1.76574
										ENSMUSG00000029130	Rnf32	7.07067	4.7099	6.07332	-1.53915	2.0708	0.531649				ENSMUSG00000015536	Mocs2	9.98311	9.72973	8.64073	-0.233124	1.99852	1.7654
										ENSMUSG00000085819	---	7.43938	7.77016	4.46743	0.483477	2.06834	2.55181				ENSMUSG00000085814	---	6.24606	8.84419	4.52874	0.32855	1.43647	1.76502
										ENSMUSG00000029553	Tcfec	5.01666	6.13361	2.80178	-0.0942725	2.06648	1.97221				ENSMUSG00000026674	Ddr2	8.39583	8.90435	6.39168	0.39586	1.36663	1.76249
										ENSMUSG00000036782	Klhl13	5.78789	5.90748	3.63667	-0.000622463	2.0655	2.06488				ENSMUSG00000002028	Mll1	8.11843	7.40282	6.211	-0.532161	2.2936	1.76144
										ENSMUSG00000002365	Snx9	8.69982	7.95635	6.54741	-0.692859	2.05814	1.36528				ENSMUSG00000031245	Hmgn5	10.6322	10.7528	8.83093	0.264664	1.49316	1.75782
										ENSMUSG00000087138	---	6.25883	3.95473	4.63875	-1.56785	2.05757	0.489717				ENSMUSG00000000142	Axin2	9.2047	8.6443	8.59986	0.0300706	1.72209	1.75216
										ENSMUSG00000030117	Gdf3	8.10756	8.3647	5.72479	0.41978	2.05587	2.47565				ENSMUSG00000026956	Uap1l1	5.96231	5.64768	5.02713	0.502692	1.24926	1.75196
										ENSMUSG00000061175	Fnip2	8.33696	8.56725	6.59269	0.417939	2.05326	2.4712				ENSMUSG00000028480	Glipr2	8.14177	8.05428	6.32441	0.0238528	1.72517	1.74902
										ENSMUSG00000029319	Coq2	9.37083	8.78526	7.51652	-0.529125	2.05198	1.52285				ENSMUSG00000029528	Pxn	8.59703	8.51288	6.85679	0.0449326	1.6976	1.74253
										ENSMUSG00000022912	Pros1	10.4158	10.0484	8.27789	-0.190334	2.05038	1.86005				ENSMUSG00000023284	Zfp605	5.71832	6.84318	6.26809	0.780586	0.9608	1.74139
										ENSMUSG00000060466	Thap6	6.4898	4.47486	4.06866	-1.27439	2.0466	0.772207				ENSMUSG00000072919	4933437F05Rik	8.59357	7.38804	5.3496	-1.42371	3.16145	1.73774
										ENSMUSG00000024924	Vldlr	7.01773	6.03112	4.70772	-0.658666	2.04537	1.3867				ENSMUSG00000038495	Otud7b	8.60227	8.0267	5.98485	-0.413249	2.15096	1.73771
										ENSMUSG00000071604	Fam189a2	7.78732	7.54503	5.61636	-0.0461887	2.04339	1.9972				ENSMUSG00000022941	Ripply3	4.9428	5.37729	3.45747	0.615912	1.12078	1.73669
										ENSMUSG00000026831	1700007K13Rik	7.35673	6.86281	4.83869	-0.343809	2.04287	1.69907				ENSMUSG00000027296	Itpka	6.06779	5.68686	4.48366	-0.0129944	1.74871	1.73572
										ENSMUSG00000001441	Npepps	10.724	10.3327	8.25106	-0.088546	2.04019	1.95164				ENSMUSG00000015002	Efr3a	9.29516	8.32735	6.28892	-0.592249	2.32579	1.73354
										ENSMUSG00000018547	Pip4k2b	8.26722	7.08234	5.83764	-0.715687	2.03713	1.32145				ENSMUSG00000033697	Arhgap39	7.22272	7.58621	4.59613	0.297127	1.43622	1.73335
										ENSMUSG00000026502	Pppde1	9.32171	8.61403	7.24643	-0.434703	2.03661	1.60191				ENSMUSG00000017550	Atad5	9.48355	8.66098	7.16974	-0.256396	1.98709	1.7307
										ENSMUSG00000022652	Morc1	7.48874	5.8316	4.84947	-0.318295	2.03438	1.71608				ENSMUSG00000038418	Egr1	6.25068	9.86691	9.01774	4.12133	-2.39194	1.72939
										ENSMUSG00000032298	Neil1	7.02673	6.59076	3.97168	0.0553548	2.03263	2.08799				ENSMUSG00000021573	Tppp	3.81513	5.14524	3.52012	1.5864	0.134877	1.72128
										ENSMUSG00000045594	Glb1	8.46577	7.9533	6.13787	-0.572303	2.03225	1.45994				ENSMUSG00000019848	Popdc3	8.49804	7.93309	7.84775	0.120204	1.59741	1.71762
										ENSMUSG00000038607	Gng10	8.85134	7.11497	5.48614	-0.734673	2.03182	1.29714				ENSMUSG00000024866	Acy3	7.77535	8.23612	6.40043	0.190997	1.52553	1.71652
										ENSMUSG00000055799	Tcf7l1	7.18953	7.03118	4.97543	-0.042794	2.02287	1.98008				ENSMUSG00000022652	Morc1	7.48874	5.8316	4.84947	-0.318295	2.03438	1.71608
										ENSMUSG00000046179	E2f8	9.27219	8.61529	6.31975	-0.477515	2.01808	1.54057				ENSMUSG00000026509	Capn2	10.1667	9.4655	7.37336	-0.409967	2.12458	1.71462
										ENSMUSG00000020721	Helz	7.22591	6.07797	5.12993	-1.06405	2.01709	0.953039				ENSMUSG00000001552	Jup	8.89661	9.55243	7.8561	0.468605	1.24425	1.71285
										ENSMUSG00000004508	Gab2	8.26204	7.91031	6.10937	-0.331253	2.01352	1.68226				ENSMUSG00000036879	Phkb	8.71385	7.78827	6.48228	-0.483258	2.19603	1.71278
										ENSMUSG00000030087	Klf15	7.93462	7.96134	6.28332	-0.16882	2.01338	1.84456				ENSMUSG00000016552	Foxred2	9.70942	9.28395	7.01554	-0.125361	1.83669	1.71133
										ENSMUSG00000035509	Fbxl21	5.70412	4.84014	3.78724	-0.506651	2.01328	1.50663				ENSMUSG00000087497	---	9.09254	8.38179	5.87008	-0.432264	2.14215	1.70988
										ENSMUSG00000033763	Mtss1l	6.38912	5.24271	4.28557	-0.161438	2.01082	1.84938				ENSMUSG00000052658	5830454E08Rik	6.96872	8.2671	6.77524	0.93547	0.773221	1.70869
										ENSMUSG00000036989	Trim3	7.3352	6.71856	6.73415	-0.425895	2.01016	1.58427				ENSMUSG00000040405	Havcr1	11.7333	11.6825	9.94045	0.0034797	1.70304	1.70652
										ENSMUSG00000021697	Depdc1b	7.96313	7.54729	6.17087	-0.351957	2.00922	1.65726				ENSMUSG00000026235	Epha4	8.18068	7.81651	6.29628	-0.00868203	1.71506	1.70638
										ENSMUSG00000020405	Fabp6	6.6698	5.97685	4.61133	-0.570883	2.00911	1.43823				ENSMUSG00000031734	Irx3	6.6815	6.92664	5.81064	0.444894	1.26084	1.70573
										ENSMUSG00000040213	Ccbl2	9.25426	9.31998	7.28761	0.158852	2.00814	2.167				ENSMUSG00000027293	Ehd4	9.62035	9.40946	7.02207	-0.122589	1.82598	1.70339
										ENSMUSG00000020525	Ppm1d	7.57359	6.0878	6.37135	-0.770378	2.00299	1.23261				ENSMUSG00000028469	Npr2	9.06698	8.96555	7.92732	-0.0380541	1.74065	1.7026
										ENSMUSG00000033720	Sfxn5	7.2728	6.27157	4.88195	-0.594731	2.00259	1.40786				ENSMUSG00000057156	Homez	6.22681	5.12508	3.26473	-1.70183	3.40094	1.69912
										ENSMUSG00000037260	Hgsnat	7.21823	5.8148	5.68672	-1.10922	2.00205	0.892828				ENSMUSG00000026831	1700007K13Rik	7.35673	6.86281	4.83869	-0.343809	2.04287	1.69907
										ENSMUSG00000064138	Fam172a	6.8346	5.96994	4.1638	-0.69769	2.00171	1.30402				ENSMUSG00000069118	1700008P02Rik	2.84536	5.7993	2.41867	1.66217	0.036439	1.69861
										ENSMUSG00000070737	Gm12942	8.96861	8.56014	6.71456	-0.179547	2.00144	1.82189				ENSMUSG00000032015	Pou2f3	6.04944	7.40789	5.34266	0.507804	1.18901	1.69681
										ENSMUSG00000023965	Fbxl17	7.53175	6.76724	5.99393	-0.540858	1.99975	1.45889				ENSMUSG00000031371	Haus7	8.15533	7.55642	6.3114	-0.0197377	1.71548	1.69575
										ENSMUSG00000028447	Dctn3	10.6352	10.4048	8.1031	-0.19663	1.99885	1.80222				ENSMUSG00000048120	Entpd1	6.84147	5.78826	4.79688	-0.697873	2.39258	1.69471
										ENSMUSG00000015536	Mocs2	9.98311	9.72973	8.64073	-0.233124	1.99852	1.7654				ENSMUSG00000017639	Rab11fip4	9.77645	9.73754	7.72454	0.24444	1.44985	1.69429
										AFFX-GapdhMur/M325	--nonEnsembl--	10.9858	11.4928	9.09268	-0.0143573	1.99684	1.98248				ENSMUSG00000000751	Rpa1	10.6524	10.2695	8.69188	-0.168133	1.86106	1.69293
										ENSMUSG00000017550	Atad5	9.48355	8.66098	7.16974	-0.256396	1.98709	1.7307				ENSMUSG00000029772	Ahcyl2	7.90467	7.19543	6.24373	-0.0463696	1.737	1.69063
										ENSMUSG00000067299	Crygd	7.07185	7.21842	5.38878	0.207135	1.98236	2.1895				ENSMUSG00000049775	Tmsb4x	12.5226	12.1642	10.7441	-0.41233	2.10096	1.68863
										ENSMUSG00000039849	Pcif1	6.04944	5.79407	4.6446	0.0701464	1.98197	2.05211				ENSMUSG00000029106	Add1	10.1803	10.2376	8.35551	-0.0181304	1.70618	1.68805
										ENSMUSG00000017386	Traf4	7.94517	6.94815	5.47251	-0.769302	1.98064	1.21134				ENSMUSG00000025902	Sox17	7.38869	7.28174	6.1302	0.447109	1.2406	1.68771
										ENSMUSG00000020181	Nav3	7.67992	6.07235	5.22241	-1.06385	1.9783	0.914447				ENSMUSG00000021785	Ngly1	7.81032	5.11272	4.45506	-1.33481	3.02224	1.68743
										ENSMUSG00000038893	Fam117a	8.5578	8.7808	7.94128	-0.384435	1.97776	1.59333				ENSMUSG00000062260	AA415398	4.15843	6.93516	4.6446	1.80203	-0.115971	1.68606
										ENSMUSG00000025076	Casp7	8.92996	7.89747	6.8151	-0.651447	1.97677	1.32533				ENSMUSG00000047439	C230078M08Rik	6.769	6.46036	4.4898	0.0621161	1.62264	1.68475
										ENSMUSG00000027171	Prrg4	7.90874	6.40844	6.08082	-0.640029	1.97665	1.33662				ENSMUSG00000001670	Tat	8.97292	8.3407	6.48486	-0.163034	1.84648	1.68345
										ENSMUSG00000003458	Ncstn	7.34762	7.46182	5.14783	0.183816	1.97636	2.16017				ENSMUSG00000004508	Gab2	8.26204	7.91031	6.10937	-0.331253	2.01352	1.68226
										ENSMUSG00000063931	Pepd	9.88215	9.41515	7.02997	-0.355506	1.97571	1.6202				ENSMUSG00000041703	Zic5	5.64629	6.01116	5.30419	0.389592	1.29221	1.68181
										ENSMUSG00000040003	Magi2	7.32771	6.28204	5.03936	-0.492736	1.97114	1.4784				ENSMUSG00000042331	Cytsb	7.65522	6.85693	5.47763	-0.462544	2.14074	1.67819
										ENSMUSG00000061887	Ssbp3	9.4973	9.02347	7.19917	-0.308211	1.97082	1.66261				ENSMUSG00000031502	Col4a1	10.364	10.3127	9.13559	0.214011	1.4626	1.67661
										ENSMUSG00000042015	Wdr41	6.87629	6.16433	5.11864	-0.492962	1.97022	1.47726				ENSMUSG00000042251	Pm20d1	3.79417	6.39423	3.52877	1.3864	0.2895	1.6759
										ENSMUSG00000025759	Mfsd8	7.13101	4.98847	4.79989	-1.13324	1.97021	0.836969				ENSMUSG00000059182	Skap2	10.7629	10.38	8.73158	-0.123492	1.79623	1.67273
										ENSMUSG00000026771	Spopl	6.94641	5.36015	5.36719	-0.954113	1.96148	1.00737				ENSMUSG00000053043	2310034G01Rik	7.40672	3.59043	3.23675	-1.88613	3.55872	1.67259
										ENSMUSG00000015568	Lpl	6.8669	5.20035	5.12974	-1.15453	1.9593	0.804776				ENSMUSG00000031851	2310079N02Rik	7.18427	6.11245	4.96657	-0.672983	2.34421	1.67123
										ENSMUSG00000058761	Rnf169	7.23876	5.2964	4.48187	-1.47484	1.95924	0.484403				ENSMUSG00000004626	Stxbp2	10.8777	10.7843	9.26708	-0.235212	1.90534	1.67013
										ENSMUSG00000056698	Elmod3	7.31109	7.40833	5.12784	-0.492529	1.95841	1.46588				ENSMUSG00000033542	Arhgef5	7.58825	7.68056	6.69445	0.120318	1.54978	1.6701
										ENSMUSG00000024620	Pdgfrb	6.44408	4.5618	4.35385	-1.10523	1.95697	0.851739				ENSMUSG00000034163	Zfc3h1	8.64095	7.24213	5.93579	-0.486662	2.15666	1.66999
										ENSMUSG00000021217	Tshz3	5.22478	5.00974	3.49222	-0.90934	1.95683	1.04749				ENSMUSG00000038903	Ccdc68	7.0295	4.74693	3.84707	-1.32444	2.99322	1.66878
										ENSMUSG00000017146	Brca1	8.1436	7.7908	6.05148	-0.356112	1.95636	1.60025				ENSMUSG00000013033	Lphn1	7.00376	7.17718	5.5007	0.207741	1.46026	1.668
										ENSMUSG00000006463	Zdhhc24	7.95343	6.44989	5.20052	-0.872019	1.95603	1.08401				ENSMUSG00000005355	Casp14	3.63882	6.55336	3.59015	1.38131	0.286637	1.66795
										ENSMUSG00000037410	Tbc1d2b	7.59318	7.94631	4.6446	-0.0361828	1.95471	1.91853				ENSMUSG00000005469	Prkaca	8.47688	8.06827	6.5845	-0.165251	1.82884	1.66358
										ENSMUSG00000037211	Spry1	7.54418	6.90645	5.67709	0.262681	1.95467	2.21735				ENSMUSG00000061887	Ssbp3	9.4973	9.02347	7.19917	-0.308211	1.97082	1.66261
										ENSMUSG00000022237	Ankrd33b	6.66491	4.81972	4.95653	-0.809875	1.95408	1.1442				ENSMUSG00000019779	Frk	8.01625	7.02961	6.07881	-0.540682	2.20165	1.66097
										ENSMUSG00000048833	Slc39a9	7.83267	6.87519	5.73649	-0.405539	1.95069	1.54515				ENSMUSG00000051076	Vtcn1	7.83159	7.63456	4.79958	-0.0550467	1.71564	1.66059
										ENSMUSG00000054400	Cklf	7.94449	6.90013	5.49958	-0.587278	1.95014	1.36286				ENSMUSG00000039285	Azi2	7.04583	9.15661	6.20833	0.688554	0.970982	1.65954
										ENSMUSG00000013495	Tmem175	6.90338	5.78992	4.68798	-0.765431	1.94746	1.18203				ENSMUSG00000021476	Habp4	7.40156	6.82571	5.17547	-0.552037	2.21035	1.65831
										ENSMUSG00000029763	Exoc4	8.90658	8.49074	6.56862	-0.164451	1.9472	1.78275				ENSMUSG00000021697	Depdc1b	7.96313	7.54729	6.17087	-0.351957	2.00922	1.65726
										ENSMUSG00000030494	Rhpn2	9.0207	7.94743	6.44019	-0.647999	1.94626	1.29826				ENSMUSG00000015053	Gata2	9.99086	9.66676	8.34948	-0.45466	2.11147	1.65681
										ENSMUSG00000028080	Lrba	9.96041	8.56345	8.06284	-1.0559	1.94487	0.888965				ENSMUSG00000021764	Ndufs4	11.123	11.0876	9.5343	0.044465	1.60989	1.65436
										ENSMUSG00000033216	Eefsec	7.93359	7.3931	6.24116	-0.429059	1.94084	1.51178				ENSMUSG00000024653	Scgb1a1	4.10487	4.52566	3.51873	1.0904	0.563621	1.65402
										ENSMUSG00000038522	AI317395	5.36326	3.81438	3.44552	-0.691773	1.93622	1.24444				ENSMUSG00000066652	Lefty2	6.94386	6.22272	5.05386	-0.222878	1.87509	1.65221
										ENSMUSG00000032769	Trpa1	5.76301	4.94374	3.27824	-0.714013	1.93434	1.22033				ENSMUSG00000031118	1700080O16Rik	5.78783	6.57125	4.7789	0.150383	1.49913	1.64951
										ENSMUSG00000029480	Dhx37	8.34493	7.60646	5.64331	-0.310867	1.93323	1.62236				ENSMUSG00000036894	Rap2b	9.78926	9.56222	7.58456	-0.238088	1.88758	1.64949
										ENSMUSG00000004748	1700020C11Rik	9.80531	8.64859	7.59741	-0.722571	1.93269	1.21011				ENSMUSG00000021420	Fars2	7.52921	6.35257	7.06177	-0.441967	2.08759	1.64562
										ENSMUSG00000007415	Gatad1	10.6017	10.6842	9.05807	-0.0579416	1.93211	1.87417				ENSMUSG00000074359	Psg23	8.615	9.55146	7.60448	0.982644	0.660969	1.64361
										ENSMUSG00000016477	E2f3	7.92411	7.21009	6.00865	-0.512743	1.93163	1.41889				ENSMUSG00000039275	Foxk2	9.00748	8.14607	7.45706	-0.470711	2.11205	1.64134
										ENSMUSG00000028468	Rgp1	9.03845	7.9136	7.64234	-0.65187	1.931	1.27913				ENSMUSG00000007033	Hspa1l	4.50755	6.39728	3.80055	0.768012	0.872439	1.64045
										ENSMUSG00000055027	Smyd1	7.09129	6.80708	5.26484	-0.485227	1.93013	1.44491				ENSMUSG00000085776	---	4.28058	6.341	4.77863	1.32973	0.310441	1.64017
										ENSMUSG00000019952	Poc1b	8.32193	7.90419	6.38707	-0.31566	1.92855	1.61289				ENSMUSG00000066892	Fbxl12	7.7795	7.82361	6.44401	-0.0516584	1.6879	1.63624
										ENSMUSG00000056888	Glipr1	6.89958	7.17093	4.68673	0.143603	1.92776	2.07136				ENSMUSG00000042208	0610010F05Rik	7.49872	6.28011	5.67468	-0.476471	2.11081	1.63434
										ENSMUSG00000029086	Prom1	9.46924	8.49587	7.46714	-0.586512	1.92615	1.33964				ENSMUSG00000040701	Ap1g2	6.38625	6.78918	5.00906	0.470293	1.16273	1.63302
										ENSMUSG00000067206	Lrrc66	6.51779	5.84083	4.47833	-1.18979	1.92216	0.732369				ENSMUSG00000005225	Plekha8	9.12881	8.14449	8.22798	-0.580137	2.21313	1.63299
										ENSMUSG00000032040	Dcps	8.25935	8.40797	5.65374	0.0770839	1.92171	1.99879				ENSMUSG00000018861	Fdxr	8.08703	7.69425	6.48486	-0.13052	1.76171	1.63119
										ENSMUSG00000030678	Maz	8.67762	9.08992	7.57435	0.280376	1.9199	2.20028				ENSMUSG00000006191	Cdkal1	6.82544	7.55869	5.63064	0.518741	1.11006	1.6288
										ENSMUSG00000048373	Fgfbp1	8.06053	6.43307	6.5361	-1.42916	1.91851	0.489349				ENSMUSG00000074136	---	4.18562	5.34452	3.84951	1.1696	0.457589	1.62719
										ENSMUSG00000019863	Qrsl1	8.98932	7.11012	5.90905	-1.30207	1.91848	0.61641				ENSMUSG00000025056	Nr0b1	5.80793	4.881	4.40954	0.506276	1.12083	1.62711
										ENSMUSG00000032346	Ooep	10.2492	9.4618	9.1604	-0.549169	1.91818	1.36901				ENSMUSG00000029480	Dhx37	8.34493	7.60646	5.64331	-0.310867	1.93323	1.62236
										ENSMUSG00000019861	Gopc	7.59843	6.2451	5.65202	-0.872945	1.91782	1.04487				ENSMUSG00000079112	C86695	2.57765	6.36368	2.88578	1.91525	-0.293046	1.62221
										ENSMUSG00000073755	5730409E04Rik	6.57816	6.36449	4.2364	-0.359608	1.91681	1.5572				ENSMUSG00000073897	Olfr17	2.90809	5.59867	2.59422	1.21085	0.410743	1.62159
										ENSMUSG00000041849	Card6	7.68754	5.9557	5.1391	-1.16074	1.91538	0.754648				ENSMUSG00000027272	Ubr1	8.78933	7.71354	6.22491	-0.535264	2.15557	1.62031
										ENSMUSG00000024691	Fam111a	5.68631	4.31975	3.56805	-0.904126	1.90879	1.00467				ENSMUSG00000063931	Pepd	9.88215	9.41515	7.02997	-0.355506	1.97571	1.6202
										ENSMUSG00000022747	St3gal6	9.40956	8.27902	7.39156	-0.841686	1.90751	1.06582				ENSMUSG00000023169	Slc38a1	7.91577	7.96585	6.47903	-0.161224	1.77965	1.61843
										ENSMUSG00000031642	Sh3rf1	8.03157	7.36858	6.26548	-0.423944	1.9061	1.48215				ENSMUSG00000046519	Golph3l	8.90092	8.64374	7.14081	-0.134529	1.75262	1.61809
										ENSMUSG00000004626	Stxbp2	10.8777	10.7843	9.26708	-0.235212	1.90534	1.67013				ENSMUSG00000031077	Fadd	10.2177	9.8981	6.59927	-0.692346	2.30756	1.61521
										ENSMUSG00000066800	Rnasel	7.82047	6.2085	4.61037	-0.864243	1.90517	1.04092				ENSMUSG00000031379	Pir	7.3357	7.7746	5.72858	0.284551	1.32964	1.61419
										ENSMUSG00000020472	Zkscan17	8.32203	8.51069	6.3603	0.181322	1.90386	2.08518				ENSMUSG00000019952	Poc1b	8.32193	7.90419	6.38707	-0.31566	1.92855	1.61289
										ENSMUSG00000066880	Zfp617	7.5369	6.62174	4.32109	-0.480408	1.90374	1.42333				ENSMUSG00000042364	Snx18	9.13207	8.79409	7.23839	-0.0638484	1.67503	1.61118
										ENSMUSG00000038170	Pde4dip	7.08868	5.38212	5.31582	-1.08432	1.90079	0.816471				ENSMUSG00000032640	Chsy1	8.95463	7.7665	6.46299	-0.518355	2.12926	1.6109
										ENSMUSG00000024386	Proc	6.73148	7.12999	4.94252	-0.60313	1.89688	1.29375				ENSMUSG00000027963	Extl2	6.68474	6.61527	4.41026	-0.194166	1.80407	1.60991
										ENSMUSG00000038369	Ncoa6	7.61861	6.91914	5.30657	-0.412133	1.89672	1.48459				ENSMUSG00000045410	Akr1e1	6.83694	7.1382	5.6319	0.33294	1.27683	1.60977
										ENSMUSG00000026688	Mgst3	8.51011	8.50893	6.34349	-0.481268	1.89242	1.41115				ENSMUSG00000047108	Dnajb7	4.94697	4.04137	3.40926	0.742023	0.865912	1.60793
										ENSMUSG00000045092	S1pr1	8.31706	6.86057	4.30092	-0.764083	1.88761	1.12352				ENSMUSG00000074994	Qser1	6.4455	5.9044	4.27508	0.0264403	1.58137	1.60781
										ENSMUSG00000020823	Sec14l1	7.84724	7.00052	5.89671	-0.736179	1.88758	1.1514				ENSMUSG00000022074	Tnfrsf10b	7.52245	7.24897	5.63746	0.0571767	1.5493	1.60648
										ENSMUSG00000036894	Rap2b	9.78926	9.56222	7.58456	-0.238088	1.88758	1.64949				ENSMUSG00000027742	Cog6	8.81404	7.96857	5.53412	-0.661052	2.26747	1.60642
										ENSMUSG00000027778	Ift80	6.0989	4.89335	4.58987	-0.743015	1.88557	1.14256				ENSMUSG00000021892	Sh3bp5	8.5331	7.74291	7.4703	-0.482388	2.08777	1.60538
										ENSMUSG00000022089	Bin3	7.68392	6.81354	5.74957	-0.377068	1.88461	1.50755				ENSMUSG00000019947	Arid5b	9.08228	9.18101	7.67176	0.219309	1.38585	1.60516
										ENSMUSG00000050567	Maml1	8.37559	7.46835	6.85372	-0.822791	1.88159	1.0588				ENSMUSG00000026502	Pppde1	9.32171	8.61403	7.24643	-0.434703	2.03661	1.60191
										ENSMUSG00000020474	Polm	7.08195	7.55164	5.43878	0.0619183	1.88118	1.9431				ENSMUSG00000053950	Adnp2	9.1781	7.41517	5.74368	-1.08332	2.68522	1.60189
										ENSMUSG00000021338	Lrrc16a	8.97943	8.53583	6.49972	-0.333511	1.87798	1.54446				ENSMUSG00000048440	Cyp4f16	7.23744	7.76329	5.92976	0.234592	1.36716	1.60175
										ENSMUSG00000079349	Magea5	8.03505	5.89032	7.42436	-1.33423	1.87733	0.543103				ENSMUSG00000038195	Rilp	7.31175	7.43009	5.56334	0.108735	1.49152	1.60026
										ENSMUSG00000066652	Lefty2	6.94386	6.22272	5.05386	-0.222878	1.87509	1.65221				ENSMUSG00000017146	Brca1	8.1436	7.7908	6.05148	-0.356112	1.95636	1.60025
										ENSMUSG00000028149	Rap1gds1	8.34298	6.97958	5.37908	-0.674638	1.87331	1.19867				ENSMUSG00000001761	Smo	6.00954	6.88429	5.39894	1.23809	0.360369	1.59846
										ENSMUSG00000020388	Pdlim4	7.36711	6.09839	5.13886	-0.514587	1.87262	1.35803				ENSMUSG00000026426	Arl8a	8.96128	9.57184	7.63797	0.20665	1.39116	1.59781
										ENSMUSG00000059305	Vpreb1	6.52204	5.91444	5.36495	-0.530324	1.87134	1.34101				ENSMUSG00000041426	Hibch	9.39312	8.41751	7.06948	-0.684044	2.28183	1.59779
										ENSMUSG00000034641	Cd300ld	5.95869	6.83897	3.95673	0.198882	1.86905	2.06793				ENSMUSG00000043230	Fam124b	5.8673	4.8865	3.66508	-0.51596	2.11256	1.5966
										ENSMUSG00000057440	Mpp7	8.01794	7.82612	6.26879	0.0371455	1.86726	1.9044				ENSMUSG00000026384	Ptpn4	8.49153	7.11152	5.43167	-0.724799	2.32125	1.59646
										ENSMUSG00000046574	Prr12	7.04774	7.0269	5.28894	-0.394633	1.86266	1.46803				ENSMUSG00000027605	Acss2	7.59343	7.2648	6.35807	-0.041153	1.63714	1.59599
										ENSMUSG00000033530	Ttc7b	9.20809	8.28076	7.01965	-0.464394	1.86217	1.39778				ENSMUSG00000022329	Stk3	9.88053	10.176	8.11466	0.288057	1.30566	1.59372
										ENSMUSG00000000751	Rpa1	10.6524	10.2695	8.69188	-0.168133	1.86106	1.69293				ENSMUSG00000038893	Fam117a	8.5578	8.7808	7.94128	-0.384435	1.97776	1.59333
										ENSMUSG00000043061	Tmem18	8.36686	7.23299	6.6805	-0.636679	1.85752	1.22084				ENSMUSG00000031608	Galnt7	7.7857	6.08246	6.01477	-0.681804	2.27333	1.59153
										ENSMUSG00000015189	Casd1	7.2867	5.60955	5.14229	-0.720172	1.85751	1.13734				ENSMUSG00000074604	Mgst2	6.77914	7.28472	4.8119	0.137833	1.45236	1.59019
										ENSMUSG00000057963	Itpk1	7.86629	7.75591	5.5176	-0.292043	1.85711	1.56507				ENSMUSG00000086430	---	6.3582	7.63287	5.1046	0.907894	0.681993	1.58989
										ENSMUSG00000046785	Epm2aip1	6.92581	6.44558	4.72116	-0.788071	1.85516	1.06709				ENSMUSG00000024259	Slc25a46	10.0003	9.88692	7.82669	-0.154026	1.7416	1.58757
										ENSMUSG00000017485	Top2b	8.67131	7.33198	5.99974	-0.499829	1.85288	1.35305				ENSMUSG00000036989	Trim3	7.3352	6.71856	6.73415	-0.425895	2.01016	1.58427
										ENSMUSG00000058881	Zfp516	6.86539	6.13279	5.1578	-0.95278	1.85257	0.899789				ENSMUSG00000020321	Mdh1	11.7535	11.5519	10.4196	-0.124497	1.70756	1.58306
										ENSMUSG00000055629	B4galnt4	6.10628	6.8326	4.06603	0.71411	1.85003	2.56414				ENSMUSG00000078924	---	9.63698	7.88713	7.82191	-1.0722	2.65503	1.58283
										ENSMUSG00000020253	Ppm1m	7.05515	6.49182	4.70854	-0.022479	1.84708	1.8246				ENSMUSG00000049300	Prmt6	7.40957	7.02199	5.63836	0.0320676	1.55027	1.58233
										ENSMUSG00000044968	Napepld	7.47555	6.15437	5.7604	-0.901683	1.84702	0.945332				ENSMUSG00000047749	Zc3hav1l	8.17288	7.83414	6.79676	-0.115486	1.69779	1.5823
										ENSMUSG00000001670	Tat	8.97292	8.3407	6.48486	-0.163034	1.84648	1.68345				ENSMUSG00000014778	Fhod1	8.47205	8.72689	7.5189	0.200052	1.37956	1.57961
										ENSMUSG00000026193	Fn1	10.0995	10.5673	8.29542	0.538533	1.84472	2.38326				ENSMUSG00000019763	Rmnd1	8.63927	7.31638	5.24677	-0.948894	2.52821	1.57932
										ENSMUSG00000061981	Flot2	10.0473	9.13631	7.36172	-0.609733	1.84444	1.23471				ENSMUSG00000027955	Fam198b	8.16353	6.67906	5.76589	-0.882911	2.4584	1.57549
										ENSMUSG00000014426	Map3k4	9.44	8.18157	7.48128	-0.707843	1.84271	1.13486				ENSMUSG00000061402	---	6.88229	6.21082	5.3336	0.284196	1.28827	1.57247
										ENSMUSG00000043067	Dpy19l1	8.85541	8.15863	6.78915	-0.502685	1.84243	1.33975				ENSMUSG00000031329	Tsx	7.47448	7.40565	5.48493	-0.0813183	1.6532	1.57188
										ENSMUSG00000047407	Tgif1	9.51694	9.28881	7.22138	0.0717559	1.84233	1.91409				ENSMUSG00000074093	Svip	8.31384	6.83826	5.45645	-0.589971	2.16161	1.57164
										ENSMUSG00000022186	Oxct1	10.1742	9.23494	8.23008	-0.501905	1.84032	1.33841				ENSMUSG00000026655	Fam107b	9.82077	9.87332	8.56092	-0.0582707	1.62856	1.57029
										ENSMUSG00000040729	AK129341	6.57882	5.57544	4.78228	-0.629424	1.83952	1.2101				ENSMUSG00000026249	Serpine2	9.6685	9.46185	7.71658	-0.18076	1.7503	1.56954
										ENSMUSG00000015095	Fbxw5	9.36201	8.08438	8.01943	-0.603444	1.83819	1.23474				ENSMUSG00000073664	Nbeal1	7.25012	6.97993	5.24	-0.0953757	1.66296	1.56759
										ENSMUSG00000016552	Foxred2	9.70942	9.28395	7.01554	-0.125361	1.83669	1.71133				ENSMUSG00000006490	Prl8a9	3.32391	4.92596	3.2501	1.61473	-0.0472228	1.5675
										ENSMUSG00000038368	BC057079	6.1608	5.23523	4.8979	-0.325793	1.83612	1.51033				ENSMUSG00000072825	AW555464	10.9572	9.85251	8.03102	-0.789869	2.35602	1.56615
										ENSMUSG00000030604	4933426I21Rik	7.88837	6.6412	5.16894	-0.871158	1.83242	0.96126				ENSMUSG00000057963	Itpk1	7.86629	7.75591	5.5176	-0.292043	1.85711	1.56507
										ENSMUSG00000048583	Igf2	7.70572	7.53245	5.99956	-0.377888	1.83135	1.45346				ENSMUSG00000045693	Nlrp4e	6.66187	6.36185	4.55698	-0.707089	2.27215	1.56506
										ENSMUSG00000042978	Sbk1	6.57599	5.14971	4.39984	-0.528434	1.83028	1.30185				ENSMUSG00000073755	5730409E04Rik	6.57816	6.36449	4.2364	-0.359608	1.91681	1.5572
										ENSMUSG00000084886	---	6.39601	4.93246	4.34854	-1.06759	1.82997	0.762372				ENSMUSG00000062866	Phactr2	8.35147	6.66625	4.22357	-0.953119	2.50746	1.55434
										ENSMUSG00000037071	Scd1	10.9594	10.4462	9.0702	-0.368081	1.82984	1.46176				ENSMUSG00000021990	Spata13	9.15434	8.02004	7.40995	-0.942006	2.4956	1.55359
										ENSMUSG00000020042	Btbd11	5.74232	4.30162	4.35942	-0.363271	1.82943	1.46616				ENSMUSG00000028104	Polr3gl	6.22203	6.22042	5.15477	-0.0542923	1.60692	1.55263
										ENSMUSG00000005469	Prkaca	8.47688	8.06827	6.5845	-0.165251	1.82884	1.66358				ENSMUSG00000058045	Gm10034	4.68236	7.03323	4.68092	1.39213	0.15953	1.55166
										ENSMUSG00000041143	Tmco4	8.63659	7.52675	6.88971	-0.614866	1.82737	1.21251				ENSMUSG00000019370	Calm3	9.81131	9.7007	8.47278	-0.0237837	1.57524	1.55145
										ENSMUSG00000079283	2310009B15Rik	7.35004	6.71345	3.97685	-0.318992	1.82704	1.50805				ENSMUSG00000003062	Stard3nl	7.87791	8.37901	5.93361	0.343595	1.20772	1.55131
										ENSMUSG00000009013	Dynll1	7.6218	7.1422	4.93838	-0.704985	1.82692	1.12193				ENSMUSG00000026554	Dcaf8	10.6066	10.5767	8.1772	-0.0204029	1.56743	1.54703
										ENSMUSG00000036534	Slc38a7	8.70632	8.3228	7.76103	-0.360349	1.82639	1.46604				ENSMUSG00000048833	Slc39a9	7.83267	6.87519	5.73649	-0.405539	1.95069	1.54515
										ENSMUSG00000027293	Ehd4	9.62035	9.40946	7.02207	-0.122589	1.82598	1.70339				ENSMUSG00000021338	Lrrc16a	8.97943	8.53583	6.49972	-0.333511	1.87798	1.54446
										ENSMUSG00000022607	Ptk2	8.35967	7.2253	5.35607	-0.507818	1.82591	1.31809				ENSMUSG00000021451	Sema4d	7.04518	6.93252	5.36305	0.0216164	1.52255	1.54417
										ENSMUSG00000032306	Mpi	7.92505	6.1598	5.61362	-1.06481	1.8246	0.759788				ENSMUSG00000034362	Csta	11.3551	11.1789	9.58962	-0.0905139	1.63448	1.54397
										ENSMUSG00000021357	Exoc2	7.7152	4.58476	4.8887	-1.55591	1.82325	0.267336				ENSMUSG00000044452	Zfp507	7.1292	6.34488	4.59195	-0.658694	2.2024	1.54371
										ENSMUSG00000054715	Zscan22	5.0651	4.72652	3.81959	-0.370175	1.82323	1.45305				ENSMUSG00000086486	---	4.94547	7.65252	4.6838	1.49289	0.0492003	1.54209
										ENSMUSG00000026176	Ctdsp1	9.0459	8.75538	6.11599	-0.0339765	1.82001	1.78603				ENSMUSG00000046432	Ngfrap1	11.2679	10.9273	9.4522	-0.171456	1.71314	1.54169
										ENSMUSG00000041654	Slc39a11	7.6125	6.37715	4.76815	-0.534171	1.81943	1.28526				ENSMUSG00000037455	1110021L09Rik	5.54591	4.17898	3.70536	-0.932114	2.47373	1.54162
										ENSMUSG00000047045	Tmem164	8.07212	7.63134	5.40806	-0.296949	1.81926	1.52231				ENSMUSG00000046179	E2f8	9.27219	8.61529	6.31975	-0.477515	2.01808	1.54057
										ENSMUSG00000068284	Gm608	8.61879	7.05755	6.40624	-1.07804	1.81913	0.741097				ENSMUSG00000067851	Arfgef1	9.77647	9.46392	7.58946	-0.08119	1.61953	1.53834
										ENSMUSG00000057835	Zfp119	5.31012	3.71142	2.84576	-1.32707	1.81823	0.491156				ENSMUSG00000029047	Pex10	9.08893	8.73726	7.15475	-0.162248	1.69984	1.53759
										ENSMUSG00000003528	Slc25a1	6.47268	6.15408	5.11088	-0.0274236	1.81775	1.79033				ENSMUSG00000031996	Aplp2	10.7636	10.9288	9.53206	0.104373	1.43265	1.53702
										ENSMUSG00000020185	E2f7	6.52756	4.29673	5.85309	-1.33205	1.81762	0.485568				ENSMUSG00000049148	Plcxd3	6.53165	3.54344	2.97688	-1.42807	2.96503	1.53696
										ENSMUSG00000027641	Rbl1	7.4258	6.37692	5.27713	-0.486589	1.81755	1.33096				ENSMUSG00000058254	Tspan7	7.11264	6.81197	5.46078	-0.062941	1.59877	1.53583
										ENSMUSG00000026478	Lamc1	10.6202	10.8147	8.78675	0.0679789	1.81702	1.885				ENSMUSG00000025716	Myo3a	3.4717	7.18835	3.46075	2.093	-0.558043	1.53496
										ENSMUSG00000033227	Wnt6	7.61206	6.27669	5.55401	-1.20804	1.81696	0.608922				ENSMUSG00000003031	Cdkn1b	7.84844	7.45975	6.55571	-0.240454	1.77404	1.53359
										ENSMUSG00000037251	4930444A02Rik	7.02585	6.83132	6.22599	-0.662382	1.81692	1.15453				ENSMUSG00000026304	Rab17	9.40932	8.01778	6.6685	-1.29916	2.83177	1.53262
										ENSMUSG00000051257	Trap1a	12.2032	12.3458	10.2485	0.102422	1.81659	1.91901				ENSMUSG00000036466	Megf11	6.86106	6.2208	5.11466	-0.560357	2.0927	1.53234
										ENSMUSG00000033444	Cytsa	8.70985	7.25564	7.82485	-0.978884	1.8163	0.837416				ENSMUSG00000028799	Zfp362	7.62958	5.39427	5.60357	-1.33693	2.86693	1.53
										ENSMUSG00000025993	Slc40a1	7.46049	5.54549	5.79819	-1.09555	1.816	0.720452				ENSMUSG00000057093	C030039L03Rik	4.65784	3.8247	3.12952	0.114284	1.4154	1.52968
										ENSMUSG00000025207	Sema4g	7.87585	6.77844	6.43617	-1.38676	1.81494	0.428181				ENSMUSG00000040957	Cables1	6.60739	5.9557	4.64686	-0.249304	1.77888	1.52958
										ENSMUSG00000062234	Gak	11.6153	11.1042	9.79374	-0.378796	1.81279	1.434				ENSMUSG00000073679	Gm10562	3.32167	5.56862	3.03167	0.996219	0.532649	1.52887
										ENSMUSG00000031090	Nadsyn1	7.16747	6.02128	4.80449	-0.897842	1.81184	0.914				ENSMUSG00000025239	Limd1	7.6563	6.95212	5.27591	-0.631837	2.1607	1.52886
										ENSMUSG00000021368	Tbc1d7	6.53919	6.10201	4.60791	-0.47522	1.81044	1.33522				ENSMUSG00000030303	Far2	5.42564	6.04092	3.95086	0.117006	1.41183	1.52884
										ENSMUSG00000039063	Echdc3	9.05102	8.24864	7.1404	-0.474287	1.80991	1.33562				ENSMUSG00000032109	Nlrx1	8.41746	7.08567	5.39002	-1.04306	2.57069	1.52763
										ENSMUSG00000027963	Extl2	6.68474	6.61527	4.41026	-0.194166	1.80407	1.60991				ENSMUSG00000021176	2610021K21Rik	5.61757	5.33703	4.06589	-0.0641545	1.5899	1.52575
										ENSMUSG00000004415	Emid2	6.1363	4.9139	4.47418	-1.48142	1.80358	0.322161				ENSMUSG00000058743	Kcnj14	5.49671	7.18221	4.41674	0.796899	0.728323	1.52522
										ENSMUSG00000049184	Purg	7.10503	7.14896	4.66174	0.219032	1.80323	2.02227				ENSMUSG00000021469	Msx2	8.03338	7.98637	5.70367	-0.196664	1.72063	1.52397
										ENSMUSG00000001467	Cyp51	8.73718	7.41319	7.44438	-1.16769	1.8028	0.635107				ENSMUSG00000073910	Mobkl2b	6.38189	4.95984	3.8369	-0.797004	2.32035	1.52335
										ENSMUSG00000027624	Epb4.1l1	8.83227	8.13895	7.45602	-0.383748	1.80243	1.41868				ENSMUSG00000029319	Coq2	9.37083	8.78526	7.51652	-0.529125	2.05198	1.52285
										ENSMUSG00000028696	Ipp	8.09216	6.41626	5.86617	-0.864244	1.80141	0.937168				ENSMUSG00000047045	Tmem164	8.07212	7.63134	5.40806	-0.296949	1.81926	1.52231
										ENSMUSG00000032827	Ppp1r9a	7.34496	6.10971	6.09957	-1.02242	1.8004	0.777981				ENSMUSG00000033767	D930015E06Rik	8.01511	7.18649	4.7561	-0.807492	2.328	1.52051
										ENSMUSG00000051185	Fam174a	7.90651	6.66064	6.10685	-0.74376	1.79973	1.05597				ENSMUSG00000031258	Xkrx	6.26817	6.90181	4.97432	0.166991	1.35191	1.5189
										ENSMUSG00000033021	Gmppa	8.18363	7.69591	5.72268	-0.369198	1.7982	1.42901				ENSMUSG00000024758	Rtn3	9.40391	9.43552	8.37163	-0.13371	1.65201	1.5183
										ENSMUSG00000069805	Fbp1	7.35814	5.75261	4.02287	-0.873197	1.79639	0.92319				ENSMUSG00000028378	Ptgr1	12.4176	12.2689	10.5095	-0.18241	1.69737	1.51496
										ENSMUSG00000059182	Skap2	10.7629	10.38	8.73158	-0.123492	1.79623	1.67273				ENSMUSG00000046463	5930403N24Rik	5.44041	5.15738	3.36037	-0.167666	1.68188	1.51421
										ENSMUSG00000030800	Prss8	7.48899	7.12	4.48181	-0.496914	1.79148	1.29456				ENSMUSG00000033216	Eefsec	7.93359	7.3931	6.24116	-0.429059	1.94084	1.51178
										ENSMUSG00000031751	Amfr	8.67024	7.96209	6.52215	-0.667272	1.78992	1.12265				ENSMUSG00000038368	BC057079	6.1608	5.23523	4.8979	-0.325793	1.83612	1.51033
										ENSMUSG00000031434	Morc4	6.85078	5.09796	3.88178	-0.876756	1.78967	0.912909				ENSMUSG00000079283	2310009B15Rik	7.35004	6.71345	3.97685	-0.318992	1.82704	1.50805
										ENSMUSG00000026584	Scyl3	7.59978	7.17723	6.06469	-0.456322	1.78934	1.33302				ENSMUSG00000043300	B3galnt1	9.12425	7.53212	5.649	-0.818548	2.32638	1.50783
										ENSMUSG00000021277	Traf3	7.74836	6.86447	5.68784	-0.308906	1.78609	1.47719				ENSMUSG00000084876	---	6.92615	8.60661	6.83483	1.26967	0.238129	1.5078
										ENSMUSG00000043681	2200001I15Rik	10.3337	11.5145	8.07473	0.819035	1.78601	2.60504				ENSMUSG00000026683	Nuf2	8.38865	8.39641	7.13117	-0.176668	1.68436	1.5077
										ENSMUSG00000031149	Praf2	8.98113	8.44725	6.17971	-0.376561	1.78126	1.40469				ENSMUSG00000022089	Bin3	7.68392	6.81354	5.74957	-0.377068	1.88461	1.50755
										ENSMUSG00000023169	Slc38a1	7.91577	7.96585	6.47903	-0.161224	1.77965	1.61843				ENSMUSG00000063652	Slc22a21	5.96374	5.45536	4.18992	-0.140521	1.64735	1.50683
										ENSMUSG00000031393	Mecp2	6.11441	4.6239	4.45882	-1.15455	1.77937	0.624823				ENSMUSG00000008734	Gprc5b	6.64744	4.88922	3.59518	-0.907592	2.41426	1.50667
										ENSMUSG00000040957	Cables1	6.60739	5.9557	4.64686	-0.249304	1.77888	1.52958				ENSMUSG00000035509	Fbxl21	5.70412	4.84014	3.78724	-0.506651	2.01328	1.50663
										ENSMUSG00000038604	Fam65a	8.75881	7.13232	6.73906	-0.817315	1.77869	0.961377				ENSMUSG00000000805	Car4	9.01902	8.52345	6.78013	-0.645084	2.15073	1.50565
										ENSMUSG00000021112	Mpp5	7.87482	6.54771	6.0542	-0.837051	1.77827	0.941218				ENSMUSG00000034135	Sik3	7.12727	6.96279	5.16948	-0.0792547	1.58256	1.50331
										ENSMUSG00000022203	Efs	7.12803	6.69769	5.46492	-0.506702	1.77774	1.27104				ENSMUSG00000044816	D630023F18Rik	5.66719	4.39646	4.15336	-0.254124	1.75692	1.50279
										ENSMUSG00000034723	Tmx4	8.8495	8.84656	6.83868	0.136071	1.77666	1.91273				ENSMUSG00000042712	Wbp5	11.1146	10.2879	8.7838	-0.67081	2.17224	1.50143
										ENSMUSG00000024654	Asrgl1	6.74395	6.29865	5.02217	-0.662742	1.77558	1.11284				ENSMUSG00000025413	Ttc4	7.71714	7.08602	9.26271	-0.530511	-0.972458	-1.50297
										ENSMUSG00000026730	Pter	6.65566	5.46754	4.08151	-0.920076	1.77443	0.854356				ENSMUSG00000034845	Plvap	4.52026	5.2448	5.17204	0.0502043	-1.55321	-1.503
										ENSMUSG00000003031	Cdkn1b	7.84844	7.45975	6.55571	-0.240454	1.77404	1.53359				ENSMUSG00000029111	Whsc2	8.58553	7.23111	8.99881	-0.660634	-0.842488	-1.50312
										ENSMUSG00000061524	Zic2	4.17814	3.48944	2.64788	-0.382878	1.77393	1.39105				ENSMUSG00000026121	Sema4c	6.44815	6.69279	8.01799	0.16374	-1.667	-1.50326
										ENSMUSG00000031196	F8	5.86079	5.15204	4.44814	-0.548832	1.77381	1.22498				ENSMUSG00000041915	Ammecr1l	9.17481	7.5504	9.64019	-0.864311	-0.639767	-1.50408
										ENSMUSG00000078108	Zdhhc17	10.1382	9.2061	8.96148	-0.75635	1.77254	1.01619				ENSMUSG00000022178	Jub	8.47123	6.82128	8.83999	-1.28034	-0.224611	-1.50495
										ENSMUSG00000040631	Dok4	8.04224	7.56867	5.82643	-0.942972	1.77244	0.829466				ENSMUSG00000028833	Ncdn	7.88748	7.71436	9.31797	-0.282479	-1.22292	-1.5054
										ENSMUSG00000027993	Trim2	7.72941	6.53386	5.56073	-1.01732	1.76962	0.752301				ENSMUSG00000024186	Rgs11	5.23504	4.62227	6.05408	-0.364101	-1.14133	-1.50544
										ENSMUSG00000025937	Lactb2	8.77206	8.18063	6.57909	-0.312998	1.76636	1.45336				ENSMUSG00000004535	Tax1bp1	9.22658	8.43423	10.3257	-0.460812	-1.04565	-1.50646
										ENSMUSG00000014418	Hps5	8.17749	6.48484	5.64728	-0.725668	1.76621	1.04054				ENSMUSG00000027088	Phospho2	7.42627	6.0908	7.55826	-0.805633	-0.701003	-1.50664
										ENSMUSG00000045281	Gpr20	8.61707	8.4357	6.98066	-0.685082	1.76517	1.08009				ENSMUSG00000021848	Otx2	7.95847	6.65163	8.04338	-0.799831	-0.707867	-1.5077
										ENSMUSG00000072946	Ptgr2	8.47934	7.53583	6.32407	-0.694081	1.76507	1.07099				ENSMUSG00000053522	Lgals7	6.01494	6.35625	6.67761	-0.174887	-1.33337	-1.50826
										ENSMUSG00000057234	Mett5d1	6.45086	3.87201	4.07114	-1.35468	1.76435	0.409671				ENSMUSG00000031144	Syp	6.87447	7.351	8.22605	0.0637329	-1.57261	-1.50888
										ENSMUSG00000058444	Map2k5	6.48566	7.06335	4.48386	0.110704	1.76296	1.87367				ENSMUSG00000042106	6230427J02Rik	6.14525	6.44762	7.21495	-0.933999	-0.576015	-1.51001
										ENSMUSG00000018861	Fdxr	8.08703	7.69425	6.48486	-0.13052	1.76171	1.63119				ENSMUSG00000021278	Amn	5.81809	4.49264	6.27192	-0.468293	-1.04205	-1.51034
										ENSMUSG00000050424	Pnma5	10.2267	8.59758	8.58694	-1.00917	1.75998	0.750814				ENSMUSG00000045519	Zfp560	6.09629	4.61282	5.50215	-1.34063	-0.170345	-1.51098
										ENSMUSG00000025780	Itih5	6.10535	4.22268	4.11484	-1.21382	1.75947	0.545651				ENSMUSG00000072917	---	4.93928	6.5193	7.59981	0.343828	-1.85493	-1.5111
										ENSMUSG00000041258	Zfp236	7.62875	7.88158	6.69671	0.313438	1.75781	2.07125				ENSMUSG00000021464	Ror2	5.29519	4.90608	7.70306	0.461198	-1.9737	-1.5125
										ENSMUSG00000044816	D630023F18Rik	5.66719	4.39646	4.15336	-0.254124	1.75692	1.50279				ENSMUSG00000035486	Plk5	5.90385	6.33246	7.70255	0.0571805	-1.57016	-1.51298
										ENSMUSG00000030051	Aplf	7.89379	6.29625	5.69853	-1.35988	1.75686	0.396988				ENSMUSG00000039725	2810408M09Rik	7.42216	6.90405	8.48336	-0.136346	-1.37726	-1.51361
										ENSMUSG00000038648	Creb3l2	7.47269	7.12228	5.9601	-0.395742	1.75656	1.36082				ENSMUSG00000038543	BC028528	7.84897	7.76419	9.56808	-0.0326768	-1.48105	-1.51372
										ENSMUSG00000033400	Agl	7.1003	6.01846	4.84833	-0.579536	1.75592	1.17638				ENSMUSG00000051517	E130306D19Rik	6.63185	5.86383	7.35009	-0.304847	-1.20899	-1.51384
										ENSMUSG00000029234	Tmem165	9.61112	8.0109	7.54858	-0.875043	1.75434	0.879293				ENSMUSG00000054252	Fgfr3	5.49388	5.41883	6.90236	-0.0858939	-1.42803	-1.51392
										ENSMUSG00000046519	Golph3l	8.90092	8.64374	7.14081	-0.134529	1.75262	1.61809				ENSMUSG00000019489	Cd70	4.13638	5.07336	5.88422	0.380869	-1.89515	-1.51428
										ENSMUSG00000005973	Rcn1	8.33883	7.71088	5.89247	-0.316317	1.75108	1.43477				ENSMUSG00000008958	Vps72	6.76053	5.97562	7.29654	-0.754355	-0.760473	-1.51483
										ENSMUSG00000053898	Ech1	8.86062	7.94724	7.07394	-0.437442	1.75077	1.31332				ENSMUSG00000034880	Mrpl34	8.75676	7.88122	9.52279	-0.47328	-1.04198	-1.51526
										ENSMUSG00000026249	Serpine2	9.6685	9.46185	7.71658	-0.18076	1.7503	1.56954				ENSMUSG00000035458	Tnni3	4.82079	5.32011	6.7779	0.00770797	-1.52335	-1.51565
										ENSMUSG00000024812	Tjp2	10.2427	9.57097	8.60992	-0.446529	1.7498	1.30327				ENSMUSG00000034205	Loxl2	3.53477	3.99013	5.69994	0.0244535	-1.54033	-1.51587
										ENSMUSG00000027296	Itpka	6.06779	5.68686	4.48366	-0.0129944	1.74871	1.73572				ENSMUSG00000048641	---	4.68159	4.53297	5.90098	-0.11158	-1.40494	-1.51652
										ENSMUSG00000054889	Dsp	10.7517	9.39852	9.06604	-0.861025	1.74648	0.885458				ENSMUSG00000033192	Lpcat2	4.54202	5.14777	6.71231	0.160151	-1.67688	-1.51673
										ENSMUSG00000042659	Arrdc4	6.62639	4.8501	4.41564	-1.27462	1.74615	0.471524				ENSMUSG00000017466	Timp2	5.09625	6.17693	6.8214	0.412664	-1.93008	-1.51742
										ENSMUSG00000028967	Errfi1	9.56958	8.8048	7.9065	-0.359166	1.74336	1.38419				ENSMUSG00000031497	Tnfsf13b	4.38509	5.90168	7.47324	0.574622	-2.0926	-1.51798
										ENSMUSG00000024259	Slc25a46	10.0003	9.88692	7.82669	-0.154026	1.7416	1.58757				ENSMUSG00000038827	BC026590	7.07489	5.60245	6.40727	-1.43903	-0.0793468	-1.51837
										ENSMUSG00000028469	Npr2	9.06698	8.96555	7.92732	-0.0380541	1.74065	1.7026				ENSMUSG00000003849	Nqo1	5.6522	4.18987	6.88535	-0.853954	-0.665883	-1.51984
										ENSMUSG00000049411	6030446N20Rik	6.63138	5.47209	4.8775	-1.03929	1.73947	0.700182				ENSMUSG00000042622	Maff	7.83584	7.20527	9.19971	0.336264	-1.85647	-1.52021
										ENSMUSG00000032374	Plod2	8.87676	8.92417	7.17197	0.384206	1.73818	2.12238				ENSMUSG00000024014	Pim1	5.63114	5.88966	7.34529	-0.0598766	-1.46257	-1.52245
										AFFX-GapdhMur/M325	--nonEnsembl--	13.1907	13.3877	11.5956	0.0537686	1.73755	1.79132				ENSMUSG00000030554	Synm	4.89642	6.3172	7.05138	0.445529	-1.96863	-1.5231
										ENSMUSG00000029772	Ahcyl2	7.90467	7.19543	6.24373	-0.0463696	1.737	1.69063				ENSMUSG00000009418	Nav1	6.33674	4.5851	7.49335	-1.44286	-0.0805874	-1.52345
										ENSMUSG00000040675	Mthfd1l	7.88885	6.62874	5.20621	-0.501708	1.73638	1.23467				ENSMUSG00000026670	Uap1	9.46739	8.3079	10.7268	-0.319795	-1.20431	-1.5241
										ENSMUSG00000071379	Hpcal1	8.0352	7.29595	7.06947	-0.680725	1.73619	1.05547				ENSMUSG00000042010	Acacb	7.59469	6.44609	8.32714	-0.584123	-0.940328	-1.52445
										ENSMUSG00000033991	Ttc37	6.00503	5.13035	4.36421	-0.542585	1.73249	1.1899				ENSMUSG00000044712	Slc38a6	6.88244	4.91614	7.32611	-1.36235	-0.162353	-1.52471
										ENSMUSG00000005534	Insr	7.72411	7.18668	6.56722	-0.395669	1.73124	1.33557				ENSMUSG00000040706	Agmat	6.80574	7.19206	8.4713	0.469168	-1.99398	-1.52481
										ENSMUSG00000078453	3110003A17Rik	10.1862	9.61461	8.85666	-0.373766	1.7309	1.35713				ENSMUSG00000025738	Fbxl16	8.31265	6.40382	8.08205	-1.13211	-0.392762	-1.52488
										ENSMUSG00000025474	Tubgcp2	8.38796	7.15353	5.93423	-0.653589	1.72708	1.07349				ENSMUSG00000070883	4930578N16Rik	6.5683	5.07786	6.5646	-0.823781	-0.703505	-1.52729
										ENSMUSG00000031167	Rbm3	7.16571	4.13772	4.65576	-1.15972	1.72623	0.566508				ENSMUSG00000028328	Tmod1	6.35429	6.22042	5.99393	0.116654	-1.64479	-1.52813
										ENSMUSG00000001300	Efnb2	10.7569	9.91209	9.39929	-0.573559	1.72527	1.15171				ENSMUSG00000024389	Bat4	8.65128	7.07572	9.1535	-0.959048	-0.573489	-1.53254
										ENSMUSG00000028480	Glipr2	8.14177	8.05428	6.32441	0.0238528	1.72517	1.74902				ENSMUSG00000004043	Stat5a	6.93593	5.03596	6.57621	-1.56688	0.0308097	-1.53607
										ENSMUSG00000022464	Slc38a4	9.43286	8.20344	7.0874	-0.626301	1.72289	1.09659				ENSMUSG00000020660	Pomc	6.58481	6.4195	8.37986	0.0742414	-1.61197	-1.53773
										ENSMUSG00000000142	Axin2	9.2047	8.6443	8.59986	0.0300706	1.72209	1.75216				ENSMUSG00000017499	Cdc6	10.602	9.39102	11.4927	-0.750953	-0.786884	-1.53784
										ENSMUSG00000022008	1200011I18Rik	8.0715	7.36869	7.09392	-0.328822	1.72159	1.39277				ENSMUSG00000040649	Rimklb	6.58634	5.38623	7.52362	-0.449759	-1.08908	-1.53884
										ENSMUSG00000022012	Enox1	6.71592	4.30774	4.77863	-1.448	1.72148	0.273484				ENSMUSG00000052928	Gm672	5.33503	3.81931	5.20477	-1.55455	0.0154493	-1.53911
										ENSMUSG00000031337	Mtm1	8.09058	6.70301	6.63238	-0.687021	1.7211	1.03408				ENSMUSG00000018171	Tmem49	9.27325	8.63981	10.4457	-0.343756	-1.19615	-1.5399
										ENSMUSG00000038623	Tm6sf1	7.62398	6.91702	5.5898	-0.438623	1.7209	1.28227				ENSMUSG00000033020	Polr2f	10.0921	10.4641	11.5846	-0.164822	-1.37554	-1.54036
										ENSMUSG00000021469	Msx2	8.03338	7.98637	5.70367	-0.196664	1.72063	1.52397				ENSMUSG00000032519	Slc25a38	6.6823	6.2223	7.62856	-0.263764	-1.27681	-1.54058
										ENSMUSG00000035781	C030046I01Rik	11.4852	11.856	9.82275	0.0964175	1.71959	1.81601				ENSMUSG00000017002	Slpi	4.94946	5.16729	6.77791	-0.349022	-1.19345	-1.54248
										ENSMUSG00000014245	Pigl	9.88158	9.72015	8.18639	-0.219815	1.71902	1.49921				ENSMUSG00000059325	Hopx	5.03885	4.55683	6.64779	-0.10686	-1.43905	-1.54591
										ENSMUSG00000042210	Abhd14a	8.29246	6.80134	6.71998	-0.36083	1.71707	1.35624				ENSMUSG00000026437	Cdk18	7.04855	6.24782	7.69912	-0.55205	-0.993951	-1.546
										ENSMUSG00000056004	9330182L06Rik	6.21527	5.09228	4.31012	0.0688773	1.71688	1.78576				ENSMUSG00000052331	Ankrd44	7.34406	5.94524	7.74949	-0.372524	-1.17442	-1.54695
										ENSMUSG00000051076	Vtcn1	7.83159	7.63456	4.79958	-0.0550467	1.71564	1.66059				ENSMUSG00000020598	Nrcam	5.84293	5.12109	8.51703	-0.254785	-1.29226	-1.54704
										ENSMUSG00000027007	Ssfa2	6.43553	5.53994	3.79577	-0.370557	1.71558	1.34503				ENSMUSG00000057894	Zfp329	7.95823	6.9656	8.11195	-0.73252	-0.815759	-1.54828
										ENSMUSG00000006526	Tmem110	6.89805	6.95757	5.00896	-0.595549	1.71551	1.11996				ENSMUSG00000022856	Tmem41a	7.76486	6.68566	8.96224	-0.431172	-1.11815	-1.54932
										ENSMUSG00000031371	Haus7	8.15533	7.55642	6.3114	-0.0197377	1.71548	1.69575				ENSMUSG00000032846	Zswim6	5.64567	5.38128	6.03068	-0.197657	-1.35414	-1.55179
										ENSMUSG00000022105	Rb1	5.56919	4.75138	3.28065	-0.552783	1.71524	1.16246				ENSMUSG00000018199	Trove2	6.22847	4.14983	5.7172	-0.90788	-0.644413	-1.55229
										ENSMUSG00000026235	Epha4	8.18068	7.81651	6.29628	-0.00868203	1.71506	1.70638				ENSMUSG00000005251	Ripk4	7.67716	5.80751	8.2275	-0.845837	-0.707149	-1.55299
										ENSMUSG00000034690	Nlrp4c	9.29484	8.50031	7.70069	-0.531082	1.71328	1.1822				ENSMUSG00000024399	Ltb	4.5527	5.75657	6.9904	0.624813	-2.18014	-1.55533
										ENSMUSG00000046432	Ngfrap1	11.2679	10.9273	9.4522	-0.171456	1.71314	1.54169				ENSMUSG00000060675	Pla2g16	7.86459	7.44065	9.42499	-0.289203	-1.26654	-1.55575
										ENSMUSG00000040818	Fam116a	7.05224	5.61824	4.7705	-0.795366	1.71279	0.917422				ENSMUSG00000020635	Fkbp1b	6.07673	6.08787	8.19053	0.373086	-1.92966	-1.55658
										ENSMUSG00000029134	Plb1	6.20105	5.65999	4.33272	-0.561745	1.71265	1.15091				ENSMUSG00000086309	---	5.50308	5.11039	6.63108	-0.874946	-0.6818	-1.55675
										ENSMUSG00000001942	Siae	6.55071	6.49634	4.91369	0.0544003	1.71217	1.76657				ENSMUSG00000021282	Eif5	12.2717	11.681	13.179	-0.566605	-0.990526	-1.55713
										ENSMUSG00000042302	Ehbp1	9.41165	8.6161	7.16967	-0.45885	1.71086	1.25201				ENSMUSG00000022895	Ets2	7.12387	5.88149	7.97042	-0.789673	-0.768625	-1.5583
										ENSMUSG00000018341	Il12rb2	6.92459	5.99958	5.91511	-1.09997	1.71005	0.610079				ENSMUSG00000041324	Inhba	5.25098	6.47575	6.36985	1.00614	-2.56478	-1.55865
										ENSMUSG00000020321	Mdh1	11.7535	11.5519	10.4196	-0.124497	1.70756	1.58306				ENSMUSG00000033653	Vps8	6.70962	6.81532	8.00713	-0.103926	-1.45516	-1.55909
										ENSMUSG00000020032	Nuak1	7.20924	5	6.96372	-0.911981	1.70714	0.795163				ENSMUSG00000051495	Irf2bp2	6.87385	5.2881	8.0584	-0.393666	-1.16834	-1.562
										ENSMUSG00000028274	Rngtt	7.50513	6.41491	5.44275	-0.495557	1.70635	1.2108				ENSMUSG00000020883	Fbxl20	9.13045	9.18652	10.8722	0.172188	-1.73436	-1.56218
										ENSMUSG00000029106	Add1	10.1803	10.2376	8.35551	-0.0181304	1.70618	1.68805				ENSMUSG00000027157	4930430A15Rik	3.57901	3.45352	5.1991	-0.206056	-1.35654	-1.5626
										ENSMUSG00000021619	Atg10	6.84769	6.53172	4.88016	-0.61996	1.70617	1.08621				ENSMUSG00000043885	Slc36a4	3.555	2.41716	5.57799	-0.435949	-1.12766	-1.56361
										ENSMUSG00000040405	Havcr1	11.7333	11.6825	9.94045	0.0034797	1.70304	1.70652				ENSMUSG00000029333	Rasgef1b	3.32444	3.59288	4.83533	0.311647	-1.88064	-1.56899
										ENSMUSG00000034308	Sdr42e1	6.81824	6.0875	5.75637	-0.583753	1.7014	1.11765				ENSMUSG00000006299	Aamp	8.97359	8.71909	10.3046	-0.184696	-1.38464	-1.56933
										ENSMUSG00000034557	Zfyve9	8.59943	8.59572	7.35886	0.161844	1.70048	1.86233				ENSMUSG00000020513	Tubd1	6.66499	4.88231	6.40747	-1.35826	-0.214146	-1.57241
										ENSMUSG00000029047	Pex10	9.08893	8.73726	7.15475	-0.162248	1.69984	1.53759				ENSMUSG00000034209	Rasl10a	5.75043	4.96373	7.29028	-0.175534	-1.39755	-1.57308
										ENSMUSG00000042284	Itga1	7.67837	7.69737	5.8637	-0.475732	1.69984	1.2241				ENSMUSG00000061079	Zfp143	7.78489	5.61329	8.41785	-0.710106	-0.863106	-1.57321
										ENSMUSG00000040557	Wbscr27	8.73005	7.94619	7.33844	-0.844863	1.69846	0.853593				ENSMUSG00000021069	Pygl	6.46327	5.57578	8.23724	-0.215867	-1.35761	-1.57348
										ENSMUSG00000005125	Ndrg1	9.37641	9.38389	6.98849	0.233988	1.69825	1.93224				ENSMUSG00000015126	0610007P22Rik	7.53966	6.7607	9.03072	-0.618206	-0.955364	-1.57357
										ENSMUSG00000047749	Zc3hav1l	8.17288	7.83414	6.79676	-0.115486	1.69779	1.5823				ENSMUSG00000032508	Myd88	6.39698	4.75186	6.24068	-1.15877	-0.416451	-1.57522
										ENSMUSG00000029528	Pxn	8.59703	8.51288	6.85679	0.0449326	1.6976	1.74253				ENSMUSG00000062421	Arf2	7.22446	7.0827	8.7329	0.000160447	-1.5756	-1.57544
										ENSMUSG00000028378	Ptgr1	12.4176	12.2689	10.5095	-0.18241	1.69737	1.51496				ENSMUSG00000073062	Zxdb	3.6242	3.71911	4.94249	-0.163817	-1.41596	-1.57978
										ENSMUSG00000028354	Fmn2	7.05272	8.23164	6.28986	0.572784	1.69621	2.26899				ENSMUSG00000024878	Cbwd1	9.19036	8.35967	9.91049	-0.48777	-1.0944	-1.58217
										ENSMUSG00000020003	Pex7	8.85932	7.54948	6.63245	-0.590503	1.69588	1.10537				ENSMUSG00000046185	Zfp84	7.24992	6.40072	7.60438	-0.743141	-0.840358	-1.5835
										ENSMUSG00000021376	Tpmt	7.63917	6.64103	6.45111	-0.356323	1.69574	1.33942				ENSMUSG00000032221	Mns1	5.02868	6.55635	6.78278	0.95533	-2.54239	-1.58706
										ENSMUSG00000005131	4930550C14Rik	6.44824	4.78575	4.26085	-1.50557	1.69534	0.189766				ENSMUSG00000031508	Ankrd10	9.84528	9.333	11.2989	-0.0564336	-1.53074	-1.58717
										ENSMUSG00000034449	Dhrs11	5.54427	5.31963	4.16015	-0.262639	1.6949	1.43226				ENSMUSG00000047898	Ccr4	4.04829	4.74154	6.48278	0.369897	-1.9573	-1.5874
										ENSMUSG00000051323	Pcdh19	6.26518	5.58268	4.16643	0.141144	1.69483	1.83597				ENSMUSG00000055301	Adh7	4.9233	4.36395	6.28475	-0.708272	-0.879336	-1.58761
										ENSMUSG00000004040	Stat3	10.045	10.1195	8.4114	0.0720788	1.69392	1.766				ENSMUSG00000031246	Sh3bgrl	3.87658	4.46343	4.94485	-0.0232704	-1.56435	-1.58762
										ENSMUSG00000047938	---	5.65878	4.25943	3.92392	-0.476976	1.69139	1.21441				ENSMUSG00000022999	Lmbr1l	6.28602	6.26239	7.65467	-0.0449191	-1.54337	-1.58829
										ENSMUSG00000025510	Cd151	9.30381	9.00501	7.44964	-0.234775	1.69125	1.45647				ENSMUSG00000055435	Maf	3.84158	4.41691	5.70686	0.0896654	-1.67844	-1.58878
										ENSMUSG00000029090	Gpr125	7.20592	5.7177	5.83828	-0.405876	1.68994	1.28406				ENSMUSG00000020630	Rnaseh1	8.87317	7.71163	9.42306	-0.594068	-0.996744	-1.59081
										ENSMUSG00000020522	Mfap3	8.55493	7.37039	6.59921	-0.815522	1.68823	0.872708				ENSMUSG00000067889	Spnb3	6.89214	6.80371	8.21289	-0.127058	-1.46389	-1.59095
										ENSMUSG00000066892	Fbxl12	7.7795	7.82361	6.44401	-0.0516584	1.6879	1.63624				ENSMUSG00000025150	Cbr2	5.65996	6.32233	7.91069	0.129036	-1.72226	-1.59322
										ENSMUSG00000084970	---	6.45483	5.4649	5.13898	-0.394164	1.68749	1.29332				ENSMUSG00000036432	Siah2	6.39392	5.78255	8.50052	-0.392879	-1.20061	-1.59349
										ENSMUSG00000070732	Rbm44	6.62633	5.02083	4.62719	-1.16028	1.68561	0.525333				ENSMUSG00000039200	Atf7ip2	6.32239	5.34162	7.63282	-0.486088	-1.10853	-1.59462
										ENSMUSG00000000708	Kat2b	9.291	8.22053	7.74338	-0.404732	1.68474	1.28001				ENSMUSG00000026799	Med27	7.82716	7.09709	9.62583	-0.554424	-1.04217	-1.59659
										ENSMUSG00000026683	Nuf2	8.38865	8.39641	7.13117	-0.176668	1.68436	1.5077				ENSMUSG00000025083	Afap1l2	3.80316	3.27424	5.73654	-0.573067	-1.02493	-1.598
										ENSMUSG00000019699	Akt3	8.54574	8.08582	6.34022	-0.367224	1.68407	1.31684				ENSMUSG00000039232	Stx11	3.80431	4.08579	6.31588	0.329817	-1.92941	-1.59959
										ENSMUSG00000018537	Pcgf2	8.31597	8.2122	5.99443	-0.435328	1.68315	1.24782				ENSMUSG00000020467	Efemp1	8.49621	5.84108	8.55931	-1.46381	-0.135791	-1.59961
										ENSMUSG00000046463	5930403N24Rik	5.44041	5.15738	3.36037	-0.167666	1.68188	1.51421				ENSMUSG00000020471	Pold2	7.88699	6.91486	8.60348	-0.751571	-0.848743	-1.60031
										ENSMUSG00000086446	---	5.50882	5.07447	4.09385	-0.17986	1.67962	1.49976				ENSMUSG00000037536	Fbxo34	9.48046	8.09946	10.4291	-0.843348	-0.759645	-1.60299
										ENSMUSG00000029231	Pdgfra	7.98802	7.23435	6.56563	-0.376103	1.67892	1.30281				ENSMUSG00000024312	Wdr46	10.2083	9.96827	11.5418	-0.174329	-1.42868	-1.60301
										ENSMUSG00000021065	Fut8	8.14213	7.99958	6.52744	0.119942	1.67827	1.79821				ENSMUSG00000063698	Sfxn4	6.33805	5.3244	7.86045	-0.799845	-0.803267	-1.60311
										ENSMUSG00000020621	Rdh14	8.27175	7.05009	6.7322	-0.947267	1.67783	0.730561				ENSMUSG00000029671	Wnt16	5.43422	4.47902	6.2302	-0.451769	-1.15285	-1.60462
										ENSMUSG00000035212	Leprot	9.77185	9.58641	8.20963	-0.192999	1.6769	1.4839				ENSMUSG00000030317	Timp4	4.23188	4.16569	4.70978	-0.239654	-1.36629	-1.60595
										ENSMUSG00000043090	Zfp866	6.51913	4.898	4.21696	-1.17661	1.67683	0.500226				ENSMUSG00000031823	Zdhhc7	8.21138	7.80044	9.24519	-0.427755	-1.17836	-1.60611
										ENSMUSG00000050029	Rap2c	9.9336	9.16659	8.69745	-0.296393	1.67549	1.3791				ENSMUSG00000028565	Nfia	4.96611	4.80196	6.5084	-0.146042	-1.46081	-1.60685
										ENSMUSG00000037104	Socs5	6.56515	4.38799	4.29567	-1.64114	1.67524	0.0340971				ENSMUSG00000024535	Snx24	7.62688	5.01652	6.8412	-1.59015	-0.0177456	-1.6079
										ENSMUSG00000042364	Snx18	9.13207	8.79409	7.23839	-0.0638484	1.67503	1.61118				ENSMUSG00000036390	Gadd45a	6.26856	6.00842	7.14298	-0.144034	-1.46391	-1.60794
										ENSMUSG00000032671	A930018P22Rik	5.99865	5.74998	4.53996	-0.183197	1.67498	1.49179				ENSMUSG00000025739	Gng13	6.70146	5.55003	8.31725	-0.4165	-1.19246	-1.60896
										ENSMUSG00000048058	Ldlrad3	5.52935	4.74755	4.42015	-0.662702	1.67412	1.01142				ENSMUSG00000020227	Irak3	4.2124	4.50481	6.06128	0.639923	-2.24895	-1.60902
										ENSMUSG00000052915	Msl1	7.92545	6.70235	6.36703	-0.594997	1.67407	1.07907				ENSMUSG00000018372	Ccdc45	7.28002	6.49289	8.73205	-0.581566	-1.02797	-1.60953
										ENSMUSG00000031703	Itfg1	7.35802	5.29851	4.58065	-0.962272	1.67244	0.710165				ENSMUSG00000041343	Ankrd42	5.13331	4.89373	6.53118	-0.34546	-1.26423	-1.60969
										ENSMUSG00000036009	BC067068	8.84891	7.66268	7.01844	-0.931503	1.67188	0.740374				ENSMUSG00000026679	Enkur	4.17135	4.18261	4.89949	0.10886	-1.71932	-1.61046
										ENSMUSG00000040183	Ankrd6	6.68398	5.55395	3.42402	-1.27033	1.66894	0.398601				ENSMUSG00000041263	Rusc1	5.82782	6.10216	6.85325	-0.140626	-1.4703	-1.61092
										ENSMUSG00000081070	---	10.3761	9.56198	8.35238	-0.556884	1.66884	1.11195				ENSMUSG00000057143	9230105E10Rik	5.85678	3.09006	6.48202	-1.3739	-0.237126	-1.61103
										ENSMUSG00000048264	Dip2c	7.03235	4.43432	6.04937	-1.14489	1.66821	0.523321				ENSMUSG00000086316	---	6.7366	5.21572	6.63847	-0.74979	-0.863476	-1.61327
										ENSMUSG00000051853	Arf3	11.0258	11.3535	9.13605	0.176601	1.66798	1.84458				ENSMUSG00000046207	Pik3r6	7.99484	6.7647	8.8404	-0.86157	-0.752241	-1.61381
										ENSMUSG00000033157	Abhd10	6.94636	6.22302	5.4254	-0.752392	1.66706	0.914664				ENSMUSG00000052974	Cyp2f2	3.53433	5.97512	5.37565	1.30987	-2.92441	-1.61454
										ENSMUSG00000078532	Nkain1	7.37627	8.05113	3.98554	0.334017	1.66414	1.99815				ENSMUSG00000042155	Klhl23	4.93644	6.23494	6.68843	0.823669	-2.43941	-1.61574
										ENSMUSG00000021900	Btd	6.17272	5.09526	4.74015	-0.668641	1.66366	0.995023				ENSMUSG00000052819	Best2	4.5614	5.4763	7.96568	0.165622	-1.78218	-1.61656
										ENSMUSG00000038260	Trpm4	8.27873	8.17808	6.95711	-0.407616	1.66328	1.25567				ENSMUSG00000031024	St5	8.3974	7.318	10.0807	-0.346061	-1.27286	-1.61892
										ENSMUSG00000016541	Atxn10	10.9428	10.4129	9.60841	-0.321421	1.66325	1.34183				ENSMUSG00000068086	Cyp2d9	3.68144	3.86289	4.17957	0.143875	-1.76286	-1.61899
										ENSMUSG00000073664	Nbeal1	7.25012	6.97993	5.24	-0.0953757	1.66296	1.56759				ENSMUSG00000032754	Slc24a6	7.98001	6.31935	8.49247	-1.39145	-0.22861	-1.62006
										ENSMUSG00000028223	Decr1	7.73634	6.97113	4.86788	-0.467492	1.66208	1.19459				ENSMUSG00000025907	Rb1cc1	9.2678	7.92008	9.73897	-0.82195	-0.798183	-1.62013
										ENSMUSG00000039480	Nt5dc1	8.20055	7.32534	6.42737	-0.53415	1.66052	1.12637				ENSMUSG00000058447	Zfp82	6.50612	3.54836	5.42981	-2.20993	0.58954	-1.62039
										ENSMUSG00000022414	Tab1	7.21979	6.00397	4.6261	-0.895806	1.65994	0.764133				ENSMUSG00000032513	Gorasp1	5.57176	6.00221	7.12295	-0.13968	-1.48116	-1.62084
										ENSMUSG00000022206	Npr3	8.68733	7.3971	7.97705	-0.884649	1.65988	0.775228				ENSMUSG00000021758	Ddx4	3.08378	2.9055	4.15521	-0.342233	-1.27891	-1.62114
										ENSMUSG00000022114	Spry2	9.45935	9.9041	6.74803	0.534305	1.65912	2.19342				ENSMUSG00000010796	Asz1	6.42168	5.49664	7.32545	-0.865365	-0.756518	-1.62188
										ENSMUSG00000066894	Vsig10	7.09092	5.7544	5.89962	-0.752284	1.65865	0.906371				ENSMUSG00000002325	Irf9	6.38482	5.77725	7.20756	-0.177912	-1.44426	-1.62217
										ENSMUSG00000027463	2310046K01Rik	8.83905	7.68188	7.29965	-0.641268	1.65645	1.01518				ENSMUSG00000069516	Lyz2	5.26678	5.34035	5.91814	-0.0773847	-1.54607	-1.62346
										ENSMUSG00000030766	Arhgap17	8.12801	7.37004	6.99697	-0.55504	1.6561	1.10106				ENSMUSG00000027534	Snx16	8.23433	7.58829	9.30025	-0.0942568	-1.52934	-1.62359
										ENSMUSG00000020807	4933427D14Rik	6.75177	5.74896	4.96964	-0.463206	1.65516	1.19196				ENSMUSG00000022051	Bnip3l	9.16885	8.20203	10.5112	-0.400963	-1.22328	-1.62424
										ENSMUSG00000036022	Fam122b	8.82141	7.84381	6.62812	-0.645217	1.65516	1.00994				ENSMUSG00000015943	Bola1	7.04992	7.15785	8.92154	-0.139222	-1.48639	-1.62562
										ENSMUSG00000022195	6030458C11Rik	7.75322	7.46394	5.73068	-0.39145	1.65394	1.26249				ENSMUSG00000024512	2310002L13Rik	3.19848	3.11499	5.04731	-0.081111	-1.54557	-1.62668
										ENSMUSG00000031329	Tsx	7.47448	7.40565	5.48493	-0.0813183	1.6532	1.57188				ENSMUSG00000078135	Eid1	6.55795	6.43735	8.23659	-0.350349	-1.27656	-1.62691
										ENSMUSG00000024758	Rtn3	9.40391	9.43552	8.37163	-0.13371	1.65201	1.5183				ENSMUSG00000026064	Ptp4a1	7.82786	6.15071	8.57934	-0.802842	-0.824883	-1.62773
										ENSMUSG00000054945	Gm9958	5.02744	4.12836	3.70961	-0.360687	1.65029	1.2896				ENSMUSG00000039013	Siglec5	3.14669	3.45843	4.9067	0.561895	-2.19075	-1.62885
										ENSMUSG00000021816	Ppp3cb	9.02934	8.12014	7.56873	-0.601264	1.6501	1.04883				ENSMUSG00000038344	Txlng	8.35078	6.69237	9.27394	-0.725612	-0.90367	-1.62928
										ENSMUSG00000063894	Zfp192	6.28277	5.24988	4.57956	-0.881869	1.64832	0.766456				ENSMUSG00000028986	Klhl7	6.52731	4.36998	7.0365	-1.22695	-0.403339	-1.63028
										ENSMUSG00000063652	Slc22a21	5.96374	5.45536	4.18992	-0.140521	1.64735	1.50683				ENSMUSG00000052407	4930473A06Rik	6.98442	6.5975	8.29223	-0.688935	-0.943537	-1.63247
										ENSMUSG00000028434	Epb4.1l4b	7.10379	6.41254	5.88927	-0.625455	1.64637	1.02091				ENSMUSG00000038781	Stap2	5.92676	5.66358	5.10043	-0.478267	-1.15573	-1.634
										ENSMUSG00000024777	Ppp2r5b	7.12393	6.94768	5.29024	-0.33767	1.64609	1.30842				ENSMUSG00000050335	Lgals3	8.02062	6.79123	9.74554	-0.232633	-1.40224	-1.63488
										ENSMUSG00000034111	Tmed8	7.58886	5.39767	5.24967	-1.41713	1.64531	0.228183				ENSMUSG00000026638	Irf6	9.05223	6.78511	9.60358	-1.56181	-0.0738236	-1.63564
										ENSMUSG00000038982	Muted	9.31303	8.90191	7.979	-0.379751	1.64453	1.26477				ENSMUSG00000030543	Mesp2	3.88795	4.67582	6.13966	0.359033	-1.99585	-1.63682
										ENSMUSG00000039958	4833442J19Rik	6.35437	5.23371	4.6385	-0.668615	1.64415	0.97554				ENSMUSG00000028137	Celf3	4.1169	4.48076	5.66841	0.677349	-2.31423	-1.63689
										ENSMUSG00000026526	Fh1	10.7678	10.558	8.38767	-0.211002	1.64336	1.43236				ENSMUSG00000067795	4930444P10Rik	4.99735	5.30443	6.99718	0.0356921	-1.67362	-1.63793
										ENSMUSG00000032679	Cd59a	7.54196	6.53993	6.2534	-0.431799	1.6422	1.2104				ENSMUSG00000056687	Gm11696	5.75944	5.09848	7.73555	-0.773876	-0.865162	-1.63904
										ENSMUSG00000021706	Zfyve16	5.72507	4.68289	3.33509	-0.852794	1.64052	0.787729				ENSMUSG00000002733	Plekha3	6.78477	5.43163	7.42469	-0.938925	-0.701121	-1.64005
										ENSMUSG00000032067	Pts	8.51186	7.90321	6.62184	-0.404819	1.63887	1.23405				ENSMUSG00000021009	Ptpn21	8.00841	7.89241	10.0403	-0.069941	-1.57079	-1.64073
										ENSMUSG00000027605	Acss2	7.59343	7.2648	6.35807	-0.041153	1.63714	1.59599				ENSMUSG00000021930	6330409N04Rik	9.4714	7.27124	10.496	-0.930742	-0.710021	-1.64076
										ENSMUSG00000031103	Elf4	8.62266	8.20852	7.18404	-0.32589	1.63708	1.31119				ENSMUSG00000039195	1110008P14Rik	6.5246	6.03625	7.71471	-0.400707	-1.24313	-1.64384
										ENSMUSG00000036291	Mudeng	7.17318	5.07376	4.77863	-1.27249	1.63686	0.364367				ENSMUSG00000045326	Fndc7	4.63111	5.32294	6.70469	0.223918	-1.86819	-1.64428
										ENSMUSG00000036611	Eepd1	6.97627	5.78014	5.45296	-1.27654	1.63568	0.359146				ENSMUSG00000039224	D1Pas1	5.18159	3.32103	6.87739	-0.876304	-0.768394	-1.6447
										ENSMUSG00000006315	Tmem147	9.9363	9.23601	8.00595	-0.52775	1.63516	1.10741				ENSMUSG00000020581	Agr2	3.80218	3.91699	4.85913	-0.436366	-1.21039	-1.64676
										ENSMUSG00000034544	Rsrc1	7.10842	5.615	4.6446	-0.345306	1.6348	1.2895				ENSMUSG00000009281	Rarres2	5.99181	7.37196	8.09517	0.994276	-2.64183	-1.64755
										ENSMUSG00000034362	Csta	11.3551	11.1789	9.58962	-0.0905139	1.63448	1.54397				ENSMUSG00000087672	---	4.93046	5.32612	4.77607	0.15872	-1.80877	-1.65005
										ENSMUSG00000039308	Ndst2	6.35013	5.38292	4.55689	-0.722012	1.63359	0.911576				ENSMUSG00000021222	Dcaf4	8.77145	8.73477	10.4127	-0.0393168	-1.61106	-1.65038
										ENSMUSG00000039461	Tcta	6.25252	5.00101	5.0955	-1.18833	1.63251	0.444179				ENSMUSG00000050229	Pigm	7.4692	5.31822	7.83533	-0.940061	-0.710802	-1.65086
										ENSMUSG00000032062	2310030G06Rik	6.42818	5.05748	5.58441	-0.864123	1.6314	0.767278				ENSMUSG00000067219	Nipal1	7.45561	6.49289	9.03016	-0.388081	-1.26299	-1.65108
										ENSMUSG00000038991	Txndc5	8.54993	7.16497	7.51974	-0.685635	1.63138	0.945747				ENSMUSG00000041199	Rpusd1	5.95829	4.91603	8.0429	-0.756087	-0.895024	-1.65111
										ENSMUSG00000032594	Ip6k1	8.31936	7.64497	6.07824	-0.198267	1.63017	1.4319				ENSMUSG00000061808	Ttr	3.57507	4.66191	7.46136	0.531516	-2.18367	-1.65215
										ENSMUSG00000022139	Mbnl2	7.78322	6.09488	6.9	-1.55068	1.63002	0.0793439				ENSMUSG00000048497	Mmgt2	7.25603	5.15584	6.7361	-1.38346	-0.268899	-1.65235
										ENSMUSG00000026655	Fam107b	9.82077	9.87332	8.56092	-0.0582707	1.62856	1.57029				ENSMUSG00000018907	Alox12e	5.14888	5.33909	8.28438	0.369339	-2.02376	-1.65442
										ENSMUSG00000036792	Mbd5	5.3298	4.79116	3.59417	-0.454723	1.6269	1.17218				ENSMUSG00000039382	Wdr45	10.0732	9.17946	11.3179	-0.488528	-1.16628	-1.65481
										ENSMUSG00000024246	Thumpd2	7.65679	7.28019	6.67467	-0.155383	1.62656	1.47118				ENSMUSG00000060176	Kif27	5.36534	2.95445	5.00906	-1.27669	-0.378957	-1.65564
										ENSMUSG00000024240	Epc1	9.59709	9.152	7.37781	-0.183328	1.62517	1.44184				ENSMUSG00000025815	Dhtkd1	6.07366	5.7816	6.55941	-0.627131	-1.02989	-1.65702
										ENSMUSG00000028926	Cdk14	7.57885	6.19045	6.59731	-0.816325	1.62341	0.807089				ENSMUSG00000060375	3110018I06Rik	4.11734	3.96273	6.01412	-0.363233	-1.29422	-1.65745
										ENSMUSG00000047439	C230078M08Rik	6.769	6.46036	4.4898	0.0621161	1.62264	1.68475				ENSMUSG00000035828	Pim3	8.80183	8.35978	10.2191	-0.321823	-1.33654	-1.65836
										ENSMUSG00000035392	Dennd1a	7.67208	7.4886	5.15424	-0.429028	1.62247	1.19344				ENSMUSG00000038486	Sv2a	3.82821	5.63613	5.81367	0.517899	-2.17772	-1.65983
										ENSMUSG00000067851	Arfgef1	9.77647	9.46392	7.58946	-0.08119	1.61953	1.53834				ENSMUSG00000058046	4933430I17Rik	8.37231	7.56438	9.6658	-0.117605	-1.54246	-1.66006
										ENSMUSG00000039787	Cercam	6.63766	5.21094	4.46893	-0.468418	1.61803	1.14962				ENSMUSG00000032352	Lrrc1	4.83137	4.59019	7.26856	-0.475916	-1.18441	-1.66033
										ENSMUSG00000021322	Aoah	5.39649	5.98233	3.57121	0.334669	1.61728	1.95195				ENSMUSG00000033365	Ipo13	6.8487	5.31652	7.49212	-0.848688	-0.81203	-1.66072
										ENSMUSG00000030826	Bcat2	8.18479	7.12111	6.26412	-0.629055	1.61681	0.987758				ENSMUSG00000029406	Pitpnm2	4.76104	4.78022	6.89057	0.0892517	-1.75093	-1.66168
										ENSMUSG00000050088	1600012H06Rik	8.01735	7.21803	6.51234	-0.641664	1.61639	0.974721				ENSMUSG00000043243	Fam129c	5.94444	4.25626	4.38275	-1.68574	0.0239359	-1.6618
										ENSMUSG00000055917	Zfp277	7.95592	7.20484	7.60369	-0.510451	1.61637	1.10592				ENSMUSG00000054469	Lclat1	8.10406	6.81354	8.57288	-1.19782	-0.464099	-1.66192
										ENSMUSG00000033059	Pygb	10.3033	9.57804	8.74028	-0.419883	1.61604	1.19616				ENSMUSG00000029761	Cald1	5.58256	3.83188	6.89851	-0.869037	-0.793112	-1.66215
										ENSMUSG00000020037	Rfx4	7.42856	7.87728	6.01307	0.212767	1.6128	1.82556				ENSMUSG00000036775	Decr2	8.27074	7.33662	9.36167	-0.873806	-0.789221	-1.66303
										ENSMUSG00000032624	Eml4	8.92669	8.18528	6.68831	-0.261781	1.61024	1.34846				ENSMUSG00000035493	Tgfbi	4.55602	4.40978	5.81446	-0.197727	-1.46673	-1.66445
										ENSMUSG00000021764	Ndufs4	11.123	11.0876	9.5343	0.044465	1.60989	1.65436				ENSMUSG00000032577	Mapkapk3	8.59914	6.93461	9.1135	-1.10265	-0.562089	-1.66474
										ENSMUSG00000022788	Fgd4	7.64019	6.35865	6.03959	-1.04074	1.60824	0.567501				ENSMUSG00000034235	Usp54	6.18244	4.89588	7.23731	-0.683775	-0.981243	-1.66502
										ENSMUSG00000028104	Polr3gl	6.22203	6.22042	5.15477	-0.0542923	1.60692	1.55263				ENSMUSG00000079055	Slc8a3	4.58295	4.75663	6.4745	-0.196167	-1.46953	-1.6657
										ENSMUSG00000021670	Hmgcr	7.98017	7.39555	6.44423	-0.248485	1.60626	1.35777				ENSMUSG00000050623	1700019N12Rik	6.06204	6.68984	7.19467	0.389193	-2.05491	-1.66572
										ENSMUSG00000027531	Impa1	9.56857	8.67044	8.29513	-0.307845	1.60595	1.2981				ENSMUSG00000062397	Zfp706	9.34354	8.67776	10.8435	-0.105376	-1.56078	-1.66615
										ENSMUSG00000019845	Tube1	6.73137	5.9852	5.3561	-0.514719	1.60356	1.08884				ENSMUSG00000033124	Atg9a	9.95262	8.97494	11.0211	-0.432058	-1.23476	-1.66682
										ENSMUSG00000079445	B3gnt7	7.12007	7.60789	6.27899	0.374028	1.60343	1.97746				ENSMUSG00000001020	S100a4	3.70275	4.49134	6.38027	-0.112686	-1.55512	-1.6678
										ENSMUSG00000031309	Rps6ka3	7.14158	5.43077	5.82393	-1.02397	1.60196	0.577988				ENSMUSG00000018008	Cyth4	3.63658	3.62473	6.53542	0.730836	-2.40051	-1.66967
										ENSMUSG00000033295	Ptprf	8.5702	7.99798	6.9479	-0.388092	1.60156	1.21347				ENSMUSG00000020736	Nt5c	9.85838	10.0593	11.2784	-0.373018	-1.29701	-1.67003
										ENSMUSG00000039735	Fnbp1l	10.8252	9.87212	9.16492	-0.538421	1.60146	1.06304				ENSMUSG00000029022	Miip	7.81208	7.16445	9.0852	-0.400008	-1.27132	-1.67132
										ENSMUSG00000024456	Diap1	8.54102	8.19423	6.83741	-0.173357	1.60134	1.42799				ENSMUSG00000034442	Trmt5	8.30603	6.11311	8.86198	-1.40386	-0.268921	-1.67278
										ENSMUSG00000021416	1810022C23Rik	7.08526	7.07878	5.77841	0.343256	1.60133	1.94458				ENSMUSG00000044636	Csrnp2	8.00399	7.18297	9.67446	-0.511294	-1.16313	-1.67442
										ENSMUSG00000005102	Eif2ak4	7.76967	7.41327	5.62238	-0.174317	1.60007	1.42576				ENSMUSG00000049858	Suox	6.98308	5.79929	7.91844	-0.944562	-0.730785	-1.67535
										ENSMUSG00000058254	Tspan7	7.11264	6.81197	5.46078	-0.062941	1.59877	1.53583				ENSMUSG00000020077	Srgn	7.13936	6.64064	9.13185	-0.361455	-1.31471	-1.67617
										ENSMUSG00000032705	Exd2	7.87684	7.05193	5.59192	-0.482466	1.59839	1.11592				ENSMUSG00000029378	Areg	4.0501	5.41268	5.18891	0.533591	-2.21005	-1.67646
										ENSMUSG00000020280	Pus10	8.251	7.72306	7.12361	-0.298054	1.59818	1.30013				ENSMUSG00000045896	Paip2b	8.01899	6.56372	8.99772	-0.716941	-0.960081	-1.67702
										ENSMUSG00000006906	Stambp	5.79731	4.90036	4.18779	-0.541128	1.59795	1.05682				ENSMUSG00000029034	Cpsf3l	8.43136	7.17057	8.95511	-0.817843	-0.859211	-1.67705
										ENSMUSG00000019848	Popdc3	8.49804	7.93309	7.84775	0.120204	1.59741	1.71762				ENSMUSG00000004446	Bid	5.82106	5.96172	7.91853	0.132651	-1.80996	-1.67731
										ENSMUSG00000042515	Mum1l1	4.78731	2.78567	3.24381	-1.38537	1.59725	0.211876				ENSMUSG00000040945	Rcc2	10.0389	9.53422	11.3169	-0.375515	-1.30286	-1.67837
										ENSMUSG00000036334	Igsf10	9.23612	6.71567	7.75421	-1.60841	1.59513	-0.0132824				ENSMUSG00000022843	Clcn2	7.14733	6.0784	8.41245	-0.491004	-1.18754	-1.67854
										ENSMUSG00000029456	Acad10	7.4734	6.06448	6.67524	-0.722468	1.59492	0.872452				ENSMUSG00000049687	Fam109b	4.06331	4.43089	7.28891	-0.347587	-1.33525	-1.68283
										ENSMUSG00000025571	Tnrc6c	7.66195	7.1449	6.19559	-0.596469	1.59457	0.998099				ENSMUSG00000025436	Xrcc6bp1	6.33034	5.96074	7.06383	-0.327031	-1.35601	-1.68304
										ENSMUSG00000079145	1300010F03Rik	6.47543	7.22706	5.37754	0.65571	1.59198	2.24769				ENSMUSG00000000682	Cd52	5.11659	4.69631	7.55585	0.259954	-1.94351	-1.68355
										ENSMUSG00000034394	Lif	7.64239	6.21207	6.3744	-0.779386	1.59083	0.811449				ENSMUSG00000022817	Itgb5	8.60725	7.51196	9.60677	-0.549497	-1.13466	-1.68416
										ENSMUSG00000021176	2610021K21Rik	5.61757	5.33703	4.06589	-0.0641545	1.5899	1.52575				ENSMUSG00000063802	Hspbp1	7.71935	6.99989	8.79704	-0.565897	-1.11843	-1.68433
										ENSMUSG00000020376	Rnf130	10.8148	11.0608	9.18969	0.442681	1.58929	2.03197				ENSMUSG00000025921	Rdh10	7.57857	6.80599	8.48547	-0.501877	-1.18245	-1.68433
										ENSMUSG00000041684	Bivm	6.26631	4.77918	4.74158	-1.15481	1.58928	0.434469				ENSMUSG00000039130	Zc3hc1	7.63673	7.38929	9.22423	-0.0968936	-1.58871	-1.68561
										ENSMUSG00000039197	Adk	8.00399	6.09537	5.73866	-0.941403	1.58906	0.647654				ENSMUSG00000032869	Psmf1	7.15786	5.17855	7.29808	-1.15518	-0.53365	-1.68883
										ENSMUSG00000032193	Ldlr	10.7601	10.9087	9.10558	-0.185455	1.5888	1.40334				ENSMUSG00000020897	Aurkb	8.16212	6.73853	9.04454	-0.567757	-1.12184	-1.6896
										ENSMUSG00000038751	Ptk6	5.51514	3.9027	3.77884	-1.19983	1.58797	0.388137				ENSMUSG00000041608	Entpd3	4.99012	5.03113	6.93205	-0.0400864	-1.64958	-1.68967
										ENSMUSG00000006362	Cbfa2t3	7.40408	7.20592	6.01527	-0.535494	1.58786	1.05237				ENSMUSG00000029276	Glmn	7.82626	6.88265	8.82622	-0.692851	-0.997366	-1.69022
										ENSMUSG00000032232	Cgnl1	9.24014	8.96719	7.73001	-0.274682	1.58774	1.31306				ENSMUSG00000026764	Kif5c	5.31152	5.79606	7.63312	0.0715908	-1.76192	-1.69033
										ENSMUSG00000051934	Spats2	10.2208	9.3766	8.47158	-0.406929	1.58574	1.17881				ENSMUSG00000039661	Dusp26	6.66913	7.68289	9.62497	0.812882	-2.50329	-1.69041
										ENSMUSG00000019868	Vta1	7.85324	7.01425	6.10374	-0.606198	1.58524	0.979041				ENSMUSG00000045761	Fam179a	4.54013	4.87796	6.11113	0.392139	-2.08492	-1.69278
										ENSMUSG00000032422	Snx14	7.66935	7.11277	6.12648	-0.390622	1.58504	1.19442				ENSMUSG00000024479	Mal2	2.66804	2.32722	2.72112	-0.123653	-1.57082	-1.69448
										ENSMUSG00000045466	AI894139	7.82359	6.03812	5.4765	-0.850653	1.58418	0.733531				ENSMUSG00000038859	Baiap2l1	7.15398	6.56257	8.21323	-0.509384	-1.18543	-1.69481
										ENSMUSG00000038936	Sccpdh	8.36578	8.63186	6.75375	0.18244	1.5833	1.76574				ENSMUSG00000036097	Fam178a	8.72939	6.69289	8.73767	-1.0025	-0.69446	-1.69696
										ENSMUSG00000034135	Sik3	7.12727	6.96279	5.16948	-0.0792547	1.58256	1.50331				ENSMUSG00000024420	Zfp521	2.81239	2.66189	5.06346	0.0685505	-1.76794	-1.69939
										ENSMUSG00000074994	Qser1	6.4455	5.9044	4.27508	0.0264403	1.58137	1.60781				ENSMUSG00000022787	Wdr53	7.99803	6.27422	8.53629	-0.958526	-0.740979	-1.69951
										ENSMUSG00000050565	Tor1aip2	9.75088	8.76453	7.63267	-0.251707	1.58013	1.32842				ENSMUSG00000053490	Trim60	4.9358	6.08627	7.51947	0.791875	-2.4914	-1.69952
										ENSMUSG00000024083	Pja2	8.96697	8.42356	7.0596	-0.230952	1.5793	1.34835				ENSMUSG00000045374	Wdr81	6.90608	5.51862	7.84216	-0.793799	-0.905789	-1.69959
										ENSMUSG00000033174	Mgll	7.87957	7.6249	6.41841	-0.194487	1.5787	1.38421				ENSMUSG00000030347	D6Wsu163e	9.18666	7.72923	9.86178	-0.857912	-0.84487	-1.70278
										ENSMUSG00000025190	Got1	12.2168	12.1042	10.7926	-0.0831341	1.57853	1.4954				ENSMUSG00000020592	Sdc1	6.49116	6.26097	8.20407	0.0481531	-1.75337	-1.70522
										ENSMUSG00000024143	Rhoq	6.14563	3.86752	5.6079	-1.29707	1.57839	0.28132				ENSMUSG00000001056	Nhp2	10.0163	10.137	11.5275	-0.186597	-1.51957	-1.70617
										ENSMUSG00000018166	Erbb3	11.7348	11.2421	10.2262	-0.568915	1.57729	1.00837				ENSMUSG00000001542	Ell2	8.44041	6.63657	9.07309	-0.822138	-0.884405	-1.70654
										ENSMUSG00000001424	Snd1	11.406	10.9179	9.69398	-0.356633	1.57595	1.21932				ENSMUSG00000021775	Nr1d2	5.22884	5.64815	6.71564	1.0829	-2.78959	-1.70669
										ENSMUSG00000025195	Dnmbp	7.06229	6.60368	5.29979	-0.399882	1.57585	1.17597				ENSMUSG00000023170	Gps2	8.03907	8.09554	9.8165	-0.179153	-1.52808	-1.70723
										ENSMUSG00000030924	2610020H08Rik	7.21675	5.31821	4.56436	-1.02583	1.57565	0.549821				ENSMUSG00000031274	Col4a5	2.71618	2.70963	4.71851	-0.16037	-1.54756	-1.70793
										ENSMUSG00000028965	Tnfrsf9	5.84546	5.27639	4.0767	-0.353324	1.57551	1.22219				ENSMUSG00000028158	Mttp	5.08823	5.32661	7.24571	-0.316976	-1.39403	-1.71101
										ENSMUSG00000074039	---	5.10986	4.76715	4.43692	-0.29046	1.57536	1.2849				ENSMUSG00000037166	Ppp1r14a	7.5734	7.58417	8.81176	-0.341104	-1.36995	-1.71105
										ENSMUSG00000019370	Calm3	9.81131	9.7007	8.47278	-0.0237837	1.57524	1.55145				ENSMUSG00000048807	Slc35e4	7.29668	6.67653	8.73696	-0.309683	-1.40209	-1.71177
										ENSMUSG00000032121	Tmem218	6.9645	5.65547	4.5748	-0.794791	1.57416	0.779366				ENSMUSG00000026980	Ly75	3.47175	2.95221	3.19992	-0.325347	-1.38779	-1.71314
										ENSMUSG00000034867	Ankrd27	10.0333	8.72249	7.11491	-0.940295	1.57341	0.63312				ENSMUSG00000073490	AI607873	2.6209	2.42062	2.46772	-0.00620324	-1.71068	-1.71688
										ENSMUSG00000026239	Pde6d	9.01553	8.14951	7.59823	-0.744665	1.57153	0.826862				ENSMUSG00000035161	Ints6	9.25158	8.12843	10.1632	-0.715887	-1.00741	-1.7233
										ENSMUSG00000051950	B3galtl	7.2476	5.58244	5.54141	-0.903639	1.57106	0.66742				ENSMUSG00000008489	Elavl2	6.1008	5.70538	8.10386	0.379213	-2.10283	-1.72362
										ENSMUSG00000056476	Med12l	9.43588	9.22221	7.38479	-0.35817	1.57036	1.21219				ENSMUSG00000030707	Coro1a	5.29926	5.82183	8.24501	0.664048	-2.38907	-1.72502
										ENSMUSG00000024759	Atl3	7.86276	6.63913	5.86008	-0.45334	1.56927	1.11593				ENSMUSG00000078713	Tomm5	10.5327	10.5952	12.3641	-0.0271559	-1.69862	-1.72577
										ENSMUSG00000017009	Sdc4	12.1349	12.1815	10.4138	-0.11147	1.56823	1.45676				ENSMUSG00000064267	Hvcn1	7.85008	7.5431	9.33719	-0.642314	-1.0835	-1.72581
										ENSMUSG00000026554	Dcaf8	10.6066	10.5767	8.1772	-0.0204029	1.56743	1.54703				ENSMUSG00000018752	Tnfsf12-Tnfsf13	5.4939	5.42017	6.58619	-0.282054	-1.44408	-1.72613
										ENSMUSG00000002107	Celf2	8.4554	7.72577	7.02584	-0.656482	1.56687	0.910386				ENSMUSG00000029371	Cxcl5	2.35962	2.68376	4.59726	-0.0242482	-1.70255	-1.7268
										ENSMUSG00000041958	Pigs	8.00682	7.75308	5.96942	-0.475905	1.56547	1.08956				ENSMUSG00000071267	3110048L19Rik	6.74911	4.66222	7.09883	-0.950618	-0.778288	-1.72891
										ENSMUSG00000046691	Chtf8	9.17986	8.20151	7.66849	-0.343614	1.565	1.22138				ENSMUSG00000054855	Rnd1	7.30853	5.90167	9.30963	-0.798307	-0.931027	-1.72933
										ENSMUSG00000032549	Rab6b	7.52046	6.78979	6.17027	-0.603775	1.56475	0.960977				ENSMUSG00000031617	Tmem184c	7.97287	6.18367	8.7296	-0.884372	-0.847387	-1.73176
										ENSMUSG00000031488	Rab11fip1	9.8233	8.99399	7.5506	-0.751	1.5645	0.813504				ENSMUSG00000030598	Fbxo17	7.20395	6.43854	8.84946	-0.444141	-1.28855	-1.73269
										ENSMUSG00000054484	Tmem62	10.1991	9.71764	9.0894	-0.424858	1.56415	1.13929				ENSMUSG00000035666	Gtf3c4	8.57227	7.13909	10.126	-0.790931	-0.943131	-1.73406
										ENSMUSG00000045763	Basp1	10.2116	9.17747	8.85904	-0.579336	1.56195	0.982618				ENSMUSG00000043924	A330049M08Rik	5.97111	6.81033	7.9653	0.533599	-2.26831	-1.73471
										ENSMUSG00000021756	Il6st	8.12273	8.11403	6.9745	0.247136	1.56047	1.8076				ENSMUSG00000025192	Entpd7	7.6683	6.48776	8.56975	-0.829783	-0.908687	-1.73847
										ENSMUSG00000074890	Lcmt2	7.52043	5.63894	5.86756	-1.21532	1.55897	0.343653				ENSMUSG00000020937	Plcd3	6.83447	7.384	8.21485	-0.471254	-1.27346	-1.74471
										ENSMUSG00000040345	Arhgap9	9.80019	9.30515	8.59232	-0.432036	1.55881	1.12677				ENSMUSG00000033540	Idua	6.51494	6.66415	7.58308	-0.193686	-1.55285	-1.74654
										ENSMUSG00000025647	Shisa5	8.06483	7.46861	6.06615	-0.420231	1.55692	1.13669				ENSMUSG00000040936	Ulk4	5.69358	5.58838	7.25299	-0.109165	-1.64035	-1.74952
										ENSMUSG00000029708	Gcc1	7.67573	6.85214	5.53237	-0.272658	1.55664	1.28398				ENSMUSG00000049728	Zfp668	7.32017	7.25235	7.54673	-0.576834	-1.17555	-1.75238
										ENSMUSG00000027589	Pcmtd2	7.55362	6.53463	7.00754	-0.522637	1.5562	1.03357				ENSMUSG00000045176	2310047M10Rik	6.72997	5.81351	7.49446	-1.32003	-0.439177	-1.75921
										ENSMUSG00000021754	Map3k1	5.97103	4.78552	4.80474	-0.793618	1.55574	0.762126				ENSMUSG00000054115	Skp2	8.4059	7.34778	9.91102	-0.504889	-1.25629	-1.76118
										ENSMUSG00000047789	Slc38a9	7.23535	6.32727	5.99334	-0.769156	1.55548	0.786321				ENSMUSG00000058756	Thra	5.43084	5.47737	6.7883	-0.266085	-1.49523	-1.76131
										ENSMUSG00000021136	Smoc1	7.4844	6.58209	4.94774	-0.879275	1.55514	0.675863				ENSMUSG00000019732	Calr3	4.546	5.19785	7.32096	0.572734	-2.33498	-1.76225
										ENSMUSG00000030064	Frmd4b	9.08606	8.43628	7.62836	-0.299377	1.55424	1.25486				ENSMUSG00000041736	Tspo	4.91131	4.31653	7.0061	-0.509981	-1.25381	-1.76379
										ENSMUSG00000037035	Inhbb	7.5698	6.64206	5.78008	-0.522868	1.55357	1.0307				ENSMUSG00000040302	C030048B08Rik	7.03389	5.40382	7.78563	-0.687786	-1.07775	-1.76554
										ENSMUSG00000024982	Zdhhc6	9.8234	9.47398	8.27611	-0.209395	1.55352	1.34413				ENSMUSG00000062704	9430002A10Rik	5.79264	4.55984	6.7358	-0.891983	-0.876057	-1.76804
										ENSMUSG00000053483	Usp21	7.77922	7.47226	6.08561	-0.197506	1.55315	1.35564				ENSMUSG00000046879	Irgm1	2.75832	5.00184	6.72915	1.04902	-2.81743	-1.7684
										ENSMUSG00000033960	9430020K01Rik	7.02168	5.8507	5.27326	-0.873672	1.55236	0.678684				ENSMUSG00000069206	Zfp874	7.30361	5.49847	9.01495	-0.80527	-0.965937	-1.77121
										ENSMUSG00000074121	Ntf5	7.59141	5.65467	5.67144	-0.977259	1.55177	0.574513				ENSMUSG00000020715	Ern1	6.70351	6.11991	8.40256	-0.243323	-1.52844	-1.77177
										ENSMUSG00000023403	Stk31	7.07703	4.47106	5.10707	-1.40886	1.55171	0.142848				ENSMUSG00000069171	Nr2f1	2.5446	4.53553	5.62997	0.52962	-2.30424	-1.77462
										ENSMUSG00000017776	Crk	9.19338	8.52461	7.93001	-0.623745	1.5516	0.92786				ENSMUSG00000030911	Zp2	4.49528	4.50133	7.25917	0.0942697	-1.87039	-1.77612
										ENSMUSG00000032172	Olfm2	4.743	4.77688	3.71899	-0.789912	1.55146	0.761547				ENSMUSG00000003500	Impdh1	7.61457	7.51949	9.28011	0.0465364	-1.82335	-1.77682
										ENSMUSG00000029012	Orc5l	9.38936	8.72857	7.97091	-0.52207	1.55034	1.02827				ENSMUSG00000025912	Mybl1	5.01003	3.56587	7.22865	0.147709	-1.92459	-1.77688
										ENSMUSG00000049300	Prmt6	7.40957	7.02199	5.63836	0.0320676	1.55027	1.58233				ENSMUSG00000031897	Psmb10	6.49019	7.62388	8.6085	0.380894	-2.15808	-1.77718
										ENSMUSG00000033542	Arhgef5	7.58825	7.68056	6.69445	0.120318	1.54978	1.6701				ENSMUSG00000040289	Hey1	5.60379	5.65858	7.60483	0.153092	-1.93119	-1.7781
										ENSMUSG00000032599	Ip6k2	8.13773	6.46672	6.40352	-0.930472	1.54935	0.618883				ENSMUSG00000028525	Pde4b	4.05062	5.04352	7.17678	0.553736	-2.33191	-1.77818
										ENSMUSG00000022074	Tnfrsf10b	7.52245	7.24897	5.63746	0.0571767	1.5493	1.60648				ENSMUSG00000049090	Zadh2	4.76093	4.34328	6.74338	-0.860301	-0.918155	-1.77846
										ENSMUSG00000027313	Chac1	6.90383	6.155	3.94516	-0.544133	1.54912	1.00499				ENSMUSG00000029338	Antxr2	3.73388	4.58163	7.16974	0.373022	-2.15227	-1.77925
										ENSMUSG00000031683	Lsm6	9.1583	8.39568	7.83291	-0.389075	1.5491	1.16003				ENSMUSG00000032462	Pik3cb	7.71292	6.74101	8.59781	-0.552155	-1.22725	-1.77941
										ENSMUSG00000061894	Zscan20	6.23327	6.17241	5.15728	-0.697861	1.54848	0.850619				ENSMUSG00000039033	Tasp1	6.14534	4.44553	7.55035	-0.92804	-0.85145	-1.77949
										ENSMUSG00000001525	Tubb5	10.9463	10.7131	9.34447	-0.225356	1.54784	1.32248				ENSMUSG00000069041	Slc25a31	2.94617	2.92244	3.40883	-0.0219031	-1.75862	-1.78053
										ENSMUSG00000027569	1600027N09Rik	7.65988	7.44648	6.5889	-0.205239	1.54535	1.34011				ENSMUSG00000081669	Npm3-ps1	8.3951	8.31447	10.4271	-0.221884	-1.56295	-1.78483
										ENSMUSG00000027397	Slc20a1	7.79225	7.15232	6.01679	-0.168416	1.54389	1.37547				ENSMUSG00000040693	Slco4c1	9.08095	7.20643	9.97637	-0.914511	-0.87125	-1.78576
										ENSMUSG00000026142	Rhbdd1	7.57098	7.75602	7.05506	-0.0754136	1.5432	1.46778				ENSMUSG00000030741	Spns1	8.81318	8.73563	10.6459	-0.0938222	-1.69366	-1.78749
										ENSMUSG00000050079	Rspry1	8.02611	6.03435	5.23255	-0.99294	1.54297	0.550031				ENSMUSG00000039676	Capsl	6.08041	5.06948	6.93485	-0.344037	-1.44467	-1.78871
										ENSMUSG00000024055	Cyp4f13	5.34607	4.99723	3.84443	-0.544367	1.54244	0.998073				ENSMUSG00000043164	Tmem212	3.07974	3.36651	3.87647	0.112534	-1.90147	-1.78893
										ENSMUSG00000038065	2410066E13Rik	6.24767	5.09705	4.41014	-0.442459	1.54147	1.09901				ENSMUSG00000062007	Hsh2d	4.28984	3.96121	5.72186	-0.174834	-1.61493	-1.78976
										ENSMUSG00000015711	Prune	9.12734	8.76315	7.67278	-0.450411	1.54135	1.09093				ENSMUSG00000068860	Gm128	4.23347	4.17382	6.70394	-0.440651	-1.34919	-1.78984
										ENSMUSG00000057246	BC051142	7.39001	6.80797	6.5795	-0.414044	1.54073	1.12668				ENSMUSG00000030551	Nr2f2	4.79193	4.7329	6.88127	-0.129141	-1.66633	-1.79547
										ENSMUSG00000021715	Cwc27	10.4312	9.84857	8.10771	-0.181393	1.54068	1.35929				ENSMUSG00000024663	Rab3il1	7.48805	7.07976	9.31084	-0.143272	-1.65249	-1.79576
										ENSMUSG00000062210	Tnfaip8	8.19121	6.05431	7.45865	-1.25106	1.54046	0.289397				ENSMUSG00000028610	Dmrtb1	6.27605	6.29948	7.98129	-0.0286789	-1.7672	-1.79588
										ENSMUSG00000052180	Serpinb6c	10.3734	9.63605	9.24847	-0.283092	1.54037	1.25728				ENSMUSG00000036136	Fam110c	4.92069	5.06462	7.26359	-0.148095	-1.6482	-1.7963
										ENSMUSG00000075033	---	9.05857	8.10039	7.89123	-0.757405	1.53983	0.782425				ENSMUSG00000018678	Sp2	8.29587	6.278	7.64029	-1.34201	-0.456224	-1.79823
										ENSMUSG00000031330	Zcchc13	5.15601	5.06896	2.92931	-0.0749721	1.53961	1.46464				ENSMUSG00000041440	Gk5	8.16952	6.89922	9.38245	-0.456363	-1.3422	-1.79856
										ENSMUSG00000016386	Mpped2	9.58601	9.24224	7.73013	-0.146941	1.53894	1.392				ENSMUSG00000001773	Folh1	3.11459	2.58443	4.82857	-0.090149	-1.70939	-1.79954
										ENSMUSG00000018995	Nars2	7.13131	6.38235	5.53336	-0.466789	1.53814	1.07135				ENSMUSG00000042499	Hoxd11	3.2325	4.09594	5.00906	0.500774	-2.30343	-1.80265
										ENSMUSG00000002332	Dhrs1	8.61666	6.70319	8.97167	-1.48663	1.53787	0.051243				ENSMUSG00000025467	Prap1	5.84366	6.68772	7.94114	0.404705	-2.20879	-1.80409
										ENSMUSG00000019849	Prep	11.4185	11.4462	9.89243	-0.118611	1.5378	1.41919				ENSMUSG00000042099	Kank3	6.50261	6.27422	8.51661	0.0201631	-1.82534	-1.80517
										ENSMUSG00000048612	Myof	7.33023	6.33082	5.92974	-0.755783	1.53718	0.781394				ENSMUSG00000026433	Rab7l1	8.68093	7.02635	9.17118	-1.18433	-0.621389	-1.80572
										ENSMUSG00000022257	Laptm4b	11.2716	11.0923	9.86183	-0.153895	1.53707	1.38318				ENSMUSG00000011632	2310033E01Rik	5.49174	6.06822	7.52041	-0.0334254	-1.77618	-1.80961
										ENSMUSG00000014496	Ankrd28	9.64385	9.49398	7.31506	-0.141117	1.53523	1.39411				ENSMUSG00000025137	Pcyt2	7.47917	7.59107	9.43697	-0.061087	-1.75144	-1.81252
										ENSMUSG00000068457	Uty	5.88447	3.66639	3.73187	-1.54071	1.53427	-0.00643868				ENSMUSG00000020282	Rhbdf1	5.76035	5.5168	6.48486	-0.0486717	-1.76388	-1.81255
										ENSMUSG00000064302	Clasp1	7.77575	6.67016	6.32656	-0.574275	1.53339	0.959119				ENSMUSG00000073987	Ggh	4.92209	4.82682	5.10324	-0.210224	-1.60257	-1.81279
										ENSMUSG00000087107	---	9.84544	9.26792	8.1259	-0.129242	1.53259	1.40335				ENSMUSG00000032114	Slc37a4	6.84493	5.86372	6.72105	-1.23918	-0.575925	-1.8151
										ENSMUSG00000041025	Iffo2	9.27361	8.37429	7.71058	-0.536661	1.53221	0.995551				ENSMUSG00000042289	Hsd3b7	4.57241	3.55797	4.8815	-0.510712	-1.30478	-1.8155
										ENSMUSG00000021852	Slc35f4	5.39394	4.32786	3.57304	-0.357094	1.53197	1.17487				ENSMUSG00000020801	Med31	9.27268	7.6713	9.55343	-1.00934	-0.806868	-1.81621
										ENSMUSG00000046230	Vps13a	7.45754	6.66388	4.7596	-0.0501797	1.52897	1.47879				ENSMUSG00000024266	Adad2	6.20993	5.96455	7.4156	-0.22302	-1.59424	-1.81726
										ENSMUSG00000035383	Pmch	7.76615	6.82665	6.89548	-0.613121	1.52844	0.91532				ENSMUSG00000022948	Setd4	7.2679	6.92195	8.409	-0.403954	-1.42059	-1.82455
										ENSMUSG00000031438	Rnf128	8.83705	7.94837	6.24693	-0.264481	1.52797	1.26349				ENSMUSG00000018217	Pmp22	4.73464	4.64219	5.98216	0.166562	-1.99373	-1.82717
										ENSMUSG00000065979	Cpped1	6.6927	6.88609	5.53955	-0.127701	1.5256	1.3979				ENSMUSG00000020802	Ube2o	7.1298	6.58169	8.91675	-0.53571	-1.29307	-1.82878
										ENSMUSG00000071506	Tmem139	8.37505	6.58613	7.27884	-1.35415	1.52559	0.171447				ENSMUSG00000034259	Exosc4	8.44964	7.94661	9.83219	-0.386324	-1.44372	-1.83004
										ENSMUSG00000024866	Acy3	7.77535	8.23612	6.40043	0.190997	1.52553	1.71652				ENSMUSG00000040339	Fam102b	2.95943	2.94326	6.31374	0.312959	-2.14386	-1.8309
										ENSMUSG00000038679	Trps1	6.73505	7.63557	4.97229	0.878062	1.5255	2.40356				ENSMUSG00000024597	Slc12a2	9.11963	8.40789	10.7668	-0.227617	-1.60853	-1.83614
										ENSMUSG00000026723	Trdmt1	7.23696	6.47799	5.08494	-0.543152	1.52332	0.980172				ENSMUSG00000014907	Naf1	9.40603	7.4955	10.3572	-0.75852	-1.07943	-1.83795
										ENSMUSG00000021451	Sema4d	7.04518	6.93252	5.36305	0.0216164	1.52255	1.54417				ENSMUSG00000031808	Slc27a1	7.67051	8.46816	9.62559	0.0895126	-1.92877	-1.83926
										ENSMUSG00000025626	Phf6	8.21156	6.86027	6.49818	-0.318865	1.52231	1.20345				ENSMUSG00000046268	---	4.74508	3.99607	5.79094	-0.459218	-1.38422	-1.84344
										ENSMUSG00000030780	BC017158	7.67677	6.00882	6.00457	-1.14108	1.52125	0.380179				ENSMUSG00000026942	Traf2	7.26316	5.82219	8.5566	-0.878898	-0.964879	-1.84378
										ENSMUSG00000008859	Rala	8.77175	6.61926	7.1514	-1.22481	1.51857	0.293765				ENSMUSG00000037552	Plekhg2	6.37612	4.13368	6.9394	-1.03429	-0.810553	-1.84485
										ENSMUSG00000006390	Elovl1	9.27192	8.39812	7.68468	-0.696553	1.51744	0.820892				ENSMUSG00000026255	Efhd1	7.08395	7.01132	8.48423	-0.103074	-1.74186	-1.84493
										ENSMUSG00000030536	Iqgap1	9.7641	9.0835	8.25893	-0.338641	1.51665	1.17801				ENSMUSG00000026614	Slc30a10	3.8927	4.02468	5.39809	0.170783	-2.01605	-1.84527
										ENSMUSG00000039095	En2	5.43958	3.69275	3.22085	-0.704802	1.5162	0.811402				ENSMUSG00000022025	Lect1	4.89651	5.03559	7.46886	0.0783734	-1.92406	-1.84568
										ENSMUSG00000028675	Pnrc2	11.0867	10.5175	8.92418	-0.356672	1.51402	1.15735				ENSMUSG00000086742	---	4.79592	3.57985	5.92027	-0.543675	-1.30282	-1.8465
										ENSMUSG00000032340	Neo1	9.85802	9.12185	8.89611	-0.514037	1.51337	0.999332				ENSMUSG00000033963	4931417G12Rik	6.61927	6.95278	7.36993	-0.21559	-1.63152	-1.84711
										ENSMUSG00000034501	1810048J11Rik	6.37435	6.64356	4.7028	-0.0272111	1.51302	1.48581				ENSMUSG00000020329	Polrmt	8.05517	7.0563	9.6497	-0.182724	-1.67026	-1.85299
										ENSMUSG00000000594	Gm2a	12.5124	12.5882	11.1313	-0.11434	1.51263	1.39829				ENSMUSG00000044165	Bcl2l15	5.81199	5.59691	8.44883	0.508607	-2.36238	-1.85377
										ENSMUSG00000046311	Zfp62	7.54112	6.44085	6.42261	-0.429437	1.51261	1.08318				ENSMUSG00000001768	Rin2	7.0153	5.1368	7.0237	-1.41901	-0.436195	-1.85521
										ENSMUSG00000061665	Cd2ap	11.8579	10.9198	10.3944	-0.343762	1.51208	1.16831				ENSMUSG00000039041	Adrm1	9.4223	9.07818	11.1688	-0.269648	-1.5863	-1.85594
										ENSMUSG00000021286	Zfyve21	8.86051	7.90117	6.78677	-0.784939	1.51131	0.72637				ENSMUSG00000036834	Plch1	4.86213	4.34955	7.64895	-0.239978	-1.61717	-1.85715
										ENSMUSG00000057897	Camk2b	7.25008	5.79812	5.69994	-0.907574	1.51039	0.602818				ENSMUSG00000026223	Itm2c	7.73362	6.78501	8.74386	-0.429313	-1.4283	-1.85761
										ENSMUSG00000001672	Marveld3	7.20992	6.15191	6.00913	-0.664241	1.50892	0.844682				ENSMUSG00000034429	Zfp707	7.50224	6.39857	8.67565	-0.533033	-1.32702	-1.86006
										ENSMUSG00000029762	Akr1b8	11.7023	11.3738	10.2334	-0.231094	1.5088	1.2777				ENSMUSG00000028970	Abcb1b	6.00107	4.59815	5.91755	-0.805298	-1.05563	-1.86092
										ENSMUSG00000024527	Afg3l2	9.06999	9.00788	7.0455	-0.00932526	1.508	1.49867				ENSMUSG00000061762	Tac1	3.24311	3.50645	4.40991	0.115404	-1.97775	-1.86235
										ENSMUSG00000032737	Inppl1	7.82726	7.4874	5.9643	-0.324972	1.50656	1.18159				ENSMUSG00000045210	Vcpip1	8.14116	5.37365	8.11564	-1.82677	-0.0379143	-1.86468
										ENSMUSG00000032194	Kank2	10.4701	10.3264	8.51202	-0.0368858	1.50621	1.46932				ENSMUSG00000043168	---	3.6719	3.85844	3.97228	0.205786	-2.07076	-1.86498
										ENSMUSG00000025453	Nnt	7.12186	6.31751	4.98799	-0.577809	1.50586	0.928046				ENSMUSG00000026628	Atf3	4.79116	5.68827	7.14238	1.07081	-2.9365	-1.8657
										ENSMUSG00000060090	Rp2h	8.02502	6.37761	6.05576	-0.852053	1.50054	0.648487				ENSMUSG00000071041	---	11.3493	11.1841	13.2141	-0.00211274	-1.86501	-1.86712
										ENSMUSG00000082396	Zfp389	4.85222	4.58806	2.98327	-0.477942	1.5003	1.02236				ENSMUSG00000025495	Ptdss2	8.4308	8.2758	10.764	-0.0163172	-1.85291	-1.86923
										ENSMUSG00000049047	Armcx3	3.52118	3.00632	4.1133	-0.428762	-1.50077	-1.92953				ENSMUSG00000026497	Mixl1	6.05064	5.38261	6.94193	-0.745098	-1.12422	-1.86932
										ENSMUSG00000034226	Rhov	5.81918	5.19707	7.55401	-0.604088	-1.50195	-2.10603				ENSMUSG00000021275	Tecpr2	7.39082	7.49939	8.77283	-0.102203	-1.76808	-1.87029
										AFFX-MURINE_b1_at	--nonEnsembl--	10.8702	11.8552	12.2604	0.764661	-1.50219	-0.737534				ENSMUSG00000020577	Tspan13	3.93086	4.26332	6.49606	-0.0718969	-1.79971	-1.87161
										ENSMUSG00000031669	Gins3	6.67806	5.544	7.888	-0.546196	-1.5026	-2.0488				ENSMUSG00000058715	Fcer1g	4.65134	5.67726	6.66049	0.327474	-2.19917	-1.87169
										ENSMUSG00000053469	Tg	4.89147	6.62954	6.78518	1.24252	-1.50427	-0.261746				ENSMUSG00000034450	Gulo	7.8328	6.71673	9.13584	-0.469305	-1.40445	-1.87376
										ENSMUSG00000043999	Gpr75	4.93638	5.82587	7.23468	0.536971	-1.50449	-0.96752				ENSMUSG00000037279	Ovol2	7.07425	6.09513	7.19473	-0.971289	-0.907488	-1.87878
										ENSMUSG00000079997	---	5.05027	5.81812	7.07611	0.660315	-1.50554	-0.845229				ENSMUSG00000074062	Fbxw16	3.44563	3.17857	6.18781	-0.366564	-1.51233	-1.87889
										ENSMUSG00000018800	Abca5	3.98512	4.89414	5.46091	0.562701	-1.50576	-0.943064				ENSMUSG00000040663	Clcf1	4.69164	4.83247	5.55256	-0.144708	-1.73578	-1.88049
										ENSMUSG00000026365	Cfh	2.99045	2.19304	4.43265	-0.496898	-1.50633	-2.00323				ENSMUSG00000028270	Gbp2	3.93347	3.57082	4.85403	0.106103	-1.98845	-1.88234
										ENSMUSG00000041920	Slc16a6	6.4257	5.62451	7.76071	-0.800796	-1.50706	-2.30786				ENSMUSG00000021245	Mlh3	7.70594	6.25471	8.4943	-0.818993	-1.06415	-1.88314
										ENSMUSG00000059361	Nrsn2	3.49622	3.95973	4.95348	0.632381	-1.50721	-0.874829				ENSMUSG00000051768	Xrcc1	9.02093	8.28463	10.5289	-0.442901	-1.44189	-1.88479
										ENSMUSG00000006519	Cyba	6.87267	7.11757	8.32939	0.162159	-1.50771	-1.34555				ENSMUSG00000042102	Dmgdh	8.81791	8.52284	10.6393	0.0153803	-1.90032	-1.88494
										ENSMUSG00000033579	Fa2h	3.27031	5.0602	4.91908	1.41523	-1.50856	-0.0933278				ENSMUSG00000025586	Cpeb1	4.366	3.97689	8.04328	-0.57835	-1.30926	-1.88761
										ENSMUSG00000086725	---	4.919	5.14581	5.56066	0.438238	-1.50951	-1.07127				ENSMUSG00000024764	Naa40	6.6388	3.28229	7.8318	-1.45784	-0.431548	-1.88939
										ENSMUSG00000038665	Dgki	4.11377	4.42831	5.32156	0.463645	-1.51001	-1.04637				ENSMUSG00000024526	Cidea	6.83493	6.02603	7.36513	-0.864605	-1.02552	-1.89012
										ENSMUSG00000074062	Fbxw16	3.44563	3.17857	6.18781	-0.366564	-1.51233	-1.87889				ENSMUSG00000020537	Drg2	8.55997	8.5387	10.6328	-0.104476	-1.78996	-1.89444
										ENSMUSG00000041771	Slc24a4	5.43996	6.01236	6.63176	0.429487	-1.5149	-1.08541				ENSMUSG00000028521	Slc35d1	6.19225	5.46575	9.5774	-0.243195	-1.65379	-1.89698
										ENSMUSG00000051341	Zfp52	3.04324	3.49752	4.73607	0.326717	-1.51528	-1.18856				ENSMUSG00000023963	Cyp39a1	4.06578	4.10102	6.10061	-0.487767	-1.40944	-1.89721
										ENSMUSG00000022875	Kng1	4.35306	5.50357	6.79912	0.575101	-1.51539	-0.940287				ENSMUSG00000009076	Zmat5	8.16243	8.42828	9.71855	-0.0385337	-1.85947	-1.898
										ENSMUSG00000040612	Ildr2	4.24668	5.10058	5.33474	0.269315	-1.51663	-1.24732				ENSMUSG00000005718	Tcfap4	5.29564	4.89014	7.6934	-0.311178	-1.58977	-1.90094
										ENSMUSG00000032735	Ablim3	3.95782	6.21424	5.5755	0.999224	-1.51797	-0.51875				ENSMUSG00000042359	Osbpl6	6.56896	5.34499	8.09476	-0.735321	-1.16629	-1.90161
										ENSMUSG00000079017	Ifi27l2a	4.08973	5.58365	6.1369	0.590782	-1.51844	-0.927659				ENSMUSG00000015966	Il17rb	6.76607	6.35985	7.84434	-0.355076	-1.54811	-1.90318
										ENSMUSG00000026986	Hnmt	2.7113	2.5863	3.0592	0.0858384	-1.51956	-1.43372				ENSMUSG00000031636	Pdlim3	6.4852	5.46803	7.08138	-0.940261	-0.971903	-1.91216
										ENSMUSG00000001056	Nhp2	10.0163	10.137	11.5275	-0.186597	-1.51957	-1.70617				ENSMUSG00000007989	Fzd3	7.05471	5.80447	8.14601	-0.744888	-1.16823	-1.91312
										ENSMUSG00000061666	Gdpd1	6.27254	5.79316	6.87255	-0.662369	-1.52278	-2.18515				ENSMUSG00000005237	Dnahc2	7.49507	4.95586	8.38785	-1.21844	-0.69498	-1.91342
										ENSMUSG00000035458	Tnni3	4.82079	5.32011	6.7779	0.00770797	-1.52335	-1.51565				ENSMUSG00000031898	Dpep3	6.20694	8.00418	9.14431	0.559452	-2.47331	-1.91386
										ENSMUSG00000039206	Daglb	5.78416	4.80085	7.83468	-0.865481	-1.52402	-2.3895				ENSMUSG00000040836	Gpr161	8.43192	8.42909	10.468	0.320664	-2.23572	-1.91506
										ENSMUSG00000032502	Stac	3.92511	5.36546	5.89682	0.844114	-1.52636	-0.682243				ENSMUSG00000045573	Penk	4.60487	4.87906	8.29818	0.597463	-2.51577	-1.91831
										ENSMUSG00000051832	---	2.55062	2.69735	3.39538	0.126973	-1.52805	-1.40108				ENSMUSG00000046157	Tmem229b	5.84786	6.11771	7.99226	-0.0762527	-1.84219	-1.91844
										ENSMUSG00000023170	Gps2	8.03907	8.09554	9.8165	-0.179153	-1.52808	-1.70723				ENSMUSG00000039031	Arhgap18	5.00128	4.5163	6.09236	-0.6495	-1.26948	-1.91898
										ENSMUSG00000020715	Ern1	6.70351	6.11991	8.40256	-0.243323	-1.52844	-1.77177				ENSMUSG00000019039	Dalrd3	6.89238	6.68243	8.09026	-0.431562	-1.48892	-1.92048
										ENSMUSG00000068101	Cenpm	7.27814	6.76288	9.1837	-0.402655	-1.52933	-1.93198				ENSMUSG00000053030	Spink2	4.60119	5.63442	7.65344	0.955365	-2.87592	-1.92055
										ENSMUSG00000027534	Snx16	8.23433	7.58829	9.30025	-0.0942568	-1.52934	-1.62359				ENSMUSG00000050211	Pla2g4e	4.19658	4.11566	7.4715	-0.133822	-1.78695	-1.92077
										ENSMUSG00000031508	Ankrd10	9.84528	9.333	11.2989	-0.0564336	-1.53074	-1.58717				ENSMUSG00000055790	Gm9981	3.87542	4.54572	4.86032	0.388639	-2.3095	-1.92086
										ENSMUSG00000029510	Gpc2	5.30048	7.01162	7.56629	0.955389	-1.53116	-0.575769				ENSMUSG00000032078	Zfp259	8.34082	7.77531	9.85955	-0.345929	-1.57495	-1.92087
										ENSMUSG00000023913	Pla2g7	4.07563	4.72231	6.50908	0.765545	-1.53694	-0.771392				ENSMUSG00000079478	Sssca1	8.21779	7.65686	9.60598	-0.486948	-1.4351	-1.92205
										ENSMUSG00000070806	Zmynd12	5.22612	4.60597	5.45375	-0.912114	-1.53925	-2.45136				ENSMUSG00000003929	Zfp81	6.10635	4.36437	7.23639	-0.764126	-1.15945	-1.92358
										ENSMUSG00000034205	Loxl2	3.53477	3.99013	5.69994	0.0244535	-1.54033	-1.51587				ENSMUSG00000023892	Zfp51	6.94233	5.366	7.98108	-0.778515	-1.14575	-1.92427
										ENSMUSG00000058046	4933430I17Rik	8.37231	7.56438	9.6658	-0.117605	-1.54246	-1.66006				ENSMUSG00000055184	Fam72a	7.64612	5.31427	8.29987	-1.36241	-0.562754	-1.92516
										ENSMUSG00000005087	Cd44	3.0272	3.46113	4.56558	0.243523	-1.54287	-1.29935				ENSMUSG00000046262	C87977	5.33364	4.70467	6.08015	-0.368608	-1.56025	-1.92886
										ENSMUSG00000022999	Lmbr1l	6.28602	6.26239	7.65467	-0.0449191	-1.54337	-1.58829				ENSMUSG00000049047	Armcx3	3.52118	3.00632	4.1133	-0.428762	-1.50077	-1.92953
										ENSMUSG00000038453	Srcin1	4.70535	6.99629	6.80398	1.3371	-1.54368	-0.206572				ENSMUSG00000020100	Slc29a3	6.40472	6.27444	7.56152	-0.115884	-1.81378	-1.92967
										ENSMUSG00000019828	Grm1	3.87507	5.35036	5.59581	0.778733	-1.54427	-0.765536				ENSMUSG00000031538	Plat	7.1346	6.25546	8.44942	-0.564285	-1.3669	-1.93119
										ENSMUSG00000027568	Ntsr1	3.21445	5.5578	4.7892	1.34199	-1.54511	-0.203114				ENSMUSG00000068101	Cenpm	7.27814	6.76288	9.1837	-0.402655	-1.52933	-1.93198
										ENSMUSG00000024512	2310002L13Rik	3.19848	3.11499	5.04731	-0.081111	-1.54557	-1.62668				ENSMUSG00000010136	1700027A23Rik	3.55194	3.9724	6.17934	0.237975	-2.17081	-1.93283
										ENSMUSG00000069516	Lyz2	5.26678	5.34035	5.91814	-0.0773847	-1.54607	-1.62346				ENSMUSG00000021000	Ctage5	7.90976	7.30873	9.86841	-0.288636	-1.64545	-1.93409
										ENSMUSG00000039552	Rsph4a	3.14802	5.62275	4.94104	2.11898	-1.54685	0.572129				ENSMUSG00000034336	Ina	5.37374	5.51967	6.97511	0.170336	-2.10866	-1.93833
										ENSMUSG00000043313	Pcdhb19	2.25566	3.00632	5.52922	0.324265	-1.54729	-1.22302				ENSMUSG00000025722	Wdr73	9.05785	7.71264	10.0446	-0.719959	-1.2187	-1.93866
										ENSMUSG00000031274	Col4a5	2.71618	2.70963	4.71851	-0.16037	-1.54756	-1.70793				ENSMUSG00000020641	Rsad2	4.06564	4.69857	7.00456	0.327692	-2.26705	-1.93936
										ENSMUSG00000015966	Il17rb	6.76607	6.35985	7.84434	-0.355076	-1.54811	-1.90318				ENSMUSG00000028035	Dnajb4	5.7148	5.48209	6.51601	-0.187219	-1.75404	-1.94126
										ENSMUSG00000016239	Lonrf3	7.61732	4.86853	8.57827	-1.20681	-1.5511	-2.75791				ENSMUSG00000032583	Mon1a	7.15302	6.01721	8.39047	-0.757676	-1.18377	-1.94144
										ENSMUSG00000032079	Apoa5	5.09302	6.24297	6.26322	0.957105	-1.55119	-0.594089				ENSMUSG00000029810	Tmem176b	6.20502	6.34006	7.22197	-0.120129	-1.8246	-1.94473
										ENSMUSG00000086496	---	3.83017	4.69254	5.59613	0.60308	-1.55158	-0.948502				ENSMUSG00000010086	Rnf112	4.65988	4.65417	5.70499	-0.0788689	-1.86658	-1.94545
										ENSMUSG00000071713	Csf2rb	5.4541	7.62498	7.3398	1.24473	-1.55192	-0.307187				ENSMUSG00000030801	Myst1	7.31849	6.86035	8.98971	-0.585426	-1.36141	-1.94684
										ENSMUSG00000038067	Csf3	3.16157	3.7134	5.5416	0.122657	-1.55204	-1.42938				ENSMUSG00000031278	Acsl4	7.71846	6.43609	8.41347	-0.912503	-1.03886	-1.95136
										ENSMUSG00000033540	Idua	6.51494	6.66415	7.58308	-0.193686	-1.55285	-1.74654				ENSMUSG00000079435	Rpl36a	8.7927	8.22374	10.4354	-0.291292	-1.66488	-1.95617
										ENSMUSG00000084832	---	4.75131	8.05701	5.46069	1.32699	-1.55293	-0.225941				ENSMUSG00000022048	Dpysl2	6.26489	5.38567	7.91052	-0.745099	-1.21136	-1.95646
										ENSMUSG00000034845	Plvap	4.52026	5.2448	5.17204	0.0502043	-1.55321	-1.503				ENSMUSG00000055403	4933427D06Rik	6.09663	4.61741	7.50988	-0.953544	-1.00518	-1.95872
										ENSMUSG00000024965	Fermt3	7.06077	7.359	8.81802	0.135913	-1.55493	-1.41902				ENSMUSG00000040688	Tbl3	8.64602	7.55183	9.96368	-0.482602	-1.47802	-1.96063
										ENSMUSG00000001020	S100a4	3.70275	4.49134	6.38027	-0.112686	-1.55512	-1.6678				ENSMUSG00000021365	Nedd9	5.0371	4.80832	6.91138	-0.163181	-1.80843	-1.97161
										ENSMUSG00000034168	6430527G18Rik	5.31978	6.17957	6.23663	0.326797	-1.55645	-1.22965				ENSMUSG00000000416	Cttnbp2	4.18028	2.23822	4.5736	-1.1402	-0.831567	-1.97177
										ENSMUSG00000022018	1190002H23Rik	5.43366	6.2464	7.29914	1.1971	-1.55676	-0.359663				ENSMUSG00000041238	Rbbp8	8.18505	7.53733	9.98519	-0.351007	-1.62369	-1.9747
										ENSMUSG00000019803	Nr2e1	3.71248	4.82373	5.1265	0.677938	-1.5573	-0.879361				ENSMUSG00000026773	Pfkfb3	6.07523	6.92627	8.57021	0.306771	-2.2841	-1.97733
										ENSMUSG00000042529	Kcnj12	4.50309	5.12061	5.65099	0.501206	-1.56002	-1.05881				ENSMUSG00000024986	Hhex	8.01261	6.66127	9.36094	-0.831355	-1.15093	-1.98229
										ENSMUSG00000046262	C87977	5.33364	4.70467	6.08015	-0.368608	-1.56025	-1.92886				ENSMUSG00000022559	Fbxl6	7.56161	5.93406	8.01662	-1.06563	-0.919233	-1.98486
										ENSMUSG00000035237	Lcat	5.51354	6.49151	8.2701	0.646653	-1.56072	-0.914063				ENSMUSG00000057469	E2f6	9.21324	8.37138	10.462	-0.598296	-1.38725	-1.98554
										ENSMUSG00000062397	Zfp706	9.34354	8.67776	10.8435	-0.105376	-1.56078	-1.66615				ENSMUSG00000052914	Cyp2j6	3.42392	3.18093	4.67852	0.233116	-2.2202	-1.98709
										ENSMUSG00000048163	Selplg	3.98444	4.95913	5.6996	0.495827	-1.56187	-1.06604				ENSMUSG00000048647	Exd1	5.12624	4.62488	7.52798	-1.02012	-0.969006	-1.98913
										ENSMUSG00000020758	Itgb4	5.10574	6.55558	6.77921	0.705877	-1.56222	-0.856338				ENSMUSG00000057554	Lgals8	9.38273	8.32344	10.711	-0.807201	-1.18208	-1.98928
										ENSMUSG00000050957	Insl6	4.29705	4.57331	5.37864	0.159857	-1.56271	-1.40285				ENSMUSG00000050295	Foxc1	3.76699	4.04664	6.77008	0.338945	-2.32859	-1.98965
										ENSMUSG00000081669	Npm3-ps1	8.3951	8.31447	10.4271	-0.221884	-1.56295	-1.78483				ENSMUSG00000022708	Zbtb20	5.71737	3.49729	5.4393	-1.07394	-0.917462	-1.99141
										ENSMUSG00000031246	Sh3bgrl	3.87658	4.46343	4.94485	-0.0232704	-1.56435	-1.58762				ENSMUSG00000042118	Bhmt2	7.36768	7.14973	9.72555	0.0889787	-2.0829	-1.99393
										ENSMUSG00000037852	Cpe	8.1576	6.51277	9.94163	-0.742293	-1.5644	-2.3067				ENSMUSG00000040435	Ppp1r15a	6.95643	6.70198	9.39825	-0.0109266	-1.98728	-1.99821
										ENSMUSG00000038194	Lhb	4.6302	5.44125	5.59764	0.676958	-1.56443	-0.887467				ENSMUSG00000048218	Amigo2	4.98619	4.42246	5.53048	-0.415523	-1.58297	-1.99849
										ENSMUSG00000078763	Slfn1	3.00129	6.0798	4.39275	1.52623	-1.56498	-0.0387526				ENSMUSG00000079584	Gm364	6.10148	3.403	6.99804	-1.51481	-0.488186	-2.003
										ENSMUSG00000032584	Mst1r	5.28416	5.66408	6.62779	0.310378	-1.56553	-1.25516				ENSMUSG00000026365	Cfh	2.99045	2.19304	4.43265	-0.496898	-1.50633	-2.00323
										ENSMUSG00000067872	Ccdc87	5.67521	6.80332	7.73023	0.885472	-1.56615	-0.680682				ENSMUSG00000033998	Kcnk1	6.04649	6.08907	7.77618	-0.260963	-1.74307	-2.00403
										ENSMUSG00000024397	Aif1	4.18955	5.94261	6.05425	1.03585	-1.56684	-0.530989				ENSMUSG00000020838	Slc6a4	4.92217	4.91134	6.90978	0.263665	-2.26893	-2.00526
										ENSMUSG00000063713	Klk1b24	5.05183	5.3366	5.07432	0.249501	-1.56974	-1.32024				ENSMUSG00000021190	Lgmn	7.08861	6.01648	8.66418	-0.908143	-1.09839	-2.00653
										ENSMUSG00000035486	Plk5	5.90385	6.33246	7.70255	0.0571805	-1.57016	-1.51298				ENSMUSG00000001054	Rmnd5b	8.02494	6.73392	9.47681	-0.719628	-1.2871	-2.00672
										ENSMUSG00000021009	Ptpn21	8.00841	7.89241	10.0403	-0.069941	-1.57079	-1.64073				ENSMUSG00000043943	Naalad2	10.6894	10.2959	12.3974	-0.273768	-1.73567	-2.00944
										ENSMUSG00000024479	Mal2	2.66804	2.32722	2.72112	-0.123653	-1.57082	-1.69448				ENSMUSG00000025735	Rhbdl1	5.19582	4.46338	5.19652	0.107617	-2.11896	-2.01135
										ENSMUSG00000001435	Col18a1	4.81237	5.63783	6.78019	0.329397	-1.57182	-1.24243				ENSMUSG00000034648	Lrrn1	3.50266	3.62703	6.70158	0.208002	-2.22284	-2.01484
										ENSMUSG00000031144	Syp	6.87447	7.351	8.22605	0.0637329	-1.57261	-1.50888				ENSMUSG00000059842	Zfp341	7.34935	5.8809	8.40078	-1.31065	-0.709107	-2.01976
										ENSMUSG00000019768	Esr1	4.43632	4.7775	5.65094	0.0875188	-1.5728	-1.48528				ENSMUSG00000055172	C1rb	4.97033	4.00286	6.25545	-0.66488	-1.3554	-2.02028
										ENSMUSG00000022602	Arc	4.41528	5.25636	5.80999	0.529486	-1.57416	-1.04467				ENSMUSG00000031959	Wdr59	7.16086	4.21436	6.61283	-1.92263	-0.0997285	-2.02235
										ENSMUSG00000032078	Zfp259	8.34082	7.77531	9.85955	-0.345929	-1.57495	-1.92087				ENSMUSG00000020865	Abcc3	4.52222	5.20382	7.13197	-0.0231283	-2.00133	-2.02446
										ENSMUSG00000001156	Mxd1	6.43428	7.69699	8.26566	0.982662	-1.57525	-0.592589				ENSMUSG00000075254	Heg1	3.94647	4.75795	6.81539	0.293668	-2.31825	-2.02458
										ENSMUSG00000062421	Arf2	7.22446	7.0827	8.7329	0.000160447	-1.5756	-1.57544				ENSMUSG00000068115	Ninl	6.15234	5.73466	8.70046	-0.119115	-1.90606	-2.02517
										ENSMUSG00000029061	Mmp23	5.6214	6.32809	8.05057	0.501186	-1.57645	-1.07527				ENSMUSG00000031709	Tbc1d9	4.11385	4.33217	6.68309	-0.137189	-1.88867	-2.02586
										ENSMUSG00000026715	Serpinc1	5.86228	5.93282	6.70316	0.239291	-1.57682	-1.33753				ENSMUSG00000044134	Fam109a	6.14146	6.49186	7.53611	-0.221041	-1.80971	-2.03075
										ENSMUSG00000052684	Jun	7.87768	8.79363	9.7574	1.26975	-1.5784	-0.308656				ENSMUSG00000059336	Slc14a1	4.39873	4.30839	5.49092	-0.42731	-1.60532	-2.03263
										ENSMUSG00000031170	Slc38a5	2.89217	4.11885	4.6446	0.766547	-1.57948	-0.812936				ENSMUSG00000005493	Msh4	3.60032	4.08568	6.43057	0.2193	-2.25348	-2.03418
										ENSMUSG00000046292	---	4.3187	5.1541	6.13355	0.585288	-1.5817	-0.99641				ENSMUSG00000061411	8430427H17Rik	7.62021	6.00749	8.731	-0.93292	-1.1016	-2.03452
										ENSMUSG00000050883	4930523C07Rik	3.16455	2.92237	3.68162	0.134312	-1.58222	-1.44791				ENSMUSG00000030359	Pzp	6.14866	4.9279	7.56165	-0.591635	-1.44406	-2.03569
										ENSMUSG00000046324	Ermp1	8.16957	6.685	9.76457	-0.584431	-1.58293	-2.16736				ENSMUSG00000010358	Ifi35	7.11395	7.00143	9.70797	0.252695	-2.28977	-2.03707
										ENSMUSG00000048218	Amigo2	4.98619	4.42246	5.53048	-0.415523	-1.58297	-1.99849				ENSMUSG00000007039	Ddah2	6.36621	6.32309	7.83807	-0.19016	-1.85145	-2.04161
										ENSMUSG00000063430	---	6.60708	5.31442	9.89582	-0.653477	-1.58381	-2.23728				ENSMUSG00000085169	---	4.33217	4.10239	5.55919	-1.31927	-0.723733	-2.043
										ENSMUSG00000046345	2310010M20Rik	2.9945	3.01619	4.459	0.14839	-1.58431	-1.43592				ENSMUSG00000021025	Nfkbia	7.03852	6.61227	8.91255	0.0418298	-2.08501	-2.04318
										ENSMUSG00000039041	Adrm1	9.4223	9.07818	11.1688	-0.269648	-1.5863	-1.85594				ENSMUSG00000035984	Nme5	4.99511	5.54139	7.88894	0.415414	-2.4619	-2.04649
										ENSMUSG00000051920	Rspo2	3.06576	3.50497	4.60313	0.511582	-1.58718	-1.0756				ENSMUSG00000036598	Ccdc113	3.56602	3.56666	3.87474	-0.0385833	-2.00894	-2.04752
										ENSMUSG00000035890	Rnf126	9.49802	10.5484	11.1428	0.485997	-1.58731	-1.10131				ENSMUSG00000031669	Gins3	6.67806	5.544	7.888	-0.546196	-1.5026	-2.0488
										ENSMUSG00000039130	Zc3hc1	7.63673	7.38929	9.22423	-0.0968936	-1.58871	-1.68561				ENSMUSG00000042675	Ypel3	6.87188	6.26617	8.19614	-0.200698	-1.85695	-2.05765
										ENSMUSG00000020120	Plek	3.79502	4.84393	5.72965	0.257628	-1.58874	-1.33111				ENSMUSG00000052727	Mtap1b	6.11698	5.81954	7.69016	-0.22243	-1.83523	-2.05766
										ENSMUSG00000005718	Tcfap4	5.29564	4.89014	7.6934	-0.311178	-1.58977	-1.90094				ENSMUSG00000020023	Tmcc3	4.7756	5.34912	7.68076	-0.0568144	-2.0011	-2.05792
										ENSMUSG00000021485	Mxd3	6.26045	5.3717	7.33072	-0.540694	-1.59003	-2.13072				ENSMUSG00000028540	Dph2	6.25703	5.88025	6.82994	-0.417357	-1.64632	-2.06368
										ENSMUSG00000031639	Tlr3	3.58696	5.30651	5.32165	0.948324	-1.59015	-0.641824				ENSMUSG00000033644	Piwil2	9.33272	8.04679	10.7842	-0.962007	-1.10186	-2.06387
										ENSMUSG00000037820	Tgm2	5.96115	6.99733	6.7633	0.451053	-1.59073	-1.13967				ENSMUSG00000066838	Zfp772	6.52221	4.55118	6.94499	-1.54915	-0.51612	-2.06527
										ENSMUSG00000028441	1110017D15Rik	4.71996	4.97401	7.1146	0.346589	-1.59348	-1.24689				ENSMUSG00000003436	Dll3	5.22525	5.78648	7.68266	0.461082	-2.53101	-2.06993
										ENSMUSG00000047394	Odf3b	5.82061	6.97149	7.15551	0.524296	-1.59416	-1.06987				ENSMUSG00000010538	1700021C14Rik	6.99529	4.56556	7.3685	-1.07176	-0.998681	-2.07044
										ENSMUSG00000024266	Adad2	6.20993	5.96455	7.4156	-0.22302	-1.59424	-1.81726				ENSMUSG00000059689	Zfp637	6.31148	5.36884	6.55941	-1.01154	-1.0605	-2.07204
										ENSMUSG00000019997	Ctgf	8.04098	8.78359	9.69082	1.043	-1.5949	-0.551896				ENSMUSG00000021180	Rps6ka5	5.99525	4.31321	6.89182	-1.00184	-1.07135	-2.07319
										ENSMUSG00000020639	Pfn4	3.84828	4.89867	5.40547	0.330417	-1.59806	-1.26764				ENSMUSG00000045087	S1pr5	9.58146	7.61607	10.2129	-1.12227	-0.950928	-2.0732
										ENSMUSG00000030651	Art2b	2.93322	3.31661	4.70978	0.341123	-1.60112	-1.26				ENSMUSG00000022496	Tnfrsf17	5.75738	5.38406	7.698	-0.107192	-1.96615	-2.07334
										ENSMUSG00000073987	Ggh	4.92209	4.82682	5.10324	-0.210224	-1.60257	-1.81279				ENSMUSG00000019734	Tmc4	5.96504	4.23863	7.882	-1.31226	-0.762973	-2.07524
										ENSMUSG00000046402	Rbp1	5.22133	5.90033	6.18204	0.35402	-1.60281	-1.24879				ENSMUSG00000026955	2010317E24Rik	8.73642	7.78166	10.1369	-0.835437	-1.24041	-2.07584
										ENSMUSG00000053581	Zfand2a	9.29022	9.23875	11.0223	0.327947	-1.60328	-1.27533				ENSMUSG00000058192	Zfp846	6.27422	3.55319	6.58137	-1.63772	-0.441067	-2.07879
										ENSMUSG00000073619	---	4.61111	5.89958	6.37814	0.713342	-1.60485	-0.891505				ENSMUSG00000030727	Rabep2	6.8581	5.30719	8.56998	-0.792914	-1.28875	-2.08166
										ENSMUSG00000059336	Slc14a1	4.39873	4.30839	5.49092	-0.42731	-1.60532	-2.03263				ENSMUSG00000049154	Fam183b	4.28472	5.59167	7.0575	0.739508	-2.82173	-2.08222
										ENSMUSG00000024597	Slc12a2	9.11963	8.40789	10.7668	-0.227617	-1.60853	-1.83614				ENSMUSG00000066383	Iqcf1	4.31232	4.65076	6.359	-0.129655	-1.96831	-2.09797
										ENSMUSG00000045201	Lrrc3b	4.21566	5.22824	4.74688	1.19109	-1.60856	-0.417473				ENSMUSG00000037594	BC022687	4.43878	3.78621	5.91187	-0.464882	-1.64112	-2.106
										ENSMUSG00000030103	Bhlhe40	6.06931	7.26365	7.13091	1.8257	-1.60953	0.216169				ENSMUSG00000034226	Rhov	5.81918	5.19707	7.55401	-0.604088	-1.50195	-2.10603
										ENSMUSG00000001082	Mfsd10	6.41522	6.85703	7.84776	0.459661	-1.61099	-1.15133				ENSMUSG00000030790	Adm	4.83019	4.90171	4.86072	-0.166954	-1.93909	-2.10605
										ENSMUSG00000021222	Dcaf4	8.77145	8.73477	10.4127	-0.0393168	-1.61106	-1.65038				ENSMUSG00000023092	Fhl1	4.93129	3.19392	3.05812	-1.04173	-1.07128	-2.11301
										ENSMUSG00000020660	Pomc	6.58481	6.4195	8.37986	0.0742414	-1.61197	-1.53773				ENSMUSG00000020528	Prpsap2	8.22431	7.698	9.78678	-0.49822	-1.61907	-2.11729
										ENSMUSG00000032507	Fbxl2	4.01429	2.97202	5.40181	-0.788703	-1.61377	-2.40248				ENSMUSG00000027229	4933406J08Rik	6.5683	6.02365	7.90628	-0.779991	-1.33777	-2.11776
										ENSMUSG00000062007	Hsh2d	4.28984	3.96121	5.72186	-0.174834	-1.61493	-1.78976				ENSMUSG00000020029	Nudt4	10.8114	9.05006	11.6385	-0.974667	-1.14492	-2.11959
										ENSMUSG00000026163	Sphkap	3.60261	3.72511	5.27612	0.307039	-1.61584	-1.3088				ENSMUSG00000038642	Ctss	4.97327	4.9139	6.73668	0.130591	-2.25195	-2.12136
										ENSMUSG00000054752	Fsd1l	5.61525	6.48815	7.63544	0.601691	-1.61584	-1.01415				ENSMUSG00000040935	Padi6	5.68398	5.5445	7.72636	-0.271793	-1.85035	-2.12214
										ENSMUSG00000022964	Tmem50b	8.84229	7.92257	10.3454	-0.520935	-1.6167	-2.13763				ENSMUSG00000004937	Sgta	9.04173	8.7585	10.7521	-0.366946	-1.75742	-2.12437
										ENSMUSG00000036834	Plch1	4.86213	4.34955	7.64895	-0.239978	-1.61717	-1.85715				ENSMUSG00000030166	Rad52	8.21597	6.42452	9.13463	-1.05826	-1.0693	-2.12756
										ENSMUSG00000020528	Prpsap2	8.22431	7.698	9.78678	-0.49822	-1.61907	-2.11729				ENSMUSG00000033805	Ephx4	3.73322	3.90764	6.82525	0.356078	-2.48671	-2.13063
										ENSMUSG00000037761	Actr5	5.86527	6.0137	7.06706	0.276571	-1.62042	-1.34385				ENSMUSG00000021485	Mxd3	6.26045	5.3717	7.33072	-0.540694	-1.59003	-2.13072
										ENSMUSG00000041238	Rbbp8	8.18505	7.53733	9.98519	-0.351007	-1.62369	-1.9747				ENSMUSG00000027387	Zc3h8	7.30146	6.61587	8.70145	-0.467798	-1.66703	-2.13483
										ENSMUSG00000074934	Grem1	4.59474	6.47356	7.18083	1.21364	-1.62635	-0.412712				ENSMUSG00000042595	Fam199x	4.86259	4.25021	6.5116	-0.740135	-1.39634	-2.13647
										ENSMUSG00000033963	4931417G12Rik	6.61927	6.95278	7.36993	-0.21559	-1.63152	-1.84711				ENSMUSG00000022964	Tmem50b	8.84229	7.92257	10.3454	-0.520935	-1.6167	-2.13763
										ENSMUSG00000045725	Prr15	5.11363	5.0511	5.20364	-0.516417	-1.63268	-2.14909				ENSMUSG00000053113	Socs3	7.45419	5.89082	8.795	-0.653776	-1.48431	-2.13809
										ENSMUSG00000036528	Ppfibp2	8.64087	7.06493	9.74758	-0.996234	-1.63585	-2.63209				ENSMUSG00000084946	Dlx1as	3.86979	3.20149	5.87683	-0.0220429	-2.11924	-2.14128
										ENSMUSG00000049336	Odz2	3.45603	6.34047	5.04202	1.71058	-1.63631	0.0742731				ENSMUSG00000006476	Nelf	5.15897	5.34962	7.70985	0.339132	-2.48203	-2.1429
										ENSMUSG00000050248	Evc2	4.24509	5.44422	6.12598	0.698563	-1.63781	-0.939247				ENSMUSG00000057092	Fxyd3	4.80175	4.67981	5.66439	-0.381272	-1.76423	-2.14551
										ENSMUSG00000063193	Cd300lb	3.17794	3.68231	4.60655	0.213431	-1.63891	-1.42548				ENSMUSG00000045725	Prr15	5.11363	5.0511	5.20364	-0.516417	-1.63268	-2.14909
										ENSMUSG00000040936	Ulk4	5.69358	5.58838	7.25299	-0.109165	-1.64035	-1.74952				ENSMUSG00000032065	Tex12	5.26674	3.62409	5.99957	-0.883552	-1.26631	-2.14986
										ENSMUSG00000037594	BC022687	4.43878	3.78621	5.91187	-0.464882	-1.64112	-2.106				ENSMUSG00000031788	Kifc3	7.8727	7.41678	9.33598	-0.418623	-1.73143	-2.15005
										ENSMUSG00000019987	Arg1	4.70692	5.90298	6.97756	0.303178	-1.64211	-1.33893				ENSMUSG00000029681	Bcl7b	7.74407	7.60526	9.8074	-0.132748	-2.02293	-2.15568
										ENSMUSG00000028328	Tmod1	6.35429	6.22042	5.99393	0.116654	-1.64479	-1.52813				ENSMUSG00000022883	Robo1	3.02099	3.04099	4.10564	-0.188315	-1.96753	-2.15585
										ENSMUSG00000021000	Ctage5	7.90976	7.30873	9.86841	-0.288636	-1.64545	-1.93409				ENSMUSG00000038925	E330034G19Rik	3.48386	4.4264	6.89095	0.59986	-2.76009	-2.16023
										ENSMUSG00000028540	Dph2	6.25703	5.88025	6.82994	-0.417357	-1.64632	-2.06368				ENSMUSG00000046324	Ermp1	8.16957	6.685	9.76457	-0.584431	-1.58293	-2.16736
										ENSMUSG00000036136	Fam110c	4.92069	5.06462	7.26359	-0.148095	-1.6482	-1.7963				ENSMUSG00000029019	Nppb	5.33364	5.84077	7.6566	0.357651	-2.5261	-2.16845
										ENSMUSG00000026959	Grin1	5.96958	6.93808	7.52735	0.601703	-1.64917	-1.04747				ENSMUSG00000014503	Pkd2l2	3.48569	3.34088	3.97685	-0.213083	-1.95765	-2.17073
										ENSMUSG00000041608	Entpd3	4.99012	5.03113	6.93205	-0.0400864	-1.64958	-1.68967				ENSMUSG00000085137	---	6.74958	6.23947	9.14271	-0.946325	-1.22776	-2.17409
										ENSMUSG00000047730	Fcgbp	6.67624	8.33538	8.26603	0.820087	-1.6505	-0.830411				ENSMUSG00000047112	---	7.0581	5.62044	8.2805	-0.863606	-1.31383	-2.17744
										ENSMUSG00000024663	Rab3il1	7.48805	7.07976	9.31084	-0.143272	-1.65249	-1.79576				ENSMUSG00000021367	Edn1	6.67703	7.03621	8.07817	0.0191422	-2.19706	-2.17792
										ENSMUSG00000028521	Slc35d1	6.19225	5.46575	9.5774	-0.243195	-1.65379	-1.89698				ENSMUSG00000040128	Pnrc1	6.89351	5.69834	8.59058	-0.49309	-1.68555	-2.17864
										ENSMUSG00000021259	Cyp46a1	5.17841	5.487	7.37969	0.590761	-1.65579	-1.06503				ENSMUSG00000012350	Ehf	3.50795	3.22885	3.95409	-0.376716	-1.80328	-2.18
										ENSMUSG00000030031	Kbtbd8	7.70037	5.97214	9.29053	-0.926728	-1.65961	-2.58634				ENSMUSG00000005373	Mlxipl	4.6588	3.8013	6.25821	-0.379042	-1.806	-2.18504
										ENSMUSG00000032353	Tmed3	6.54594	5.29271	8.35602	-1.00083	-1.66046	-2.66129				ENSMUSG00000061666	Gdpd1	6.27254	5.79316	6.87255	-0.662369	-1.52278	-2.18515
										ENSMUSG00000079435	Rpl36a	8.7927	8.22374	10.4354	-0.291292	-1.66488	-1.95617				ENSMUSG00000071291	Zfp58	6.50559	2.62982	8.71559	-3.0244	0.838995	-2.18541
										ENSMUSG00000074059	Fbxw18	3.40352	4.42339	4.89077	0.575404	-1.66583	-1.09043				ENSMUSG00000020151	Ptprr	4.37742	4.66306	6.12191	-0.0451912	-2.14132	-2.18651
										ENSMUSG00000030551	Nr2f2	4.79193	4.7329	6.88127	-0.129141	-1.66633	-1.79547				ENSMUSG00000045665	Mfsd5	8.33468	7.41113	9.64765	-0.842287	-1.34835	-2.19064
										ENSMUSG00000040584	Abcb1a	6.66257	5.66908	8.2136	-0.668376	-1.66653	-2.3349				ENSMUSG00000000301	Pemt	9.85313	9.3153	11.7301	-0.438035	-1.7547	-2.19274
										ENSMUSG00000026121	Sema4c	6.44815	6.69279	8.01799	0.16374	-1.667	-1.50326				ENSMUSG00000034883	Ppil5	8.38986	6.73139	9.77683	-0.806724	-1.39216	-2.19888
										ENSMUSG00000027387	Zc3h8	7.30146	6.61587	8.70145	-0.467798	-1.66703	-2.13483				ENSMUSG00000031562	Dctd	7.69168	5.89061	8.85945	-1.12402	-1.07488	-2.1989
										ENSMUSG00000028337	Coro2a	7.07973	8.19312	8.58459	0.907731	-1.66737	-0.759643				ENSMUSG00000035191	Rfpl4	3.57613	3.54959	5.99393	-0.244034	-1.95671	-2.20075
										ENSMUSG00000068011	2510049J12Rik	4.75341	6.14161	6.57794	0.785349	-1.66869	-0.883339				ENSMUSG00000086290	---	8.28191	7.3858	9.83934	-0.397641	-1.8041	-2.20174
										ENSMUSG00000034912	Mdga2	4.24522	5.71904	6.17393	1.26302	-1.66976	-0.406743				ENSMUSG00000035042	Ccl5	4.80673	5.05157	6.59336	0.0360799	-2.2387	-2.20262
										ENSMUSG00000020329	Polrmt	8.05517	7.0563	9.6497	-0.182724	-1.67026	-1.85299				ENSMUSG00000017176	Nt5c3l	7.6615	7.1986	9.56477	-0.223559	-1.98119	-2.20475
										ENSMUSG00000067795	4930444P10Rik	4.99735	5.30443	6.99718	0.0356921	-1.67362	-1.63793				ENSMUSG00000087403	---	5.43374	6.20798	8.60799	-0.358776	-1.84705	-2.20583
										ENSMUSG00000020396	Nefh	3.52529	4.16122	5.18361	0.83718	-1.67498	-0.837796				ENSMUSG00000020482	Ccdc117	8.85306	7.87605	10.2647	-0.828517	-1.37929	-2.20781
										ENSMUSG00000043953	Ccrl2	4.61333	5.05294	6.09236	0.265111	-1.6755	-1.41039				ENSMUSG00000037012	Hk1	5.7677	5.54878	7.77014	-0.38841	-1.82114	-2.20955
										ENSMUSG00000033192	Lpcat2	4.54202	5.14777	6.71231	0.160151	-1.67688	-1.51673				ENSMUSG00000032305	2310046O06Rik	8.05371	6.6468	9.49454	-1.0724	-1.13942	-2.21181
										ENSMUSG00000055435	Maf	3.84158	4.41691	5.70686	0.0896654	-1.67844	-1.58878				ENSMUSG00000044258	Ctla2a	4.90242	5.29514	8.25287	0.378599	-2.59117	-2.21258
										ENSMUSG00000028179	Cth	8.16128	7.09246	9.91548	-0.604888	-1.67994	-2.28483				ENSMUSG00000070902	Zfp352	6.36855	4.61084	6.78397	-1.79088	-0.424746	-2.21563
										ENSMUSG00000034227	Foxj1	4.56995	5.50556	7.32335	0.369026	-1.68401	-1.31498				ENSMUSG00000086294	---	4.76442	3.57432	5.53328	-0.340867	-1.87645	-2.21732
										ENSMUSG00000040128	Pnrc1	6.89351	5.69834	8.59058	-0.49309	-1.68555	-2.17864				ENSMUSG00000031831	Lrrc50	7.18139	6.19539	8.94752	-0.423482	-1.79393	-2.21741
										ENSMUSG00000018930	Ccl4	4.47341	5.85873	6.87129	0.896229	-1.68764	-0.791411				ENSMUSG00000084848	---	4.83931	3.62125	6.32309	-0.500474	-1.72064	-2.22112
										ENSMUSG00000029923	Rab19	4.57409	5.3748	7.0284	0.7423	-1.68799	-0.945695				ENSMUSG00000042500	Eif2c4	6.40229	4.40866	7.01705	-0.956285	-1.26496	-2.22124
										ENSMUSG00000027994	Ccdc109b	4.18757	4.61771	6.09795	0.342156	-1.68801	-1.34585				ENSMUSG00000028201	Lhx8	3.33668	3.48219	6.81594	0.292046	-2.51453	-2.22248
										ENSMUSG00000059975	Zfp74	3.85441	5.58692	6.58404	0.796235	-1.68981	-0.893576				ENSMUSG00000045165	AI467606	6.35473	5.30177	7.08774	-1.26462	-0.959378	-2.22399
										ENSMUSG00000023905	Tnfrsf12a	6.92119	7.19943	8.76883	0.212208	-1.69086	-1.47865				ENSMUSG00000015721	Nlrp5	5.94134	6.34012	8.02364	0.517683	-2.74236	-2.22468
										ENSMUSG00000060188	Cxcl17	5.06766	6.2162	5.81514	0.630477	-1.69102	-1.06054				ENSMUSG00000055069	Rab39	3.90718	3.88037	6.37015	-0.127715	-2.09822	-2.22594
										ENSMUSG00000042677	Zc3h12a	4.51647	5.72423	6.40925	0.776479	-1.69158	-0.915099				ENSMUSG00000031375	Bgn	4.72728	4.92296	6.50339	0.16177	-2.38998	-2.22821
										ENSMUSG00000021306	Gpr137b	5.91862	4.24478	7.86231	-0.890675	-1.69179	-2.58246				ENSMUSG00000056055	Sag	6.09348	5.88051	7.79372	-0.997124	-1.23166	-2.22878
										ENSMUSG00000025572	Tmc6	6.49268	5.5726	7.84239	-0.541749	-1.69226	-2.23401				ENSMUSG00000028364	Tnc	4.41383	4.24689	6.89629	-0.0465122	-2.1868	-2.23331
										ENSMUSG00000057967	Fgf18	4.4881	6.76241	6.73577	1.23775	-1.69327	-0.455528				ENSMUSG00000025572	Tmc6	6.49268	5.5726	7.84239	-0.541749	-1.69226	-2.23401
										ENSMUSG00000022836	Mylk	5.06745	5.23053	6.8711	0.243382	-1.69338	-1.45				ENSMUSG00000063430	---	6.60708	5.31442	9.89582	-0.653477	-1.58381	-2.23728
										ENSMUSG00000030741	Spns1	8.81318	8.73563	10.6459	-0.0938222	-1.69366	-1.78749				ENSMUSG00000022893	Adamts1	3.63216	6.61043	7.89647	1.42225	-3.66011	-2.23786
										ENSMUSG00000025666	Tmem47	4.80263	2.92521	5.7365	-0.829707	-1.6946	-2.52431				ENSMUSG00000059970	Hspa2	7.60624	6.3613	9.18829	-0.499918	-1.73929	-2.23921
										ENSMUSG00000016024	Lbp	5.07841	5.65915	6.46043	0.305939	-1.69681	-1.39087				ENSMUSG00000020473	Aebp1	6.50722	7.30563	9.27057	0.527045	-2.76823	-2.24118
										ENSMUSG00000078713	Tomm5	10.5327	10.5952	12.3641	-0.0271559	-1.69862	-1.72577				ENSMUSG00000053475	Tnfaip6	3.47115	3.60106	5.93423	0.154633	-2.39923	-2.2446
										ENSMUSG00000024786	1700123I01Rik	5.28011	6.01144	6.27778	0.553424	-1.69994	-1.14652				ENSMUSG00000034785	Dio1	3.27635	3.31617	6.23805	0.133357	-2.37944	-2.24608
										ENSMUSG00000029371	Cxcl5	2.35962	2.68376	4.59726	-0.0242482	-1.70255	-1.7268				ENSMUSG00000023277	Twf2	6.32651	6.5345	9.03072	-0.0907161	-2.16699	-2.2577
										ENSMUSG00000057329	Bcl2	4.67055	5.44533	6.08501	0.362001	-1.70352	-1.34152				ENSMUSG00000062151	Unc13c	3.27467	4.0332	6.78629	0.375057	-2.6384	-2.26334
										ENSMUSG00000055866	Per2	3.75748	4.60133	6.23109	0.624603	-1.70533	-1.08072				ENSMUSG00000078202	Nrarp	4.83671	4.7028	6.47461	-0.0888004	-2.17489	-2.26369
										ENSMUSG00000041609	Ccdc64	5.87846	6.41332	8.2215	0.230028	-1.70546	-1.47544				ENSMUSG00000024176	Sox8	3.28236	4.60613	7.45626	1.2179	-3.48306	-2.26516
										ENSMUSG00000029992	Gfpt1	6.41049	6.15689	8.05969	0.217309	-1.70806	-1.49075				ENSMUSG00000073489	Ifi204	2.52211	2.15799	4.77384	-0.125972	-2.14002	-2.26599
										ENSMUSG00000024912	Fosl1	5.1493	5.80029	6.237	0.712557	-1.70822	-0.995659				ENSMUSG00000048249	A930001N09Rik	6.23259	5.53603	7.90533	-0.497811	-1.76828	-2.26609
										ENSMUSG00000001773	Folh1	3.11459	2.58443	4.82857	-0.090149	-1.70939	-1.79954				ENSMUSG00000039194	Rlbp1	3.194	3.00842	7.68014	0.294843	-2.56143	-2.26659
										ENSMUSG00000022456	Sept3	5.89096	6.65102	7.72593	0.547339	-1.71048	-1.16314				ENSMUSG00000052384	Lrrc33	4.56613	5.60361	7.17485	-0.124675	-2.143	-2.26767
										ENSMUSG00000073490	AI607873	2.6209	2.42062	2.46772	-0.00620324	-1.71068	-1.71688				ENSMUSG00000004948	Zp3	4.25647	4.29572	6.91167	0.372967	-2.64549	-2.27253
										ENSMUSG00000052534	Pbx1	4.39709	3.94339	5.30657	-0.736915	-1.71115	-2.44807				ENSMUSG00000034858	BC031353	6.5467	4.67121	8.34233	-1.34834	-0.924588	-2.27293
										ENSMUSG00000026415	Fcamr	3.39999	4.08603	4.68732	0.516661	-1.71467	-1.19801				ENSMUSG00000071073	Gm88	5.46575	5.01674	7.58115	-0.554444	-1.71936	-2.27381
										ENSMUSG00000028339	Col15a1	4.16617	5.62302	8.26312	0.326301	-1.71568	-1.38938				ENSMUSG00000028179	Cth	8.16128	7.09246	9.91548	-0.604888	-1.67994	-2.28483
										ENSMUSG00000026872	Zeb2	2.65636	4.56906	4.37734	1.06628	-1.71729	-0.651015				ENSMUSG00000043003	Rasef	3.18528	2.6443	4.7334	-0.537407	-1.75355	-2.29096
										ENSMUSG00000001288	Rarg	5.82173	5.54152	7.48691	-0.588623	-1.71796	-2.30658				ENSMUSG00000038085	4921517L17Rik	5.38087	4.68713	6.64196	-0.0282574	-2.26422	-2.29248
										ENSMUSG00000026679	Enkur	4.17135	4.18261	4.89949	0.10886	-1.71932	-1.61046				ENSMUSG00000054545	Ugt1a6a	5.12379	6.5579	7.17971	0.462372	-2.75674	-2.29436
										ENSMUSG00000071073	Gm88	5.46575	5.01674	7.58115	-0.554444	-1.71936	-2.27381				ENSMUSG00000027360	Hdc	5.09314	6.18115	8.12497	0.614522	-2.91016	-2.29564
										ENSMUSG00000015090	Ptgds	5.31053	6.06028	7.33094	0.57574	-1.72058	-1.14484				ENSMUSG00000032419	Tbx18	3.54755	3.27364	4.74113	0.0420915	-2.34621	-2.30411
										ENSMUSG00000084848	---	4.83931	3.62125	6.32309	-0.500474	-1.72064	-2.22112				ENSMUSG00000001288	Rarg	5.82173	5.54152	7.48691	-0.588623	-1.71796	-2.30658
										ENSMUSG00000025150	Cbr2	5.65996	6.32233	7.91069	0.129036	-1.72226	-1.59322				ENSMUSG00000037852	Cpe	8.1576	6.51277	9.94163	-0.742293	-1.5644	-2.3067
										ENSMUSG00000019929	Dcn	4.96578	5.95969	6.30275	0.516872	-1.73014	-1.21327				ENSMUSG00000041920	Slc16a6	6.4257	5.62451	7.76071	-0.800796	-1.50706	-2.30786
										ENSMUSG00000031788	Kifc3	7.8727	7.41678	9.33598	-0.418623	-1.73143	-2.15005				ENSMUSG00000030144	Clec4d	3.90901	4.43587	5.64884	0.458325	-2.76806	-2.30974
										ENSMUSG00000067931	BC049807	5.07113	3.38463	6.74493	-1.4919	-1.73255	-3.22445				ENSMUSG00000022270	Fam134b	4.79262	4.40408	7.10096	-0.133866	-2.17849	-2.31236
										ENSMUSG00000020883	Fbxl20	9.13045	9.18652	10.8722	0.172188	-1.73436	-1.56218				ENSMUSG00000048416	Mlf1	2.81194	3.43201	6.38161	0.542886	-2.85662	-2.31373
										ENSMUSG00000002602	Axl	3.53441	5.05691	6.63493	1.04463	-1.73522	-0.690585				ENSMUSG00000044768	D1Ertd622e	4.82066	4.91466	7.92933	-0.0751712	-2.23885	-2.31402
										ENSMUSG00000022528	Hes1	5.96837	6.89482	7.76428	0.577651	-1.73538	-1.15773				ENSMUSG00000018845	Unc45b	2.80232	4.02158	6.42398	0.718919	-3.03407	-2.31515
										ENSMUSG00000043943	Naalad2	10.6894	10.2959	12.3974	-0.273768	-1.73567	-2.00944				ENSMUSG00000073542	Cep76	7.312	6.48711	9.79582	-0.185258	-2.1323	-2.31756
										ENSMUSG00000040663	Clcf1	4.69164	4.83247	5.55256	-0.144708	-1.73578	-1.88049				ENSMUSG00000039942	Ptger4	4.43828	4.69948	7.49559	-0.340305	-1.97765	-2.31795
										ENSMUSG00000032978	Guca2b	5.35891	6.61553	6.94878	1.0373	-1.73908	-0.701784				ENSMUSG00000032056	Btg4	5.46783	6.02265	7.94954	0.521665	-2.84028	-2.31861
										ENSMUSG00000059970	Hspa2	7.60624	6.3613	9.18829	-0.499918	-1.73929	-2.23921				ENSMUSG00000030729	Pgm2l1	5.64952	5.07159	8.35347	0.127434	-2.45478	-2.32735
										ENSMUSG00000026255	Efhd1	7.08395	7.01132	8.48423	-0.103074	-1.74186	-1.84493				ENSMUSG00000027398	Il1b	4.76306	5.55088	8.45457	0.62682	-2.95783	-2.33101
										ENSMUSG00000033998	Kcnk1	6.04649	6.08907	7.77618	-0.260963	-1.74307	-2.00403				ENSMUSG00000040584	Abcb1a	6.66257	5.66908	8.2136	-0.668376	-1.66653	-2.3349
										ENSMUSG00000038811	Gngt2	4.29663	6.36222	5.3075	1.44604	-1.74369	-0.297646				ENSMUSG00000017978	Cadps2	3.69216	3.54743	5.11911	0.0806542	-2.42568	-2.34503
										ENSMUSG00000048232	Fbxo10	6.60572	7.27912	9.12204	0.434215	-1.74423	-1.31002				ENSMUSG00000085936	---	3.75818	3.76713	7.88578	0.198842	-2.5488	-2.34996
										ENSMUSG00000001555	Fkbp10	4.71967	5.85743	6.55854	0.707782	-1.74601	-1.03823				ENSMUSG00000085214	---	3.62582	4.39384	7.00066	0.338422	-2.69036	-2.35194
										ENSMUSG00000031728	Zfp821	8.90159	9.40125	10.7457	0.330904	-1.74745	-1.41655				ENSMUSG00000023046	Igfbp6	4.59838	5.85864	6.87592	0.911342	-3.26361	-2.35227
										ENSMUSG00000026246	Alppl2	10.4567	9.73816	12.0303	-0.652434	-1.75067	-2.4031				ENSMUSG00000026535	Ifi202b	4.28058	4.30209	4.64429	-0.357473	-1.99897	-2.35644
										ENSMUSG00000029406	Pitpnm2	4.76104	4.78022	6.89057	0.0892517	-1.75093	-1.66168				ENSMUSG00000031137	Fgf13	5.91395	4.62159	6.71155	-1.06035	-1.29679	-2.35715
										ENSMUSG00000025137	Pcyt2	7.47917	7.59107	9.43697	-0.061087	-1.75144	-1.81252				ENSMUSG00000019139	Isyna1	9.68736	9.5751	11.7894	-0.323289	-2.04684	-2.37013
										ENSMUSG00000020712	Tcam1	3.64232	4.83372	6.47024	0.671532	-1.75287	-1.08134				ENSMUSG00000014905	Dnajb9	9.31684	8.81675	11.6156	0.0160813	-2.38834	-2.37226
										ENSMUSG00000020592	Sdc1	6.49116	6.26097	8.20407	0.0481531	-1.75337	-1.70522				ENSMUSG00000034855	Cxcl10	3.92572	4.29897	7.36089	0.221329	-2.59707	-2.37574
										ENSMUSG00000073412	Lst1	6.88411	9.17503	9.08032	0.890549	-1.75339	-0.862838				ENSMUSG00000054662	---	4.39709	3.54553	6.04398	-0.540443	-1.84733	-2.38777
										ENSMUSG00000043003	Rasef	3.18528	2.6443	4.7334	-0.537407	-1.75355	-2.29096				ENSMUSG00000039206	Daglb	5.78416	4.80085	7.83468	-0.865481	-1.52402	-2.3895
										ENSMUSG00000028035	Dnajb4	5.7148	5.48209	6.51601	-0.187219	-1.75404	-1.94126				ENSMUSG00000038891	Prl3b1	5.45479	6.00356	7.78248	0.423875	-2.81403	-2.39016
										ENSMUSG00000000301	Pemt	9.85313	9.3153	11.7301	-0.438035	-1.7547	-2.19274				ENSMUSG00000020890	Gucy2e	5.40047	4.16392	6.81637	-1.21596	-1.17591	-2.39188
										ENSMUSG00000028195	Cyr61	7.16685	6.94014	9.29975	0.928673	-1.75491	-0.826233				ENSMUSG00000071229	Timm8a2	8.14443	6.55715	8.8024	-1.48426	-0.91329	-2.39755
										ENSMUSG00000004937	Sgta	9.04173	8.7585	10.7521	-0.366946	-1.75742	-2.12437				ENSMUSG00000044468	Fam46c	7.27907	6.54836	9.50394	-0.142098	-2.25614	-2.39823
										ENSMUSG00000022305	Lrp12	5.0322	6.68899	6.80745	1.27406	-1.75821	-0.484143				ENSMUSG00000066278	Vps37b	7.4689	6.08831	9.14963	-0.940091	-1.45992	-2.40001
										ENSMUSG00000069041	Slc25a31	2.94617	2.92244	3.40883	-0.0219031	-1.75862	-1.78053				ENSMUSG00000031451	Gas6	5.87239	6.64486	8.66399	0.172739	-2.57461	-2.40187
										ENSMUSG00000038670	Mybpc2	7.03221	5.17774	8.09575	-1.50625	-1.76184	-3.26809				ENSMUSG00000032507	Fbxl2	4.01429	2.97202	5.40181	-0.788703	-1.61377	-2.40248
										ENSMUSG00000026764	Kif5c	5.31152	5.79606	7.63312	0.0715908	-1.76192	-1.69033				ENSMUSG00000026246	Alppl2	10.4567	9.73816	12.0303	-0.652434	-1.75067	-2.4031
										ENSMUSG00000068086	Cyp2d9	3.68144	3.86289	4.17957	0.143875	-1.76286	-1.61899				ENSMUSG00000032083	Apoa1	8.85838	8.15006	11.0726	-0.308517	-2.10747	-2.41598
										ENSMUSG00000024164	C3	7.55805	6.3662	8.14879	-1.13695	-1.76345	-2.9004				ENSMUSG00000028222	Calb1	3.12396	3.06143	5.62605	-0.064202	-2.35233	-2.41654
										ENSMUSG00000020282	Rhbdf1	5.76035	5.5168	6.48486	-0.0486717	-1.76388	-1.81255				ENSMUSG00000028214	Gem	3.69418	3.06613	6.51472	-0.389411	-2.02939	-2.4188
										ENSMUSG00000047215	Rpl9	8.47178	10.1131	10.0305	1.53992	-1.76418	-0.22426				ENSMUSG00000034116	Vav1	4.57271	4.51896	7.68546	-0.117297	-2.30572	-2.42302
										ENSMUSG00000057092	Fxyd3	4.80175	4.67981	5.66439	-0.381272	-1.76423	-2.14551				ENSMUSG00000064280	Ccdc146	2.36762	2.30801	4.79085	0.0568635	-2.49064	-2.43378
										ENSMUSG00000028610	Dmrtb1	6.27605	6.29948	7.98129	-0.0286789	-1.7672	-1.79588				ENSMUSG00000075576	---	5.45119	3.89883	9.2421	-1.51421	-0.923418	-2.43763
										ENSMUSG00000028626	Col9a2	4.83695	5.56302	6.10196	0.533109	-1.76785	-1.23474				ENSMUSG00000020108	Ddit4	11.0173	9.56601	12.4618	-1.02371	-1.41828	-2.442
										ENSMUSG00000024420	Zfp521	2.81239	2.66189	5.06346	0.0685505	-1.76794	-1.69939				ENSMUSG00000052534	Pbx1	4.39709	3.94339	5.30657	-0.736915	-1.71115	-2.44807
										ENSMUSG00000021275	Tecpr2	7.39082	7.49939	8.77283	-0.102203	-1.76808	-1.87029				ENSMUSG00000075217	4833423E24Rik	3.19394	3.30082	4.73738	-0.0893627	-2.35987	-2.44923
										ENSMUSG00000048249	A930001N09Rik	6.23259	5.53603	7.90533	-0.497811	-1.76828	-2.26609				ENSMUSG00000070806	Zmynd12	5.22612	4.60597	5.45375	-0.912114	-1.53925	-2.45136
										ENSMUSG00000074502	Ubtfl1	5.61174	3.87416	7.47899	-1.35631	-1.76877	-3.12508				ENSMUSG00000047021	Ccdc108	5.57607	5.97415	7.42102	0.207547	-2.65952	-2.45197
										ENSMUSG00000053199	Arhgap20	2.92737	3.86001	6.51984	0.53482	-1.77315	-1.23833				ENSMUSG00000002308	Cd320	8.76204	8.39985	10.8357	-0.411325	-2.04373	-2.45505
										ENSMUSG00000013974	1810033B17Rik	4.52499	5.7765	6.02424	0.723704	-1.77369	-1.04998				ENSMUSG00000055240	Zfp101	7.42311	5.13209	8.88753	-1.26891	-1.18733	-2.45624
										ENSMUSG00000063415	Cyp26b1	4.14312	5.68497	6.67732	1.08297	-1.77593	-0.692953				ENSMUSG00000038756	Ttll6	6.26424	5.76122	9.18669	-0.494635	-1.97077	-2.4654
										ENSMUSG00000011632	2310033E01Rik	5.49174	6.06822	7.52041	-0.0334254	-1.77618	-1.80961				ENSMUSG00000023025	Larp4	9.76859	9.15044	11.9715	-0.470095	-1.99675	-2.46685
										ENSMUSG00000025081	Tdrd1	5.73743	4.54734	6.81474	-0.750147	-1.77683	-2.52698				ENSMUSG00000022126	Irg1	4.12553	5.51209	6.14428	0.730906	-3.20074	-2.46984
										ENSMUSG00000051555	Gm9854	4.76689	5.814	6.3203	0.665124	-1.77958	-1.11446				ENSMUSG00000055493	Epm2a	5.31296	5.64912	7.92188	0.0938774	-2.57084	-2.47696
										ENSMUSG00000040528	Gm885	3.42296	4.97719	5.77833	1.47949	-1.78136	-0.301876				ENSMUSG00000050627	Gpd1l	10.2878	9.82624	12.5174	-0.380942	-2.09703	-2.47797
										ENSMUSG00000056220	Pla2g4a	3.30995	3.57637	4.67641	0.311047	-1.78149	-1.47045				ENSMUSG00000036585	Fgf1	4.99874	4.68029	7.66943	-0.323686	-2.16299	-2.48668
										ENSMUSG00000052819	Best2	4.5614	5.4763	7.96568	0.165622	-1.78218	-1.61656				ENSMUSG00000027871	Hsd3b1	4.17376	6.15152	8.54072	0.995674	-3.49722	-2.50154
										ENSMUSG00000022994	Adcy6	5.29222	7.04463	7.2998	0.827602	-1.78234	-0.954735				ENSMUSG00000000411	Tssk3	4.03012	4.29054	6.73651	0.0717548	-2.57459	-2.50283
										ENSMUSG00000026841	Fibcd1	3.75445	5.58591	6.17353	1.15151	-1.78316	-0.63165				ENSMUSG00000070306	Ccdc153	7.08975	6.84478	9.07529	-0.142461	-2.3633	-2.50576
										ENSMUSG00000050211	Pla2g4e	4.19658	4.11566	7.4715	-0.133822	-1.78695	-1.92077				ENSMUSG00000016256	Ctsz	7.95386	7.72242	10.0206	-0.370206	-2.14455	-2.51476
										ENSMUSG00000020537	Drg2	8.55997	8.5387	10.6328	-0.104476	-1.78996	-1.89444				ENSMUSG00000059657	Stfa2l1	4.28332	4.77325	6.35829	-0.185308	-2.3323	-2.51761
										ENSMUSG00000019806	Aig1	5.60127	6.38676	7.63921	0.479865	-1.79022	-1.31035				ENSMUSG00000037405	Icam1	6.27592	5.78135	8.38579	-0.0183688	-2.50272	-2.52109
										ENSMUSG00000035617	---	5.12129	6.14416	7.00673	0.638148	-1.7923	-1.15415				ENSMUSG00000074061	Fbxw19	3.9488	4.05436	6.59433	0.0572013	-2.57899	-2.52179
										ENSMUSG00000031831	Lrrc50	7.18139	6.19539	8.94752	-0.423482	-1.79393	-2.21741				ENSMUSG00000025666	Tmem47	4.80263	2.92521	5.7365	-0.829707	-1.6946	-2.52431
										ENSMUSG00000043020	Wdr63	4.11231	5.00598	5.4914	0.531257	-1.79915	-1.26789				ENSMUSG00000025081	Tdrd1	5.73743	4.54734	6.81474	-0.750147	-1.77683	-2.52698
										ENSMUSG00000020577	Tspan13	3.93086	4.26332	6.49606	-0.0718969	-1.79971	-1.87161				ENSMUSG00000017969	Ptgis	8.11156	7.90769	10.2326	-0.28591	-2.24151	-2.52742
										ENSMUSG00000046546	Fam43a	6.57654	5.64538	7.07264	-1.10328	-1.80103	-2.90431				ENSMUSG00000030701	Plekhb1	5.40576	4.11706	6.1282	-1.0949	-1.43928	-2.53418
										ENSMUSG00000012350	Ehf	3.50795	3.22885	3.95409	-0.376716	-1.80328	-2.18				ENSMUSG00000041287	Sox15	7.07783	6.34995	9.54601	-0.236138	-2.29904	-2.53518
										ENSMUSG00000035352	Ccl12	2.43062	2.99876	5.23825	0.433954	-1.80353	-1.36958				ENSMUSG00000037335	Hand1	5.19147	5.11686	8.27908	0.0741381	-2.61257	-2.53843
										ENSMUSG00000086290	---	8.28191	7.3858	9.83934	-0.397641	-1.8041	-2.20174				ENSMUSG00000028277	Ube2j1	7.26982	4.89281	8.3478	-1.61575	-0.928249	-2.54399
										ENSMUSG00000051455	Gm1564	3.58934	3.40126	4.38417	0.326822	-1.80575	-1.47893				ENSMUSG00000060802	B2m	8.54102	7.96178	10.7742	-0.408599	-2.13667	-2.54527
										ENSMUSG00000005373	Mlxipl	4.6588	3.8013	6.25821	-0.379042	-1.806	-2.18504				ENSMUSG00000038007	Acer2	6.67259	5.76816	8.40063	-0.707534	-1.84037	-2.5479
										ENSMUSG00000031688	Pou4f2	3.26283	3.51134	3.9515	0.488796	-1.80702	-1.31822				ENSMUSG00000041020	Mtap7d2	7.24517	5.74723	8.76367	-0.524101	-2.03796	-2.56206
										ENSMUSG00000026228	Htr2b	5.77153	5.55184	8.00259	0.633422	-1.80756	-1.17414				ENSMUSG00000029154	Cwh43	4.74909	4.88088	7.37856	-0.0372469	-2.52494	-2.56219
										ENSMUSG00000021365	Nedd9	5.0371	4.80832	6.91138	-0.163181	-1.80843	-1.97161				ENSMUSG00000030878	Cdr2	6.12569	4.28149	8.08092	-1.25162	-1.31661	-2.56823
										ENSMUSG00000087672	---	4.93046	5.32612	4.77607	0.15872	-1.80877	-1.65005				ENSMUSG00000053093	Myh7	5.9098	6.80104	9.37057	0.444145	-3.01602	-2.57188
										ENSMUSG00000044134	Fam109a	6.14146	6.49186	7.53611	-0.221041	-1.80971	-2.03075				ENSMUSG00000053334	Ficd	6.21335	3.9773	7.85742	-0.580149	-1.99608	-2.57623
										ENSMUSG00000004446	Bid	5.82106	5.96172	7.91853	0.132651	-1.80996	-1.67731				ENSMUSG00000017765	Slc12a4	5.46208	4.94466	8.41831	-0.413206	-2.16357	-2.57677
										ENSMUSG00000034361	Cpne2	5.28462	5.92236	8.11043	0.341462	-1.81204	-1.47058				ENSMUSG00000034532	Fbxo16	4.13627	5.05157	6.81606	0.162801	-2.73993	-2.57713
										ENSMUSG00000009772	Nuak2	4.4645	4.79016	5.62885	0.623407	-1.81327	-1.18986				ENSMUSG00000006641	Slc5a6	8.61408	7.70494	10.4801	-0.501028	-2.07995	-2.58098
										ENSMUSG00000020100	Slc29a3	6.40472	6.27444	7.56152	-0.115884	-1.81378	-1.92967				ENSMUSG00000021306	Gpr137b	5.91862	4.24478	7.86231	-0.890675	-1.69179	-2.58246
										ENSMUSG00000006675	P4htm	5.3675	5.05256	7.60679	0.405639	-1.81469	-1.40905				ENSMUSG00000039899	Fgl2	3.4957	3.21642	6.26308	-0.114368	-2.47154	-2.5859
										ENSMUSG00000038264	Sema7a	5.1148	6.18191	7.15016	0.81972	-1.82004	-1.00032				ENSMUSG00000030031	Kbtbd8	7.70037	5.97214	9.29053	-0.926728	-1.65961	-2.58634
										ENSMUSG00000037012	Hk1	5.7677	5.54878	7.77014	-0.38841	-1.82114	-2.20955				ENSMUSG00000081126	---	6.21942	4.93448	7.36767	-1.19738	-1.39245	-2.58983
										ENSMUSG00000024990	Rbp4	4.5462	5.22665	3.75874	1.0306	-1.82287	-0.792269				ENSMUSG00000032323	Cyp11a1	4.73826	5.47575	9.76172	0.697126	-3.29816	-2.60104
										ENSMUSG00000003500	Impdh1	7.61457	7.51949	9.28011	0.0465364	-1.82335	-1.77682				ENSMUSG00000002324	Rec8	7.16939	5.9391	8.65495	-0.456593	-2.14567	-2.60226
										ENSMUSG00000029810	Tmem176b	6.20502	6.34006	7.22197	-0.120129	-1.8246	-1.94473				ENSMUSG00000029844	Hoxa1	4.63502	3.7804	6.80268	-0.217786	-2.39171	-2.6095
										ENSMUSG00000051527	Usp29	5.38526	6.33375	6.82331	0.719657	-1.82464	-1.10498				ENSMUSG00000074457	S100a16	5.87037	5.93185	8.71475	0.0605012	-2.68696	-2.62646
										ENSMUSG00000042099	Kank3	6.50261	6.27422	8.51661	0.0201631	-1.82534	-1.80517				ENSMUSG00000035969	Rusc2	5.61749	5.60295	6.63129	-0.350707	-2.27749	-2.62819
										ENSMUSG00000049130	C5ar1	3.60749	5.05682	5.11979	0.796273	-1.82605	-1.02977				ENSMUSG00000036528	Ppfibp2	8.64087	7.06493	9.74758	-0.996234	-1.63585	-2.63209
										ENSMUSG00000068888	Lce1i	4.38718	5.16713	6.52417	0.600783	-1.8299	-1.22912				ENSMUSG00000053746	Ptrh1	6.12386	6.14055	9.22725	-0.157345	-2.48067	-2.63802
										ENSMUSG00000052727	Mtap1b	6.11698	5.81954	7.69016	-0.22243	-1.83523	-2.05766				ENSMUSG00000039236	Isg20	4.39709	6.08529	8.03157	0.847082	-3.48606	-2.63898
										ENSMUSG00000021068	Nin	7.07284	4.60945	8.67791	-1.20783	-1.83595	-3.04378				ENSMUSG00000033436	Armcx2	3.33917	3.32146	5.09682	-0.124203	-2.5315	-2.65571
										ENSMUSG00000064373	Sepp1	5.03701	5.46428	4.96828	0.428239	-1.83885	-1.41061				ENSMUSG00000032359	Ctsh	5.93226	4.32585	7.71917	-0.55256	-2.10643	-2.65899
										ENSMUSG00000038007	Acer2	6.67259	5.76816	8.40063	-0.707534	-1.84037	-2.5479				ENSMUSG00000032353	Tmed3	6.54594	5.29271	8.35602	-1.00083	-1.66046	-2.66129
										ENSMUSG00000021725	Parp8	8.18459	7.20332	10.1528	-0.840012	-1.84061	-2.68062				ENSMUSG00000021725	Parp8	8.18459	7.20332	10.1528	-0.840012	-1.84061	-2.68062
										ENSMUSG00000046157	Tmem229b	5.84786	6.11771	7.99226	-0.0762527	-1.84219	-1.91844				ENSMUSG00000051146	Camk2n2	6.25875	4.4673	7.43678	-1.29235	-1.39042	-2.68277
										ENSMUSG00000021313	Ryr2	4.27859	5.06248	7.07018	0.517216	-1.84507	-1.32786				ENSMUSG00000032532	Cck	4.27586	4.01167	6.96191	0.489672	-3.17415	-2.68448
										ENSMUSG00000071537	Klrg2	5.76037	7.6996	8.41284	0.937561	-1.84573	-0.908165				ENSMUSG00000023367	Tmem176a	4.7319	4.42954	7.20692	-0.391128	-2.30081	-2.69194
										ENSMUSG00000049152	Ugt3a2	3.67777	7.00354	7.72609	1.47438	-1.84646	-0.372076				ENSMUSG00000073802	Cdkn2b	5.56236	5.56111	8.19384	-0.113015	-2.58404	-2.69705
										ENSMUSG00000087403	---	5.43374	6.20798	8.60799	-0.358776	-1.84705	-2.20583				ENSMUSG00000019577	Pdk4	5.37898	3.49046	7.9767	-0.413642	-2.28623	-2.69987
										ENSMUSG00000054662	---	4.39709	3.54553	6.04398	-0.540443	-1.84733	-2.38777				ENSMUSG00000032226	Gcnt3	3.89299	4.07512	6.84403	-0.217845	-2.48454	-2.70238
										ENSMUSG00000040935	Padi6	5.68398	5.5445	7.72636	-0.271793	-1.85035	-2.12214				ENSMUSG00000024837	Dmrt1	4.82031	4.0563	6.11423	-0.644203	-2.06686	-2.71106
										ENSMUSG00000007039	Ddah2	6.36621	6.32309	7.83807	-0.19016	-1.85145	-2.04161				ENSMUSG00000050931	Sgms2	3.25768	3.6433	6.52347	-0.00394282	-2.71444	-2.71838
										ENSMUSG00000025495	Ptdss2	8.4308	8.2758	10.764	-0.0163172	-1.85291	-1.86923				ENSMUSG00000069792	Gm11428	4.94345	4.76379	7.25172	0.0639584	-2.79402	-2.73007
										ENSMUSG00000084846	---	4.52117	6.13293	6.54443	0.983191	-1.85416	-0.870969				ENSMUSG00000058028	Zscan5b	5.02744	4.57497	6.57228	-0.332176	-2.40306	-2.73524
										ENSMUSG00000072917	---	4.93928	6.5193	7.59981	0.343828	-1.85493	-1.5111				ENSMUSG00000032487	Ptgs2	3.52038	3.38022	6.6542	-0.0375428	-2.71068	-2.74822
										ENSMUSG00000042622	Maff	7.83584	7.20527	9.19971	0.336264	-1.85647	-1.52021				ENSMUSG00000016239	Lonrf3	7.61732	4.86853	8.57827	-1.20681	-1.5511	-2.75791
										ENSMUSG00000042675	Ypel3	6.87188	6.26617	8.19614	-0.200698	-1.85695	-2.05765				ENSMUSG00000040562	Gstm2	8.05188	7.33653	10.462	-0.440567	-2.32141	-2.76198
										ENSMUSG00000009076	Zmat5	8.16243	8.42828	9.71855	-0.0385337	-1.85947	-1.898				ENSMUSG00000029054	Gabrd	7.50266	6.41049	9.14754	-0.877836	-1.895	-2.77283
										ENSMUSG00000048500	Defb15	3.65181	4.64876	6.94944	0.645352	-1.86303	-1.21768				ENSMUSG00000029321	Slc10a6	5.40958	5.54444	7.56916	-0.322595	-2.45367	-2.77627
										ENSMUSG00000029661	Col1a2	3.84593	4.79116	4.93638	0.454652	-1.86431	-1.40966				ENSMUSG00000032033	Barx2	5.21058	6.33173	9.31217	0.808437	-3.5964	-2.78796
										ENSMUSG00000071041	---	11.3493	11.1841	13.2141	-0.00211274	-1.86501	-1.86712				ENSMUSG00000033585	Ndn	5.4126	4.57859	7.36595	-0.524852	-2.27638	-2.80124
										ENSMUSG00000010086	Rnf112	4.65988	4.65417	5.70499	-0.0788689	-1.86658	-1.94545				ENSMUSG00000062275	Fbxw24	5.33341	3.83556	7.86084	-0.506798	-2.2977	-2.8045
										ENSMUSG00000045326	Fndc7	4.63111	5.32294	6.70469	0.223918	-1.86819	-1.64428				ENSMUSG00000028128	F3	5.38711	4.03041	7.55192	-0.586793	-2.24169	-2.82848
										ENSMUSG00000030911	Zp2	4.49528	4.50133	7.25917	0.0942697	-1.87039	-1.77612				ENSMUSG00000059498	Fcgr3	6.79266	5.98954	8.94169	-0.496861	-2.33214	-2.829
										ENSMUSG00000086294	---	4.76442	3.57432	5.53328	-0.340867	-1.87645	-2.21732				ENSMUSG00000020607	Fam84a	3.73111	3.1608	4.96139	-0.56238	-2.26741	-2.82979
										ENSMUSG00000002289	Angptl4	6.14363	6.36906	8.04104	0.442114	-1.87733	-1.43522				ENSMUSG00000051727	Kctd14	4.10127	4.3204	6.57121	0.0927549	-2.92744	-2.83468
										ENSMUSG00000029333	Rasgef1b	3.32444	3.59288	4.83533	0.311647	-1.88064	-1.56899				ENSMUSG00000038521	C1s	3.44662	3.81637	7.59089	-0.544951	-2.29147	-2.83642
										ENSMUSG00000028871	Rspo1	4.01462	4.51924	5.66311	0.459588	-1.88244	-1.42286				ENSMUSG00000020230	Prmt2	6.95789	6.22597	9.63252	-0.956157	-1.88709	-2.84325
										ENSMUSG00000033355	Rtp4	4.25713	4.60305	6.55015	0.596282	-1.88287	-1.28659				ENSMUSG00000050534	Htr5b	4.81542	3.6033	6.88687	-0.465867	-2.37878	-2.84465
										ENSMUSG00000026523	Wdr64	3.39796	5.68883	6.80155	1.07482	-1.88306	-0.808246				ENSMUSG00000029195	Klb	6.45629	5.79703	8.96886	-0.801062	-2.04641	-2.84748
										ENSMUSG00000036551	Akap14	4.78086	5.92587	6.6993	0.526239	-1.88459	-1.35835				ENSMUSG00000038059	2010002N04Rik	3.05956	3.19424	4.92619	-0.085114	-2.78517	-2.87028
										ENSMUSG00000020230	Prmt2	6.95789	6.22597	9.63252	-0.956157	-1.88709	-2.84325				ENSMUSG00000069733	Ube2u	6.87414	7.6305	10.3007	0.428877	-3.30492	-2.87605
										ENSMUSG00000031709	Tbc1d9	4.11385	4.33217	6.68309	-0.137189	-1.88867	-2.02586				ENSMUSG00000046808	Atp10d	6.22099	4.70129	7.20048	-0.995056	-1.88967	-2.88473
										ENSMUSG00000046808	Atp10d	6.22099	4.70129	7.20048	-0.995056	-1.88967	-2.88473				ENSMUSG00000025955	4921521F21Rik	5.66719	5.08878	8.66759	-0.758174	-2.12732	-2.88549
										ENSMUSG00000029054	Gabrd	7.50266	6.41049	9.14754	-0.877836	-1.895	-2.77283				ENSMUSG00000002475	Abhd3	3.50218	2.81804	6.14234	0.107452	-2.99578	-2.88833
										ENSMUSG00000019489	Cd70	4.13638	5.07336	5.88422	0.380869	-1.89515	-1.51428				ENSMUSG00000024164	C3	7.55805	6.3662	8.14879	-1.13695	-1.76345	-2.9004
										ENSMUSG00000055657	E030030I06Rik	4.83185	5.29436	6.58771	0.596616	-1.89583	-1.29921				ENSMUSG00000046546	Fam43a	6.57654	5.64538	7.07264	-1.10328	-1.80103	-2.90431
										ENSMUSG00000028680	Plk3	5.77473	6.47951	7.89278	0.400915	-1.89881	-1.4979				ENSMUSG00000018924	Alox15	5.2973	5.01592	5.64769	-0.408213	-2.49981	-2.90802
										ENSMUSG00000042102	Dmgdh	8.81791	8.52284	10.6393	0.0153803	-1.90032	-1.88494				ENSMUSG00000047798	Cd300lf	5.21309	6.09044	8.8629	0.672261	-3.59055	-2.91829
										ENSMUSG00000023057	Fabp2	4.15307	4.93433	4.64494	0.998754	-1.901	-0.902243				ENSMUSG00000016626	Nlrp14	4.02144	4.50731	6.65023	-0.160146	-2.77526	-2.9354
										ENSMUSG00000043164	Tmem212	3.07974	3.36651	3.87647	0.112534	-1.90147	-1.78893				ENSMUSG00000023982	Guca1a	8.98159	8.18275	11.445	-0.432334	-2.5045	-2.93684
										ENSMUSG00000068115	Ninl	6.15234	5.73466	8.70046	-0.119115	-1.90606	-2.02517				ENSMUSG00000027684	Mecom	3.94531	3.14611	6.09257	-1.06144	-1.91437	-2.97581
										ENSMUSG00000037731	BC013712	4.61336	5.91146	7.24345	0.741149	-1.91256	-1.17141				ENSMUSG00000051439	Cd14	4.06578	4.13743	7.01424	0.0887609	-3.06929	-2.98053
										ENSMUSG00000027684	Mecom	3.94531	3.14611	6.09257	-1.06144	-1.91437	-2.97581				ENSMUSG00000041995	Zbed3	6.7182	5.30196	8.82307	-0.868325	-2.12018	-2.98851
										ENSMUSG00000018211	Wfdc15b	4.12953	4.78447	6.61789	0.442272	-1.91564	-1.47337				ENSMUSG00000022636	Alcam	5.7908	5.37659	8.16532	-0.453861	-2.53628	-2.99014
										ENSMUSG00000022025	Lect1	4.89651	5.03559	7.46886	0.0783734	-1.92406	-1.84568				ENSMUSG00000051159	Cited1	7.61195	7.27324	10.913	-0.033568	-2.96624	-2.99981
										ENSMUSG00000025912	Mybl1	5.01003	3.56587	7.22865	0.147709	-1.92459	-1.77688				ENSMUSG00000021068	Nin	7.07284	4.60945	8.67791	-1.20783	-1.83595	-3.04378
										ENSMUSG00000031808	Slc27a1	7.67051	8.46816	9.62559	0.0895126	-1.92877	-1.83926				ENSMUSG00000030579	Tyrobp	4.10169	4.63187	7.79649	0.61214	-3.66106	-3.04892
										ENSMUSG00000039232	Stx11	3.80431	4.08579	6.31588	0.329817	-1.92941	-1.59959				ENSMUSG00000003271	Sult2b1	4.41945	4.60984	7.93017	0.327028	-3.37991	-3.05289
										ENSMUSG00000020635	Fkbp1b	6.07673	6.08787	8.19053	0.373086	-1.92966	-1.55658				ENSMUSG00000031099	Smarca1	2.93933	3.26278	6.4177	-0.153724	-2.90429	-3.05801
										ENSMUSG00000017466	Timp2	5.09625	6.17693	6.8214	0.412664	-1.93008	-1.51742				ENSMUSG00000058135	Gstm1	5.60891	6.48939	9.52707	0.456919	-3.51885	-3.06193
										ENSMUSG00000040289	Hey1	5.60379	5.65858	7.60483	0.153092	-1.93119	-1.7781				ENSMUSG00000035451	Foxa1	4.44072	4.82049	8.22639	0.594935	-3.66663	-3.07169
										ENSMUSG00000026822	Lcn2	5.82453	4.47021	8.7213	-2.03096	-1.93297	-3.96394				ENSMUSG00000027800	Tm4sf1	4.48198	4.7937	6.87156	-0.155437	-2.9218	-3.07723
										ENSMUSG00000024033	Rsph1	6.5621	7.77322	8.6193	0.727857	-1.93423	-1.20637				ENSMUSG00000037111	Setd7	4.92685	4.85755	7.46221	-0.162093	-2.91645	-3.07855
										ENSMUSG00000030790	Adm	4.83019	4.90171	4.86072	-0.166954	-1.93909	-2.10605				ENSMUSG00000022512	Cldn1	3.62597	3.77455	6.73229	-0.00688228	-3.08524	-3.09213
										ENSMUSG00000000682	Cd52	5.11659	4.69631	7.55585	0.259954	-1.94351	-1.68355				ENSMUSG00000026728	Vim	7.27594	6.59912	10.0953	-0.127766	-2.97087	-3.09864
										ENSMUSG00000035191	Rfpl4	3.57613	3.54959	5.99393	-0.244034	-1.95671	-2.20075				ENSMUSG00000021319	Sfrp4	5.28871	6.22231	10.4809	0.0958759	-3.21297	-3.1171
										ENSMUSG00000047898	Ccr4	4.04829	4.74154	6.48278	0.369897	-1.9573	-1.5874				ENSMUSG00000027581	Stmn3	7.82089	7.27714	10.0898	-0.0347513	-3.0828	-3.11755
										ENSMUSG00000014503	Pkd2l2	3.48569	3.34088	3.97685	-0.213083	-1.95765	-2.17073				ENSMUSG00000029838	Ptn	5.20056	5.31242	7.05496	-0.0624389	-3.05941	-3.12185
										ENSMUSG00000078442	Ccdc105	3.57323	3.72758	5.70394	0.744992	-1.96051	-1.21552				ENSMUSG00000074502	Ubtfl1	5.61174	3.87416	7.47899	-1.35631	-1.76877	-3.12508
										ENSMUSG00000022496	Tnfrsf17	5.75738	5.38406	7.698	-0.107192	-1.96615	-2.07334				ENSMUSG00000025277	Abhd6	7.30307	5.22929	9.23306	-1.04432	-2.08496	-3.12928
										ENSMUSG00000022883	Robo1	3.02099	3.04099	4.10564	-0.188315	-1.96753	-2.15585				ENSMUSG00000029223	Uchl1	6.33803	5.98614	8.779	-0.266027	-2.86712	-3.13315
										ENSMUSG00000066383	Iqcf1	4.31232	4.65076	6.359	-0.129655	-1.96831	-2.09797				ENSMUSG00000030246	Ldhb	6.14162	6.29447	9.28128	0.272677	-3.41234	-3.13966
										ENSMUSG00000030554	Synm	4.89642	6.3172	7.05138	0.445529	-1.96863	-1.5231				AFFX-TransRecMur/X	--nonEnsembl--	7.71334	6.79942	10.6331	-0.291813	-2.88095	-3.17276
										ENSMUSG00000064109	Hcst	5.41547	6.54876	7.12809	1.25665	-1.9699	-0.713244				ENSMUSG00000081249	---	9.46968	9.01289	12.1823	-0.383442	-2.81833	-3.20177
										ENSMUSG00000038756	Ttll6	6.26424	5.76122	9.18669	-0.494635	-1.97077	-2.4654				ENSMUSG00000067931	BC049807	5.07113	3.38463	6.74493	-1.4919	-1.73255	-3.22445
										ENSMUSG00000022623	Shank3	4.74238	6.06158	6.99359	0.601112	-1.97149	-1.37038				ENSMUSG00000025777	Gdap1	4.27028	4.75697	7.4609	-0.468216	-2.76794	-3.23615
										ENSMUSG00000016496	Cd274	4.31614	5.52115	6.27155	0.959104	-1.97274	-1.01364				ENSMUSG00000078577	Tmco2	3.05261	3.04579	6.89177	-0.603849	-2.63237	-3.23622
										ENSMUSG00000021464	Ror2	5.29519	4.90608	7.70306	0.461198	-1.9737	-1.5125				ENSMUSG00000046192	Iqub	5.20447	3.25162	7.15119	-1.12695	-2.11122	-3.23817
										ENSMUSG00000039942	Ptger4	4.43828	4.69948	7.49559	-0.340305	-1.97765	-2.31795				ENSMUSG00000038670	Mybpc2	7.03221	5.17774	8.09575	-1.50625	-1.76184	-3.26809
										ENSMUSG00000061762	Tac1	3.24311	3.50645	4.40991	0.115404	-1.97775	-1.86235				ENSMUSG00000015474	Ppt2	7.18559	6.92696	10.4913	-0.453427	-2.81849	-3.27191
										ENSMUSG00000017176	Nt5c3l	7.6615	7.1986	9.56477	-0.223559	-1.98119	-2.20475				ENSMUSG00000026185	Igfbp5	3.0272	3.51254	5.22385	0.0799791	-3.35801	-3.27803
										ENSMUSG00000040435	Ppp1r15a	6.95643	6.70198	9.39825	-0.0109266	-1.98728	-1.99821				ENSMUSG00000036832	Lpar3	2.93997	2.80784	6.46015	-0.0174372	-3.26769	-3.28513
										ENSMUSG00000028270	Gbp2	3.93347	3.57082	4.85403	0.106103	-1.98845	-1.88234				ENSMUSG00000063529	Gm1574	3.57882	3.53641	6.80955	-0.0520122	-3.23736	-3.28937
										ENSMUSG00000046768	Rhoj	2.78829	3.75309	6.84186	0.508673	-1.98862	-1.47994				ENSMUSG00000054196	Cthrc1	5.63257	6.26808	9.1304	0.676045	-3.9667	-3.29066
										ENSMUSG00000009545	Kcnq1	3.82195	6.20532	5.53113	1.04755	-1.9937	-0.94615				ENSMUSG00000034467	Dynlrb2	3.47686	5.00888	6.37366	0.533788	-3.83287	-3.29908
										ENSMUSG00000018217	Pmp22	4.73464	4.64219	5.98216	0.166562	-1.99373	-1.82717				ENSMUSG00000031397	Tktl1	6.56888	4.46347	9.15312	-1.04238	-2.29669	-3.33907
										ENSMUSG00000040706	Agmat	6.80574	7.19206	8.4713	0.469168	-1.99398	-1.52481				ENSMUSG00000021281	Tnfaip2	4.70457	4.40626	7.61245	-0.239198	-3.13214	-3.37134
										ENSMUSG00000030543	Mesp2	3.88795	4.67582	6.13966	0.359033	-1.99585	-1.63682				ENSMUSG00000020911	Krt19	6.66135	7.05766	9.34753	-0.493536	-2.89013	-3.38367
										ENSMUSG00000053334	Ficd	6.21335	3.9773	7.85742	-0.580149	-1.99608	-2.57623				ENSMUSG00000037706	Cd81	7.63007	5.89698	9.24868	-1.3608	-2.02662	-3.38742
										ENSMUSG00000023025	Larp4	9.76859	9.15044	11.9715	-0.470095	-1.99675	-2.46685				ENSMUSG00000002068	Ccne1	9.02016	8.28187	11.879	-0.675048	-2.73519	-3.41024
										ENSMUSG00000027793	Ccna1	4.39709	5.90671	6.99697	0.837651	-1.9984	-1.16075				ENSMUSG00000033538	Casp4	3.60386	4.15045	6.84039	0.416083	-3.83224	-3.41615
										ENSMUSG00000026535	Ifi202b	4.28058	4.30209	4.64429	-0.357473	-1.99897	-2.35644				ENSMUSG00000033508	Asprv1	5.42374	4.77055	8.73558	-0.972499	-2.45857	-3.43107
										ENSMUSG00000042589	Cux2	6.52271	7.48441	8.56802	0.545077	-1.99909	-1.45401				ENSMUSG00000025732	Fam195a	7.30162	7.58278	10.3101	-0.183102	-3.25811	-3.44121
										ENSMUSG00000020023	Tmcc3	4.7756	5.34912	7.68076	-0.0568144	-2.0011	-2.05792				ENSMUSG00000007655	Cav1	3.84217	4.527	7.29246	0.340193	-3.8085	-3.46831
										ENSMUSG00000020865	Abcc3	4.52222	5.20382	7.13197	-0.0231283	-2.00133	-2.02446				ENSMUSG00000025491	Ifitm1	5.68148	5.91401	8.91541	-0.132959	-3.34911	-3.48207
										ENSMUSG00000036598	Ccdc113	3.56602	3.56666	3.87474	-0.0385833	-2.00894	-2.04752				ENSMUSG00000001025	S100a6	7.56337	5.8977	10.0327	-1.17178	-2.3375	-3.50928
										ENSMUSG00000001946	Esam	4.30586	5.00326	5.88422	0.713276	-2.01057	-1.2973				ENSMUSG00000039114	Nrn1	3.35793	4.01329	8.73579	0.437594	-3.95765	-3.52005
										ENSMUSG00000026614	Slc30a10	3.8927	4.02468	5.39809	0.170783	-2.01605	-1.84527				ENSMUSG00000032191	Bcl2l10	5.67281	4.29357	9.02421	-1.33371	-2.21681	-3.55052
										ENSMUSG00000066516	Klk1b21	4.01075	5.59724	5.42584	0.55287	-2.02146	-1.46859				ENSMUSG00000028132	Tmem56	2.65068	2.76498	6.21864	-0.0913217	-3.48995	-3.58127
										ENSMUSG00000029681	Bcl7b	7.74407	7.60526	9.8074	-0.132748	-2.02293	-2.15568				ENSMUSG00000073416	Gm10501	4.53469	4.66875	7.64871	-0.523576	-3.09588	-3.61945
										ENSMUSG00000018907	Alox12e	5.14888	5.33909	8.28438	0.369339	-2.02376	-1.65442				ENSMUSG00000025492	Ifitm3	8.11446	6.62868	10.7272	-0.886808	-2.77007	-3.65688
										ENSMUSG00000037706	Cd81	7.63007	5.89698	9.24868	-1.3608	-2.02662	-3.38742				AFFX-TransRecMur/X	--nonEnsembl--	7.21098	5.75259	10.245	-0.618664	-3.05616	-3.67483
										ENSMUSG00000028214	Gem	3.69418	3.06613	6.51472	-0.389411	-2.02939	-2.4188				ENSMUSG00000040808	S100g	6.04059	6.9941	9.76259	-0.124494	-3.55455	-3.67904
										ENSMUSG00000041020	Mtap7d2	7.24517	5.74723	8.76367	-0.524101	-2.03796	-2.56206				ENSMUSG00000026180	Cxcr2	4.28058	5.68823	8.2403	1.12996	-4.83779	-3.70782
										ENSMUSG00000015850	Adamtsl4	4.23756	6.4957	6.77357	0.649118	-2.0433	-1.39418				ENSMUSG00000016262	Sertad4	3.68989	3.94323	8.58175	-0.218804	-3.53411	-3.75291
										ENSMUSG00000022297	Fzd6	4.90021	6.0755	7.52192	0.730313	-2.04334	-1.31302				ENSMUSG00000020839	Tmigd1	3.2708	2.92092	6.18781	-0.45147	-3.35694	-3.8084
										ENSMUSG00000002308	Cd320	8.76204	8.39985	10.8357	-0.411325	-2.04373	-2.45505				AFFX-TransRecMur/X	--nonEnsembl--	8.47926	7.53085	11.894	-0.556584	-3.25397	-3.81056
										ENSMUSG00000029195	Klb	6.45629	5.79703	8.96886	-0.801062	-2.04641	-2.84748				ENSMUSG00000022797	Tfrc	8.09746	6.76262	11.4173	-0.413223	-3.39814	-3.81137
										ENSMUSG00000019139	Isyna1	9.68736	9.5751	11.7894	-0.323289	-2.04684	-2.37013				ENSMUSG00000052374	Actn2	7.63906	6.63836	10.8268	-0.954566	-2.86631	-3.82088
										ENSMUSG00000013846	St3gal1	4.61153	6.18513	6.60788	0.619044	-2.04707	-1.42803				ENSMUSG00000032788	Pdxk	7.98268	7.33617	11.1832	-0.634374	-3.20239	-3.83677
										ENSMUSG00000087013	---	3.25226	3.8706	4.55878	0.843787	-2.05021	-1.20642				ENSMUSG00000023279	Bmp15	4.12129	3.41794	7.3312	-0.692681	-3.17208	-3.86476
										ENSMUSG00000050623	1700019N12Rik	6.06204	6.68984	7.19467	0.389193	-2.05491	-1.66572				ENSMUSG00000085406	---	3.91469	4.02811	8.22649	0.42837	-4.33957	-3.9112
										ENSMUSG00000007872	Id3	8.44288	9.27153	10.6628	0.767542	-2.06514	-1.2976				ENSMUSG00000032496	Ltf	8.05438	6.52345	9.17794	-2.62794	-1.31235	-3.94029
										ENSMUSG00000069874	Irgm2	3.55082	4.50562	4.59585	0.787741	-2.06532	-1.27758				ENSMUSG00000056071	S100a9	5.16628	6.38941	10.1845	0.810424	-4.75922	-3.94879
										ENSMUSG00000024837	Dmrt1	4.82031	4.0563	6.11423	-0.644203	-2.06686	-2.71106				ENSMUSG00000026822	Lcn2	5.82453	4.47021	8.7213	-2.03096	-1.93297	-3.96394
										ENSMUSG00000043168	---	3.6719	3.85844	3.97228	0.205786	-2.07076	-1.86498				ENSMUSG00000015312	Gadd45b	7.18712	5.41468	9.73513	-1.27416	-2.70423	-3.97839
										ENSMUSG00000000567	Sox9	3.96716	5.02136	6.30545	0.62924	-2.07136	-1.44212				ENSMUSG00000066031	Gm13023	2.31752	2.3281	6.10038	-0.000964646	-4.01622	-4.01719
										ENSMUSG00000020889	Nr1d1	5.60024	6.49376	8.15893	0.615661	-2.07222	-1.45656				ENSMUSG00000050635	---	2.70468	3.42419	7.69814	0.348847	-4.40839	-4.05955
										ENSMUSG00000006641	Slc5a6	8.61408	7.70494	10.4801	-0.501028	-2.07995	-2.58098				ENSMUSG00000047228	BC048546	5.2746	6.71657	8.56443	-0.596815	-3.5331	-4.12992
										ENSMUSG00000042118	Bhmt2	7.36768	7.14973	9.72555	0.0889787	-2.0829	-1.99393				ENSMUSG00000045382	Cxcr4	3.25018	5.26041	9.35486	1.73646	-5.87124	-4.13478
										ENSMUSG00000045761	Fam179a	4.54013	4.87796	6.11113	0.392139	-2.08492	-1.69278				ENSMUSG00000040747	Cd53	4.7492	5.35038	9.30659	0.835755	-4.97223	-4.13647
										ENSMUSG00000025277	Abhd6	7.30307	5.22929	9.23306	-1.04432	-2.08496	-3.12928				ENSMUSG00000041583	Obox6	6.49702	6.18567	10.6211	-0.391835	-3.77999	-4.17182
										ENSMUSG00000021025	Nfkbia	7.03852	6.61227	8.91255	0.0418298	-2.08501	-2.04318				ENSMUSG00000027843	Ptpn22	3.58398	3.31472	7.53149	0.185587	-4.36642	-4.18084
										ENSMUSG00000031497	Tnfsf13b	4.38509	5.90168	7.47324	0.574622	-2.0926	-1.51798				ENSMUSG00000003541	Ier3	6.39479	4.75757	10.2038	-1.25103	-3.04375	-4.29478
										ENSMUSG00000050627	Gpd1l	10.2878	9.82624	12.5174	-0.380942	-2.09703	-2.47797				ENSMUSG00000026051	1500015O10Rik	6.16224	4.38835	8.49532	-1.72471	-2.64955	-4.37426
										ENSMUSG00000055069	Rab39	3.90718	3.88037	6.37015	-0.127715	-2.09822	-2.22594				ENSMUSG00000030208	Emp1	4.42579	4.28243	9.08007	-0.333877	-4.05833	-4.39221
										ENSMUSG00000008489	Elavl2	6.1008	5.70538	8.10386	0.379213	-2.10283	-1.72362				ENSMUSG00000038750	Omt2b	3.95826	2.87562	7.09061	-0.991473	-3.40346	-4.39494
										ENSMUSG00000026896	Ifih1	4.00647	5.65445	5.91302	0.825062	-2.106	-1.28094				ENSMUSG00000066463	---	2.74506	2.9166	7.28311	0.0725985	-4.49622	-4.42362
										ENSMUSG00000032359	Ctsh	5.93226	4.32585	7.71917	-0.55256	-2.10643	-2.65899				ENSMUSG00000056973	Ces3	3.20284	3.21872	7.19885	-0.145135	-4.29269	-4.43782
										ENSMUSG00000032083	Apoa1	8.85838	8.15006	11.0726	-0.308517	-2.10747	-2.41598				ENSMUSG00000047139	Cd24a	7.51955	4.82005	10.3302	-1.71513	-2.84608	-4.56121
										ENSMUSG00000034336	Ina	5.37374	5.51967	6.97511	0.170336	-2.10866	-1.93833				ENSMUSG00000046731	Kctd11	7.18318	5.65929	9.37513	-1.74638	-2.84171	-4.58808
										ENSMUSG00000046192	Iqub	5.20447	3.25162	7.15119	-1.12695	-2.11122	-3.23817				ENSMUSG00000029380	Cxcl1	5.32121	6.1418	10.5495	0.139094	-4.76098	-4.62188
										ENSMUSG00000025735	Rhbdl1	5.19582	4.46338	5.19652	0.107617	-2.11896	-2.01135				ENSMUSG00000022037	Clu	7.2579	5.97039	10.407	-1.63836	-3.09642	-4.73478
										ENSMUSG00000084946	Dlx1as	3.86979	3.20149	5.87683	-0.0220429	-2.11924	-2.14128				ENSMUSG00000058427	Cxcl2	2.53725	3.30842	8.70112	0.332113	-5.13077	-4.79866
										ENSMUSG00000041995	Zbed3	6.7182	5.30196	8.82307	-0.868325	-2.12018	-2.98851				ENSMUSG00000075269	Bex6	2.96607	2.88827	8.33344	0.081149	-5.09748	-5.01633
										ENSMUSG00000025955	4921521F21Rik	5.66719	5.08878	8.66759	-0.758174	-2.12732	-2.88549				ENSMUSG00000087383	---	4.47892	4.33938	8.8721	-0.208947	-4.80899	-5.01793
										ENSMUSG00000073542	Cep76	7.312	6.48711	9.79582	-0.185258	-2.1323	-2.31756				ENSMUSG00000067702	Tuba3a	4.81348	3.04908	8.88031	-1.19488	-4.07836	-5.27324
										ENSMUSG00000060802	B2m	8.54102	7.96178	10.7742	-0.408599	-2.13667	-2.54527				ENSMUSG00000008540	Mgst1	4.06578	2.25822	8.04201	-1.1174	-4.27972	-5.39713
										ENSMUSG00000073489	Ifi204	2.52211	2.15799	4.77384	-0.125972	-2.14002	-2.26599				ENSMUSG00000024659	Anxa1	6.10272	5.21217	9.93646	-1.42374	-4.10124	-5.52499
										ENSMUSG00000020151	Ptprr	4.37742	4.66306	6.12191	-0.0451912	-2.14132	-2.18651				ENSMUSG00000000204	Slfn4	2.76142	3.43354	8.91353	0.115709	-5.87767	-5.76196
										ENSMUSG00000052384	Lrrc33	4.56613	5.60361	7.17485	-0.124675	-2.143	-2.26767				ENSMUSG00000056054	S100a8	3.60888	4.37638	9.39044	0.20323	-6.02363	-5.8204
										ENSMUSG00000040339	Fam102b	2.95943	2.94326	6.31374	0.312959	-2.14386	-1.8309				ENSMUSG00000000983	Expi	7.45891	6.27584	10.9313	-2.43787	-3.61325	-6.05112
										ENSMUSG00000016256	Ctsz	7.95386	7.72242	10.0206	-0.370206	-2.14455	-2.51476				ENSMUSG00000052305	Hbb-b2	7.6066	3.66513	11.4737	-3.53699	-4.10572	-7.64271
										ENSMUSG00000002324	Rec8	7.16939	5.9391	8.65495	-0.456593	-2.14567	-2.60226				ENSMUSG00000074340	Ovgp1	8.67301	3.84293	11.2645	-5.04642	-2.98649	-8.0329
										ENSMUSG00000029338	Antxr2	3.73388	4.58163	7.16974	0.373022	-2.15227	-1.77925
										ENSMUSG00000031897	Psmb10	6.49019	7.62388	8.6085	0.380894	-2.15808	-1.77718
										ENSMUSG00000036585	Fgf1	4.99874	4.68029	7.66943	-0.323686	-2.16299	-2.48668
										ENSMUSG00000031289	Il13ra2	3.99636	5.41555	6.1672	0.882447	-2.1633	-1.28085
										ENSMUSG00000017765	Slc12a4	5.46208	4.94466	8.41831	-0.413206	-2.16357	-2.57677
										ENSMUSG00000023277	Twf2	6.32651	6.5345	9.03072	-0.0907161	-2.16699	-2.2577
										ENSMUSG00000010136	1700027A23Rik	3.55194	3.9724	6.17934	0.237975	-2.17081	-1.93283
										ENSMUSG00000078202	Nrarp	4.83671	4.7028	6.47461	-0.0888004	-2.17489	-2.26369
										ENSMUSG00000038486	Sv2a	3.82821	5.63613	5.81367	0.517899	-2.17772	-1.65983
										ENSMUSG00000022270	Fam134b	4.79262	4.40408	7.10096	-0.133866	-2.17849	-2.31236
										ENSMUSG00000024399	Ltb	4.5527	5.75657	6.9904	0.624813	-2.18014	-1.55533
										ENSMUSG00000016458	Wt1	4.56744	6.03848	6.67459	0.765562	-2.18195	-1.41639
										ENSMUSG00000061808	Ttr	3.57507	4.66191	7.46136	0.531516	-2.18367	-1.65215
										ENSMUSG00000011263	Exoc3l2	4.88989	6.00551	7.77355	1.09786	-2.18439	-1.08653
										ENSMUSG00000028364	Tnc	4.41383	4.24689	6.89629	-0.0465122	-2.1868	-2.23331
										ENSMUSG00000035165	Kcne3	3.16029	4.47928	5.43363	1.20504	-2.19017	-0.985127
										ENSMUSG00000039013	Siglec5	3.14669	3.45843	4.9067	0.561895	-2.19075	-1.62885
										ENSMUSG00000021367	Edn1	6.67703	7.03621	8.07817	0.0191422	-2.19706	-2.17792
										ENSMUSG00000058715	Fcer1g	4.65134	5.67726	6.66049	0.327474	-2.19917	-1.87169
										ENSMUSG00000025467	Prap1	5.84366	6.68772	7.94114	0.404705	-2.20879	-1.80409
										ENSMUSG00000029378	Areg	4.0501	5.41268	5.18891	0.533591	-2.21005	-1.67646
										ENSMUSG00000032191	Bcl2l10	5.67281	4.29357	9.02421	-1.33371	-2.21681	-3.55052
										ENSMUSG00000052914	Cyp2j6	3.42392	3.18093	4.67852	0.233116	-2.2202	-1.98709
										ENSMUSG00000034648	Lrrn1	3.50266	3.62703	6.70158	0.208002	-2.22284	-2.01484
										ENSMUSG00000022148	Fyb	3.98742	5.27667	4.6135	0.807259	-2.22373	-1.41647
										ENSMUSG00000040836	Gpr161	8.43192	8.42909	10.468	0.320664	-2.23572	-1.91506
										ENSMUSG00000035042	Ccl5	4.80673	5.05157	6.59336	0.0360799	-2.2387	-2.20262
										ENSMUSG00000044768	D1Ertd622e	4.82066	4.91466	7.92933	-0.0751712	-2.23885	-2.31402
										ENSMUSG00000017969	Ptgis	8.11156	7.90769	10.2326	-0.28591	-2.24151	-2.52742
										ENSMUSG00000028128	F3	5.38711	4.03041	7.55192	-0.586793	-2.24169	-2.82848
										ENSMUSG00000020227	Irak3	4.2124	4.50481	6.06128	0.639923	-2.24895	-1.60902
										ENSMUSG00000038642	Ctss	4.97327	4.9139	6.73668	0.130591	-2.25195	-2.12136
										ENSMUSG00000005493	Msh4	3.60032	4.08568	6.43057	0.2193	-2.25348	-2.03418
										ENSMUSG00000044468	Fam46c	7.27907	6.54836	9.50394	-0.142098	-2.25614	-2.39823
										ENSMUSG00000030218	Mgp	4.41529	6.21866	5.8951	1.19576	-2.26012	-1.06436
										ENSMUSG00000043614	Vps37d	3.9028	5.64248	5.35001	1.36341	-2.26398	-0.900565
										ENSMUSG00000038085	4921517L17Rik	5.38087	4.68713	6.64196	-0.0282574	-2.26422	-2.29248
										ENSMUSG00000020641	Rsad2	4.06564	4.69857	7.00456	0.327692	-2.26705	-1.93936
										ENSMUSG00000020607	Fam84a	3.73111	3.1608	4.96139	-0.56238	-2.26741	-2.82979
										ENSMUSG00000043924	A330049M08Rik	5.97111	6.81033	7.9653	0.533599	-2.26831	-1.73471
										ENSMUSG00000020838	Slc6a4	4.92217	4.91134	6.90978	0.263665	-2.26893	-2.00526
										ENSMUSG00000033585	Ndn	5.4126	4.57859	7.36595	-0.524852	-2.27638	-2.80124
										ENSMUSG00000035969	Rusc2	5.61749	5.60295	6.63129	-0.350707	-2.27749	-2.62819
										ENSMUSG00000053211	Zfy1	2.95771	4.87893	6.04834	1.26983	-2.27919	-1.00936
										ENSMUSG00000026773	Pfkfb3	6.07523	6.92627	8.57021	0.306771	-2.2841	-1.97733
										ENSMUSG00000019577	Pdk4	5.37898	3.49046	7.9767	-0.413642	-2.28623	-2.69987
										ENSMUSG00000010358	Ifi35	7.11395	7.00143	9.70797	0.252695	-2.28977	-2.03707
										ENSMUSG00000038521	C1s	3.44662	3.81637	7.59089	-0.544951	-2.29147	-2.83642
										ENSMUSG00000031397	Tktl1	6.56888	4.46347	9.15312	-1.04238	-2.29669	-3.33907
										ENSMUSG00000062275	Fbxw24	5.33341	3.83556	7.86084	-0.506798	-2.2977	-2.8045
										ENSMUSG00000041287	Sox15	7.07783	6.34995	9.54601	-0.236138	-2.29904	-2.53518
										ENSMUSG00000023367	Tmem176a	4.7319	4.42954	7.20692	-0.391128	-2.30081	-2.69194
										ENSMUSG00000042499	Hoxd11	3.2325	4.09594	5.00906	0.500774	-2.30343	-1.80265
										ENSMUSG00000069171	Nr2f1	2.5446	4.53553	5.62997	0.52962	-2.30424	-1.77462
										ENSMUSG00000034116	Vav1	4.57271	4.51896	7.68546	-0.117297	-2.30572	-2.42302
										ENSMUSG00000055790	Gm9981	3.87542	4.54572	4.86032	0.388639	-2.3095	-1.92086
										ENSMUSG00000006389	Mpl	3.64686	5.52643	6.90969	1.07889	-2.31149	-1.2326
										ENSMUSG00000028137	Celf3	4.1169	4.48076	5.66841	0.677349	-2.31423	-1.63689
										ENSMUSG00000085081	---	4.13638	4.1862	5.73161	1.17337	-2.31673	-1.14336
										ENSMUSG00000075254	Heg1	3.94647	4.75795	6.81539	0.293668	-2.31825	-2.02458
										ENSMUSG00000040562	Gstm2	8.05188	7.33653	10.462	-0.440567	-2.32141	-2.76198
										ENSMUSG00000050295	Foxc1	3.76699	4.04664	6.77008	0.338945	-2.32859	-1.98965
										ENSMUSG00000028525	Pde4b	4.05062	5.04352	7.17678	0.553736	-2.33191	-1.77818
										ENSMUSG00000059498	Fcgr3	6.79266	5.98954	8.94169	-0.496861	-2.33214	-2.829
										ENSMUSG00000059657	Stfa2l1	4.28332	4.77325	6.35829	-0.185308	-2.3323	-2.51761
										ENSMUSG00000019732	Calr3	4.546	5.19785	7.32096	0.572734	-2.33498	-1.76225
										ENSMUSG00000001025	S100a6	7.56337	5.8977	10.0327	-1.17178	-2.3375	-3.50928
										ENSMUSG00000032419	Tbx18	3.54755	3.27364	4.74113	0.0420915	-2.34621	-2.30411
										ENSMUSG00000028222	Calb1	3.12396	3.06143	5.62605	-0.064202	-2.35233	-2.41654
										ENSMUSG00000031896	Ctrl	4.74982	6.94303	7.98716	0.905449	-2.35354	-1.44809
										ENSMUSG00000075217	4833423E24Rik	3.19394	3.30082	4.73738	-0.0893627	-2.35987	-2.44923
										ENSMUSG00000044165	Bcl2l15	5.81199	5.59691	8.44883	0.508607	-2.36238	-1.85377
										ENSMUSG00000070306	Ccdc153	7.08975	6.84478	9.07529	-0.142461	-2.3633	-2.50576
										ENSMUSG00000040276	Pacsin1	4.46968	5.5216	7.08431	1.05197	-2.37365	-1.32167
										ENSMUSG00000050534	Htr5b	4.81542	3.6033	6.88687	-0.465867	-2.37878	-2.84465
										ENSMUSG00000034785	Dio1	3.27635	3.31617	6.23805	0.133357	-2.37944	-2.24608
										ENSMUSG00000014905	Dnajb9	9.31684	8.81675	11.6156	0.0160813	-2.38834	-2.37226
										ENSMUSG00000030707	Coro1a	5.29926	5.82183	8.24501	0.664048	-2.38907	-1.72502
										ENSMUSG00000031375	Bgn	4.72728	4.92296	6.50339	0.16177	-2.38998	-2.22821
										ENSMUSG00000029844	Hoxa1	4.63502	3.7804	6.80268	-0.217786	-2.39171	-2.6095
										ENSMUSG00000038418	Egr1	6.25068	9.86691	9.01774	4.12133	-2.39194	1.72939
										ENSMUSG00000053475	Tnfaip6	3.47115	3.60106	5.93423	0.154633	-2.39923	-2.2446
										ENSMUSG00000018008	Cyth4	3.63658	3.62473	6.53542	0.730836	-2.40051	-1.66967
										ENSMUSG00000058028	Zscan5b	5.02744	4.57497	6.57228	-0.332176	-2.40306	-2.73524
										ENSMUSG00000033208	S100b	3.15789	4.87676	6.30634	0.971854	-2.40409	-1.43224
										ENSMUSG00000017978	Cadps2	3.69216	3.54743	5.11911	0.0806542	-2.42568	-2.34503
										ENSMUSG00000042155	Klhl23	4.93644	6.23494	6.68843	0.823669	-2.43941	-1.61574
										ENSMUSG00000017493	Igfbp4	3.52652	7.34911	5.13988	1.82614	-2.44276	-0.616623
										ENSMUSG00000029321	Slc10a6	5.40958	5.54444	7.56916	-0.322595	-2.45367	-2.77627
										ENSMUSG00000030729	Pgm2l1	5.64952	5.07159	8.35347	0.127434	-2.45478	-2.32735
										ENSMUSG00000033508	Asprv1	5.42374	4.77055	8.73558	-0.972499	-2.45857	-3.43107
										ENSMUSG00000035984	Nme5	4.99511	5.54139	7.88894	0.415414	-2.4619	-2.04649
										ENSMUSG00000039899	Fgl2	3.4957	3.21642	6.26308	-0.114368	-2.47154	-2.5859
										ENSMUSG00000052273	Dnahc3	3.86504	6.63522	6.34852	1.87801	-2.47194	-0.593935
										ENSMUSG00000031898	Dpep3	6.20694	8.00418	9.14431	0.559452	-2.47331	-1.91386
										ENSMUSG00000034765	Dusp5	6.67883	7.90625	8.76633	1.14765	-2.47717	-1.32952
										ENSMUSG00000053746	Ptrh1	6.12386	6.14055	9.22725	-0.157345	-2.48067	-2.63802
										ENSMUSG00000006476	Nelf	5.15897	5.34962	7.70985	0.339132	-2.48203	-2.1429
										ENSMUSG00000032226	Gcnt3	3.89299	4.07512	6.84403	-0.217845	-2.48454	-2.70238
										ENSMUSG00000033805	Ephx4	3.73322	3.90764	6.82525	0.356078	-2.48671	-2.13063
										ENSMUSG00000064280	Ccdc146	2.36762	2.30801	4.79085	0.0568635	-2.49064	-2.43378
										ENSMUSG00000053490	Trim60	4.9358	6.08627	7.51947	0.791875	-2.4914	-1.69952
										ENSMUSG00000026360	Rgs2	4.33047	6.79516	7.38281	1.28729	-2.49931	-1.21201
										ENSMUSG00000018924	Alox15	5.2973	5.01592	5.64769	-0.408213	-2.49981	-2.90802
										ENSMUSG00000037405	Icam1	6.27592	5.78135	8.38579	-0.0183688	-2.50272	-2.52109
										ENSMUSG00000039661	Dusp26	6.66913	7.68289	9.62497	0.812882	-2.50329	-1.69041
										ENSMUSG00000023982	Guca1a	8.98159	8.18275	11.445	-0.432334	-2.5045	-2.93684
										ENSMUSG00000028201	Lhx8	3.33668	3.48219	6.81594	0.292046	-2.51453	-2.22248
										ENSMUSG00000045573	Penk	4.60487	4.87906	8.29818	0.597463	-2.51577	-1.91831
										ENSMUSG00000029154	Cwh43	4.74909	4.88088	7.37856	-0.0372469	-2.52494	-2.56219
										ENSMUSG00000029019	Nppb	5.33364	5.84077	7.6566	0.357651	-2.5261	-2.16845
										ENSMUSG00000003436	Dll3	5.22525	5.78648	7.68266	0.461082	-2.53101	-2.06993
										ENSMUSG00000033436	Armcx2	3.33917	3.32146	5.09682	-0.124203	-2.5315	-2.65571
										ENSMUSG00000022636	Alcam	5.7908	5.37659	8.16532	-0.453861	-2.53628	-2.99014
										ENSMUSG00000032221	Mns1	5.02868	6.55635	6.78278	0.95533	-2.54239	-1.58706
										ENSMUSG00000085936	---	3.75818	3.76713	7.88578	0.198842	-2.5488	-2.34996
										ENSMUSG00000039194	Rlbp1	3.194	3.00842	7.68014	0.294843	-2.56143	-2.26659
										ENSMUSG00000041324	Inhba	5.25098	6.47575	6.36985	1.00614	-2.56478	-1.55865
										ENSMUSG00000055493	Epm2a	5.31296	5.64912	7.92188	0.0938774	-2.57084	-2.47696
										ENSMUSG00000000411	Tssk3	4.03012	4.29054	6.73651	0.0717548	-2.57459	-2.50283
										ENSMUSG00000031451	Gas6	5.87239	6.64486	8.66399	0.172739	-2.57461	-2.40187
										ENSMUSG00000074061	Fbxw19	3.9488	4.05436	6.59433	0.0572013	-2.57899	-2.52179
										ENSMUSG00000073802	Cdkn2b	5.56236	5.56111	8.19384	-0.113015	-2.58404	-2.69705
										ENSMUSG00000044258	Ctla2a	4.90242	5.29514	8.25287	0.378599	-2.59117	-2.21258
										ENSMUSG00000034855	Cxcl10	3.92572	4.29897	7.36089	0.221329	-2.59707	-2.37574
										ENSMUSG00000029334	Prkg2	4.04135	5.13928	7.94279	1.14836	-2.6004	-1.45205
										ENSMUSG00000037335	Hand1	5.19147	5.11686	8.27908	0.0741381	-2.61257	-2.53843
										ENSMUSG00000078577	Tmco2	3.05261	3.04579	6.89177	-0.603849	-2.63237	-3.23622
										ENSMUSG00000062151	Unc13c	3.27467	4.0332	6.78629	0.375057	-2.6384	-2.26334
										ENSMUSG00000009281	Rarres2	5.99181	7.37196	8.09517	0.994276	-2.64183	-1.64755
										ENSMUSG00000004948	Zp3	4.25647	4.29572	6.91167	0.372967	-2.64549	-2.27253
										ENSMUSG00000026051	1500015O10Rik	6.16224	4.38835	8.49532	-1.72471	-2.64955	-4.37426
										ENSMUSG00000047021	Ccdc108	5.57607	5.97415	7.42102	0.207547	-2.65952	-2.45197
										ENSMUSG00000037868	Egr2	4.37813	5.64155	6.48769	1.7347	-2.67441	-0.939714
										ENSMUSG00000074457	S100a16	5.87037	5.93185	8.71475	0.0605012	-2.68696	-2.62646
										ENSMUSG00000085214	---	3.62582	4.39384	7.00066	0.338422	-2.69036	-2.35194
										ENSMUSG00000015312	Gadd45b	7.18712	5.41468	9.73513	-1.27416	-2.70423	-3.97839
										ENSMUSG00000032487	Ptgs2	3.52038	3.38022	6.6542	-0.0375428	-2.71068	-2.74822
										ENSMUSG00000050931	Sgms2	3.25768	3.6433	6.52347	-0.00394282	-2.71444	-2.71838
										ENSMUSG00000002068	Ccne1	9.02016	8.28187	11.879	-0.675048	-2.73519	-3.41024
										ENSMUSG00000034532	Fbxo16	4.13627	5.05157	6.81606	0.162801	-2.73993	-2.57713
										ENSMUSG00000015721	Nlrp5	5.94134	6.34012	8.02364	0.517683	-2.74236	-2.22468
										ENSMUSG00000054545	Ugt1a6a	5.12379	6.5579	7.17971	0.462372	-2.75674	-2.29436
										ENSMUSG00000038925	E330034G19Rik	3.48386	4.4264	6.89095	0.59986	-2.76009	-2.16023
										ENSMUSG00000025777	Gdap1	4.27028	4.75697	7.4609	-0.468216	-2.76794	-3.23615
										ENSMUSG00000030144	Clec4d	3.90901	4.43587	5.64884	0.458325	-2.76806	-2.30974
										ENSMUSG00000020473	Aebp1	6.50722	7.30563	9.27057	0.527045	-2.76823	-2.24118
										ENSMUSG00000025492	Ifitm3	8.11446	6.62868	10.7272	-0.886808	-2.77007	-3.65688
										ENSMUSG00000016626	Nlrp14	4.02144	4.50731	6.65023	-0.160146	-2.77526	-2.9354
										ENSMUSG00000038059	2010002N04Rik	3.05956	3.19424	4.92619	-0.085114	-2.78517	-2.87028
										ENSMUSG00000021775	Nr1d2	5.22884	5.64815	6.71564	1.0829	-2.78959	-1.70669
										ENSMUSG00000069792	Gm11428	4.94345	4.76379	7.25172	0.0639584	-2.79402	-2.73007
										ENSMUSG00000038891	Prl3b1	5.45479	6.00356	7.78248	0.423875	-2.81403	-2.39016
										ENSMUSG00000046879	Irgm1	2.75832	5.00184	6.72915	1.04902	-2.81743	-1.7684
										ENSMUSG00000081249	---	9.46968	9.01289	12.1823	-0.383442	-2.81833	-3.20177
										ENSMUSG00000015474	Ppt2	7.18559	6.92696	10.4913	-0.453427	-2.81849	-3.27191
										ENSMUSG00000049154	Fam183b	4.28472	5.59167	7.0575	0.739508	-2.82173	-2.08222
										ENSMUSG00000032056	Btg4	5.46783	6.02265	7.94954	0.521665	-2.84028	-2.31861
										ENSMUSG00000046731	Kctd11	7.18318	5.65929	9.37513	-1.74638	-2.84171	-4.58808
										ENSMUSG00000047139	Cd24a	7.51955	4.82005	10.3302	-1.71513	-2.84608	-4.56121
										ENSMUSG00000048416	Mlf1	2.81194	3.43201	6.38161	0.542886	-2.85662	-2.31373
										ENSMUSG00000052374	Actn2	7.63906	6.63836	10.8268	-0.954566	-2.86631	-3.82088
										ENSMUSG00000029223	Uchl1	6.33803	5.98614	8.779	-0.266027	-2.86712	-3.13315
										ENSMUSG00000053030	Spink2	4.60119	5.63442	7.65344	0.955365	-2.87592	-1.92055
										AFFX-TransRecMur/X	--nonEnsembl--	7.71334	6.79942	10.6331	-0.291813	-2.88095	-3.17276
										ENSMUSG00000020911	Krt19	6.66135	7.05766	9.34753	-0.493536	-2.89013	-3.38367
										ENSMUSG00000031099	Smarca1	2.93933	3.26278	6.4177	-0.153724	-2.90429	-3.05801
										ENSMUSG00000027360	Hdc	5.09314	6.18115	8.12497	0.614522	-2.91016	-2.29564
										ENSMUSG00000037111	Setd7	4.92685	4.85755	7.46221	-0.162093	-2.91645	-3.07855
										ENSMUSG00000027800	Tm4sf1	4.48198	4.7937	6.87156	-0.155437	-2.9218	-3.07723
										ENSMUSG00000052974	Cyp2f2	3.53433	5.97512	5.37565	1.30987	-2.92441	-1.61454
										ENSMUSG00000051727	Kctd14	4.10127	4.3204	6.57121	0.0927549	-2.92744	-2.83468
										ENSMUSG00000026628	Atf3	4.79116	5.68827	7.14238	1.07081	-2.9365	-1.8657
										ENSMUSG00000027398	Il1b	4.76306	5.55088	8.45457	0.62682	-2.95783	-2.33101
										ENSMUSG00000051159	Cited1	7.61195	7.27324	10.913	-0.033568	-2.96624	-2.99981
										ENSMUSG00000026728	Vim	7.27594	6.59912	10.0953	-0.127766	-2.97087	-3.09864
										ENSMUSG00000074340	Ovgp1	8.67301	3.84293	11.2645	-5.04642	-2.98649	-8.0329
										ENSMUSG00000002475	Abhd3	3.50218	2.81804	6.14234	0.107452	-2.99578	-2.88833
										ENSMUSG00000053093	Myh7	5.9098	6.80104	9.37057	0.444145	-3.01602	-2.57188
										ENSMUSG00000018845	Unc45b	2.80232	4.02158	6.42398	0.718919	-3.03407	-2.31515
										ENSMUSG00000003541	Ier3	6.39479	4.75757	10.2038	-1.25103	-3.04375	-4.29478
										AFFX-TransRecMur/X	--nonEnsembl--	7.21098	5.75259	10.245	-0.618664	-3.05616	-3.67483
										ENSMUSG00000029838	Ptn	5.20056	5.31242	7.05496	-0.0624389	-3.05941	-3.12185
										ENSMUSG00000051439	Cd14	4.06578	4.13743	7.01424	0.0887609	-3.06929	-2.98053
										ENSMUSG00000027581	Stmn3	7.82089	7.27714	10.0898	-0.0347513	-3.0828	-3.11755
										ENSMUSG00000022512	Cldn1	3.62597	3.77455	6.73229	-0.00688228	-3.08524	-3.09213
										ENSMUSG00000073416	Gm10501	4.53469	4.66875	7.64871	-0.523576	-3.09588	-3.61945
										ENSMUSG00000022037	Clu	7.2579	5.97039	10.407	-1.63836	-3.09642	-4.73478
										ENSMUSG00000021281	Tnfaip2	4.70457	4.40626	7.61245	-0.239198	-3.13214	-3.37134
										ENSMUSG00000023279	Bmp15	4.12129	3.41794	7.3312	-0.692681	-3.17208	-3.86476
										ENSMUSG00000032532	Cck	4.27586	4.01167	6.96191	0.489672	-3.17415	-2.68448
										ENSMUSG00000022126	Irg1	4.12553	5.51209	6.14428	0.730906	-3.20074	-2.46984
										ENSMUSG00000032788	Pdxk	7.98268	7.33617	11.1832	-0.634374	-3.20239	-3.83677
										ENSMUSG00000021319	Sfrp4	5.28871	6.22231	10.4809	0.0958759	-3.21297	-3.1171
										ENSMUSG00000063529	Gm1574	3.57882	3.53641	6.80955	-0.0520122	-3.23736	-3.28937
										AFFX-TransRecMur/X	--nonEnsembl--	8.47926	7.53085	11.894	-0.556584	-3.25397	-3.81056
										ENSMUSG00000025732	Fam195a	7.30162	7.58278	10.3101	-0.183102	-3.25811	-3.44121
										ENSMUSG00000023046	Igfbp6	4.59838	5.85864	6.87592	0.911342	-3.26361	-2.35227
										ENSMUSG00000036832	Lpar3	2.93997	2.80784	6.46015	-0.0174372	-3.26769	-3.28513
										ENSMUSG00000032323	Cyp11a1	4.73826	5.47575	9.76172	0.697126	-3.29816	-2.60104
										ENSMUSG00000069733	Ube2u	6.87414	7.6305	10.3007	0.428877	-3.30492	-2.87605
										ENSMUSG00000025491	Ifitm1	5.68148	5.91401	8.91541	-0.132959	-3.34911	-3.48207
										ENSMUSG00000020839	Tmigd1	3.2708	2.92092	6.18781	-0.45147	-3.35694	-3.8084
										ENSMUSG00000026185	Igfbp5	3.0272	3.51254	5.22385	0.0799791	-3.35801	-3.27803
										ENSMUSG00000003271	Sult2b1	4.41945	4.60984	7.93017	0.327028	-3.37991	-3.05289
										ENSMUSG00000022797	Tfrc	8.09746	6.76262	11.4173	-0.413223	-3.39814	-3.81137
										ENSMUSG00000038750	Omt2b	3.95826	2.87562	7.09061	-0.991473	-3.40346	-4.39494
										ENSMUSG00000030246	Ldhb	6.14162	6.29447	9.28128	0.272677	-3.41234	-3.13966
										ENSMUSG00000024176	Sox8	3.28236	4.60613	7.45626	1.2179	-3.48306	-2.26516
										ENSMUSG00000039236	Isg20	4.39709	6.08529	8.03157	0.847082	-3.48606	-2.63898
										ENSMUSG00000028132	Tmem56	2.65068	2.76498	6.21864	-0.0913217	-3.48995	-3.58127
										ENSMUSG00000027871	Hsd3b1	4.17376	6.15152	8.54072	0.995674	-3.49722	-2.50154
										ENSMUSG00000058135	Gstm1	5.60891	6.48939	9.52707	0.456919	-3.51885	-3.06193
										ENSMUSG00000047228	BC048546	5.2746	6.71657	8.56443	-0.596815	-3.5331	-4.12992
										ENSMUSG00000016262	Sertad4	3.68989	3.94323	8.58175	-0.218804	-3.53411	-3.75291
										ENSMUSG00000040808	S100g	6.04059	6.9941	9.76259	-0.124494	-3.55455	-3.67904
										ENSMUSG00000047798	Cd300lf	5.21309	6.09044	8.8629	0.672261	-3.59055	-2.91829
										ENSMUSG00000032033	Barx2	5.21058	6.33173	9.31217	0.808437	-3.5964	-2.78796
										ENSMUSG00000000983	Expi	7.45891	6.27584	10.9313	-2.43787	-3.61325	-6.05112
										ENSMUSG00000022893	Adamts1	3.63216	6.61043	7.89647	1.42225	-3.66011	-2.23786
										ENSMUSG00000030579	Tyrobp	4.10169	4.63187	7.79649	0.61214	-3.66106	-3.04892
										ENSMUSG00000035451	Foxa1	4.44072	4.82049	8.22639	0.594935	-3.66663	-3.07169
										ENSMUSG00000041583	Obox6	6.49702	6.18567	10.6211	-0.391835	-3.77999	-4.17182
										ENSMUSG00000007655	Cav1	3.84217	4.527	7.29246	0.340193	-3.8085	-3.46831
										ENSMUSG00000033538	Casp4	3.60386	4.15045	6.84039	0.416083	-3.83224	-3.41615
										ENSMUSG00000034467	Dynlrb2	3.47686	5.00888	6.37366	0.533788	-3.83287	-3.29908
										ENSMUSG00000039114	Nrn1	3.35793	4.01329	8.73579	0.437594	-3.95765	-3.52005
										ENSMUSG00000054196	Cthrc1	5.63257	6.26808	9.1304	0.676045	-3.9667	-3.29066
										ENSMUSG00000021250	Fos	4.78576	7.30669	7.28128	3.54147	-3.98975	-0.448284
										ENSMUSG00000066031	Gm13023	2.31752	2.3281	6.10038	-0.000964646	-4.01622	-4.01719
										ENSMUSG00000030208	Emp1	4.42579	4.28243	9.08007	-0.333877	-4.05833	-4.39221
										ENSMUSG00000067702	Tuba3a	4.81348	3.04908	8.88031	-1.19488	-4.07836	-5.27324
										ENSMUSG00000024659	Anxa1	6.10272	5.21217	9.93646	-1.42374	-4.10124	-5.52499
										ENSMUSG00000052305	Hbb-b2	7.6066	3.66513	11.4737	-3.53699	-4.10572	-7.64271
										ENSMUSG00000008540	Mgst1	4.06578	2.25822	8.04201	-1.1174	-4.27972	-5.39713
										ENSMUSG00000056973	Ces3	3.20284	3.21872	7.19885	-0.145135	-4.29269	-4.43782
										ENSMUSG00000085406	---	3.91469	4.02811	8.22649	0.42837	-4.33957	-3.9112
										ENSMUSG00000027843	Ptpn22	3.58398	3.31472	7.53149	0.185587	-4.36642	-4.18084
										ENSMUSG00000050635	---	2.70468	3.42419	7.69814	0.348847	-4.40839	-4.05955
										ENSMUSG00000066463	---	2.74506	2.9166	7.28311	0.0725985	-4.49622	-4.42362
										ENSMUSG00000056071	S100a9	5.16628	6.38941	10.1845	0.810424	-4.75922	-3.94879
										ENSMUSG00000029380	Cxcl1	5.32121	6.1418	10.5495	0.139094	-4.76098	-4.62188
										ENSMUSG00000087383	---	4.47892	4.33938	8.8721	-0.208947	-4.80899	-5.01793
										ENSMUSG00000026180	Cxcr2	4.28058	5.68823	8.2403	1.12996	-4.83779	-3.70782
										ENSMUSG00000040747	Cd53	4.7492	5.35038	9.30659	0.835755	-4.97223	-4.13647
										ENSMUSG00000075269	Bex6	2.96607	2.88827	8.33344	0.081149	-5.09748	-5.01633
										ENSMUSG00000058427	Cxcl2	2.53725	3.30842	8.70112	0.332113	-5.13077	-4.79866
										ENSMUSG00000045382	Cxcr4	3.25018	5.26041	9.35486	1.73646	-5.87124	-4.13478
										ENSMUSG00000000204	Slfn4	2.76142	3.43354	8.91353	0.115709	-5.87767	-5.76196
										ENSMUSG00000056054	S100a8	3.60888	4.37638	9.39044	0.20323	-6.02363	-5.8204
