# Supplementary material for: Cross-Species Genome Wide Expression Analysis during Pluripotent Cell Determination in Mouse and Rat Preimplantation Embryos
Source: PLoS One. 2012 Oct 15;7(10):e47107. doi: 10.1371/journal.pone.0047107 (PMC3471948; doi:10.1371/journal.pone.0047107)
Supplement: Table S2 — Rat Venn diagram 1.5 fold change gene list. A. ICM versus Blastocyst, B. Blastocyst versus Morula, C. ICM versus Morula. (XLS) [file pone.0047107.s010.xls]

## Sheet: Tabelle1
	Table S2A									Table S2B										Table S2C
	ALL GENE in RAT differentially regulated (fc >1.5): ICM vs BLASTOCYST									ALL RAT GENES differentially regulated (fc>1.5): Blastocyst vs morula										ALL RAT GENE differentially regulated (fc 1.5): ICM versus Morula
											Gene_symbol	Emor	Eicm	Ebla	FCicm_bla	FCbla_mor	FCic
		Gene_symbol	Emor	Eicm	Ebla	FCicm_bla	FCbla_mor	FCicm_mor									m_mor
	ENSRNOG00000012772	Nqo1	3.96686	7.69692	2.92775	4.49648	0.54933	5.04581		ENSRNOG00000004493	Tasp1	4.94254	5.30959	7.909	1.66808	-2.59937	-0.931295				Gene_symbol	Emor	Eicm	Ebla	FCicm_bla	FCbla_mor	FCic m_mor
	ENSRNOG00000009481	Ddhd1	4.76802	8.94436	4.09639	4.08665	-0.599685	3.48697		ENSRNOG00000006946	Arhgap9	6.64283	3.99944	4.19648	-2.39588	2.49488	0.0989968			ENSRNOG00000000327	Hace1	6.45587	6.51648	5.25069	1.5759	0.576257	2.15216
	ENSRNOG00000014117	Hmox1	8.71811	12.1729	7.18038	3.59308	1.34016	4.93324		ENSRNOG00000007748	LOC689179	6.02917	3.75607	3.38243	-1.88033	1.66638	-0.213949			ENSRNOG00000000459	Psmb9	6.59399	3.54063	8.17814	-2.44961	-0.575524	-3.02513
	ENSRNOG00000017064	Tdrd1	3.82899	7.93369	6.46391	3.49554	-3.11592	0.379624		ENSRNOG00000007951	Galnt14	7.7951	5.76702	5.85934	-1.65985	2.05983	0.399984			ENSRNOG00000000521	Cdkn1a	5.5052	6.63405	5.4288	2.09786	-0.303384	1.79448
	ENSRNOG00000015780	Rcn2	7.34859	10.4316	8.0681	3.46961	-1.69953	1.77008		ENSRNOG00000008364	Cat	5.63735	7.76188	8.57663	1.80435	-2.37643	-0.572086			ENSRNOG00000001367	Gpc2	6.24119	7.64422	6.10862	1.55545	0.192131	1.74758
	ENSRNOG00000014387	Chac1	5.43581	8.64455	4.95568	3.27118	0.0227519	3.29393		ENSRNOG00000009370	Tbkbp1	3.17153	3.34374	3.58204	1.6624	-2.47123	-0.808831			ENSRNOG00000001478	---	6.66476	4.6192	6.63075	-1.63049	-0.211039	-1.84153
	ENSRNOG00000004019	Phlda1	7.13942	8.93426	5.34494	2.95097	-0.767592	2.18338		ENSRNOG00000009936	Dido1	7.401	4.75552	5.02598	-3.01419	3.49146	0.47727			ENSRNOG00000002216	Srd5a3	4.85945	6.49344	4.61066	1.84566	-0.141234	1.70442
	ENSRNOG00000004133	Slc7a3	7.63758	8.66273	3.43033	2.88155	2.6824	5.56394		ENSRNOG00000011497	Aldh1b1	4.75503	3.65904	3.54169	-1.83594	2.27674	0.440804			ENSRNOG00000002419	Plp1	3.99111	5.24657	2.68188	1.86229	0.993702	2.85599
	ENSRNOG00000042300	RGD1562890	3.76861	4.98242	2.1878	2.83477	0.674047	3.50882		ENSRNOG00000012798	RGD1306924	3.68521	3.73315	3.56379	-1.83423	2.00705	0.172822			ENSRNOG00000004019	Phlda1	7.13942	8.93426	5.34494	2.95097	-0.767592	2.18338
	ENSRNOG00000014125	---	2.87011	2.6673	2.63393	2.76882	0.445292	3.21411		ENSRNOG00000013552	LOC681458	7.48766	4.61231	5.18957	-2.79514	2.87412	0.0789763			ENSRNOG00000004186	Snx13	6.55268	8.4231	3.78309	1.56386	0.852496	2.41636
	ENSRNOG00000018433	Hps6<i><sup>m1Mcwi</i></sup>	8.32139	10.7946	7.7025	2.74274	-1.53993	1.20281		ENSRNOG00000013634	Myd88	6.14576	4.43778	3.17351	-2.29627	3.5737	1.27743			ENSRNOG00000004257	Ctps2	5.67023	6.13921	3.08072	2.39308	0.734824	3.12791
	ENSRNOG00000039024	Ccdc52	3.17221	4.39936	3.32815	2.63148	-0.788062	1.84342		ENSRNOG00000013687	Ablim1	6.90422	5.85176	6.15481	-1.59471	1.83132	0.236609			ENSRNOG00000004402	LOC683760	7.82518	6.03877	7.51725	-1.57758	-0.352708	-1.93029
	ENSRNOG00000018484	Plk3	6.77292	9.33861	6.08178	2.60143	0.0264916	2.62792		ENSRNOG00000013851	Spry4	5.33569	6.27394	6.08512	2.43969	-1.68389	0.755799			ENSRNOG00000004414	F11r	9.6512	8.13199	9.51058	-2.333	0.321222	-2.01178
	ENSRNOG00000021201	Txnip	6.7885	9.99948	9.05457	2.53863	-2.16413	0.374499		ENSRNOG00000014915	Gsr	7.20493	4.11935	4.28529	-3.32565	2.34954	-0.976112			ENSRNOG00000004855	---	5.19028	4.56155	5.19615	-1.52508	-0.690341	-2.21542
	ENSRNOG00000011800	F3	2.89993	5.84058	4.80937	2.53489	-0.478187	2.0567		ENSRNOG00000016831	Serpinh1	7.74733	3.64201	3.28462	-2.67363	2.84969	0.176059			ENSRNOG00000005270	Sycp3	6.72669	5.50319	6.05512	-1.94683	-1.0169	-2.96374
	ENSRNOG00000007546	Asns	8.02962	9.96433	4.63432	2.53276	2.81286	5.34562		ENSRNOG00000017064	Tdrd1	3.82899	7.93369	6.46391	3.49554	-3.11592	0.379624			ENSRNOG00000005579	Selo	5.77481	6.62026	5.39359	1.58645	-0.0153982	1.57105
	ENSRNOG00000019422	Egr1	3.83182	6.47654	8.15423	2.52583	-2.33677	0.189051		ENSRNOG00000017204	---	7.29204	5.28777	4.16548	-2.4138	3.80594	1.39213			ENSRNOG00000006789	Ddit3	7.50657	8.7097	6.82826	1.76445	0.419887	2.18433
	ENSRNOG00000013851	Spry4	5.33569	6.27394	6.08512	2.43969	-1.68389	0.755799		ENSRNOG00000017601	Srd5a1	8.39039	7.00804	6.23621	-1.90363	2.34311	0.439485			ENSRNOG00000007801	LOC679567	7.16386	5.59951	6.48694	-1.68282	-0.737075	-2.41989
	ENSRNOG00000011404	Chkb	5.55408	8.85604	3.5359	2.42801	1.36635	3.79437		ENSRNOG00000018081	Lactb	7.15532	4.78769	5.11764	-2.14518	1.86118	-0.284001			ENSRNOG00000008067	---	7.93103	5.77119	8.3607	-1.8772	-0.0965091	-1.97371
	ENSRNOG00000030932	LOC499124	5.15267	7.35439	6.07524	2.42319	-0.798079	1.62511		ENSRNOG00000018105	Thtpa	5.5988	5.78043	6.29271	1.88449	-1.64829	0.236195			ENSRNOG00000008978	Trmt12	4.95652	6.03325	3.55615	1.69209	0.0335759	1.72567
	ENSRNOG00000004257	Ctps2	5.67023	6.13921	3.08072	2.39308	0.734824	3.12791		ENSRNOG00000018126	---	6.28071	4.46521	5.49204	-2.1639	1.64531	-0.518596			ENSRNOG00000009252	---	10.2458	8.0481	11.3975	-1.53257	-0.013336	-1.54591
	ENSRNOG00000042285	---	2.48583	5.60854	2.60348	2.3625	-0.5366	1.8259		ENSRNOG00000018262	Ampd3	2.61462	5.17403	5.12699	1.53653	-2.4812	-0.944673			ENSRNOG00000009481	Ddhd1	4.76802	8.94436	4.09639	4.08665	-0.599685	3.48697
	ENSRNOG00000037149	RGD1562344	4.98431	8.18042	5.2623	2.33147	0.0220316	2.3535		ENSRNOG00000018330	RGD1562089	6.13515	4.82621	4.59551	-2.51011	1.70059	-0.809521			ENSRNOG00000009570	Pdxp	7.5342	5.95209	7.64559	-1.93172	-0.0511719	-1.98289
	ENSRNOG00000006312	Zfp202	3.37174	6.16216	4.90075	2.30244	-1.29789	1.00455		ENSRNOG00000018433	Hps6<i><sup>m1Mcwi</i></sup>	8.32139	10.7946	7.7025	2.74274	-1.53993	1.20281			ENSRNOG00000009574	Crct1	2.74349	5.85729	2.55716	1.56048	0.153533	1.71401
	ENSRNOG00000030475	Mum1l1	5.72572	7.03253	4.78803	2.20268	0.587181	2.78986		ENSRNOG00000019403	Afap1l1	7.28563	5.46338	7.84921	-2.05906	1.65382	-0.405243			ENSRNOG00000010980	RGD1309403	5.87941	3.67149	6.29628	-1.67081	-0.19338	-1.86419
	ENSRNOG00000022807	Fam113b	5.88806	7.7772	5.57	2.19959	0.378005	2.5776		ENSRNOG00000019422	Egr1	3.83182	6.47654	8.15423	2.52583	-2.33677	0.189051			ENSRNOG00000011032	Lhfpl2	6.01018	6.87803	5.31167	1.78823	0.543878	2.33211
	ENSRNOG00000030630	Ehmt2	7.51656	9.08098	8.14127	2.19003	-0.455952	1.73407		ENSRNOG00000021024	Pi4kb	8.30541	7.52575	6.45166	-1.56335	1.84221	0.278862			ENSRNOG00000011404	Chkb	5.55408	8.85604	3.5359	2.42801	1.36635	3.79437
	ENSRNOG00000017899	Akr7a3	4.88252	7.63743	5.88647	2.16496	-0.678036	1.48693		ENSRNOG00000021201	Txnip	6.7885	9.99948	9.05457	2.53863	-2.16413	0.374499			ENSRNOG00000011555	Lrrc40	6.44653	7.60251	6.0955	1.71884	0.0677594	1.7866
	ENSRNOG00000027164	LOC100302372	3.60892	5.33689	3.02137	2.14167	0.0742264	2.2159		ENSRNOG00000023557	RGD1563692	6.24223	4.04648	4.05312	-1.82145	1.62952	-0.191928			ENSRNOG00000011800	F3	2.89993	5.84058	4.80937	2.53489	-0.478187	2.0567
	ENSRNOG00000016044	RGD1308694	8.06495	9.47138	5.30499	2.12993	1.23853	3.36847		ENSRNOG00000028311	LOC685001	4.68574	3.05383	2.84567	-1.63718	1.8818	0.244621			ENSRNOG00000012772	Nqo1	3.96686	7.69692	2.92775	4.49648	0.54933	5.04581
	ENSRNOG00000000521	Cdkn1a	5.5052	6.63405	5.4288	2.09786	-0.303384	1.79448		ENSRNOG00000037012	Msi2	7.41399	6.05028	5.56203	-2.41841	1.58611	-0.832307			ENSRNOG00000012886	Maff	7.26597	8.91453	5.80003	2.00314	0.511872	2.51501
	ENSRNOG00000011944	Snx10	6.12896	7.87735	7.26408	2.07038	-0.760678	1.30971		ENSRNOG00000037113	Slfn2	5.86306	5.4801	4.81093	-1.76442	1.98154	0.21712			ENSRNOG00000013239	Tle4	8.06387	6.65474	7.53638	-1.93252	0.0221583	-1.91036
	ENSRNOG00000022812	Ercc5	5.22918	7.77657	4.90929	2.02617	-0.244008	1.78216		ENSRNOG00000037909	Ppm1f	5.77906	3.74987	3.32963	-1.58909	1.85929	0.270204			ENSRNOG00000013971	Psat1	9.27197	10.7858	9.07095	1.68951	0.308854	1.99836
	ENSRNOG00000012886	Maff	7.26597	8.91453	5.80003	2.00314	0.511872	2.51501		ENSRNOG00000039551	Rdh14	5.63217	4.90147	4.18962	-2.4319	1.53031	-0.901594			ENSRNOG00000014117	Hmox1	8.71811	12.1729	7.18038	3.59308	1.34016	4.93324
	ENSRNOG00000012718	Zfp451	7.55169	8.59411	7.99068	2.00132	-0.917553	1.08377		ENSRNOG00000000048	Gak	8.87474	9.13182	7.04087	-0.426697	1.71187	1.28517			ENSRNOG00000014125	---	2.87011	2.6673	2.63393	2.76882	0.445292	3.21411
	ENSRNOG00000022521	RGD1559690	4.69525	6.31999	5.35712	1.99977	-1.38434	0.615435		ENSRNOG00000000161	Chm	4.86479	3.01766	3.28134	-1.29612	1.62865	0.332527			ENSRNOG00000014387	Chac1	5.43581	8.64455	4.95568	3.27118	0.0227519	3.29393
	ENSRNOG00000001845	Top3b	5.95882	7.02012	5.95882	1.99127	-0.539113	1.45215		ENSRNOG00000000480	Phf1	4.25103	5.07768	5.56883	0.70403	-1.69494	-0.990907			ENSRNOG00000015845	Fam129b	3.83182	3.4779	3.45544	-1.74027	0.195073	-1.54519
	ENSRNOG00000006305	Slc38a2	8.13531	9.52221	8.09773	1.94474	-0.664536	1.2802		ENSRNOG00000000565	Sgpl1	8.59168	7.92715	7.96415	-1.32192	2.47269	1.15077			ENSRNOG00000015980	Dclre1c	5.17844	3.84751	6.06347	-1.85042	0.021392	-1.82903
	ENSRNOG00000008700	Cryba1	4.17384	7.20535	2.39095	1.93212	2.07152	4.00364		ENSRNOG00000000823	Gcc2	7.1978	8.06537	6.10783	-0.114399	1.59612	1.48172			ENSRNOG00000016032	---	7.28597	4.83133	7.04189	-2.33084	0.46638	-1.86446
	ENSRNOG00000031129	Carm1	4.45343	5.19457	3.01642	1.91157	-0.980226	0.93134		ENSRNOG00000000924	Slc7a1	7.99035	7.09927	6.07308	-0.620143	1.73179	1.11165			ENSRNOG00000016044	RGD1308694	8.06495	9.47138	5.30499	2.12993	1.23853	3.36847
	ENSRNOG00000018105	Thtpa	5.5988	5.78043	6.29271	1.88449	-1.64829	0.236195		ENSRNOG00000001174	Pde9a	6.09669	5.07341	4.50944	-0.647999	1.70639	1.05839			ENSRNOG00000016050	Fgfr1l	8.18899	9.67659	8.25674	1.68176	0.00276891	1.68453
	ENSRNOG00000006858	Pigy	3.2952	5.29164	3.68784	1.8667	-0.928484	0.938219		ENSRNOG00000001183	Hnf1a	6.22004	6.79226	9.13362	1.17364	-2.62563	-1.452			ENSRNOG00000016998	Atxn1	5.71723	2.82759	5.30947	-1.7185	-0.802236	-2.52073
	ENSRNOG00000014350	Cyr61	7.15965	8.81283	8.31182	1.86468	-1.27759	0.587083		ENSRNOG00000001243	---	8.42739	7.65122	7.09646	-0.992761	1.71886	0.726095			ENSRNOG00000017803	Apbb1ip	5.6093	3.44139	6.24647	-2.4705	-0.973664	-3.44416
	ENSRNOG00000002419	Plp1	3.99111	5.24657	2.68188	1.86229	0.993702	2.85599		ENSRNOG00000001324	Asmt	6.32643	5.2831	4.41432	-1.41759	2.10505	0.687459			ENSRNOG00000018180	Olr1654	2.10586	5.59844	1.91929	1.76821	-0.0386477	1.72956
	ENSRNOG00000010919	---	4.69679	6.706	5.80753	1.84935	-0.66246	1.18689		ENSRNOG00000001338	Hpd	2.71839	2.96666	4.22688	0.167374	-1.5213	-1.35392			ENSRNOG00000018247	Dhx58	6.05528	4.43445	6.81792	-1.80297	-0.753207	-2.55618
	ENSRNOG00000002216	Srd5a3	4.85945	6.49344	4.61066	1.84566	-0.141234	1.70442		ENSRNOG00000001344	---	5.95497	6.95916	6.42651	1.03008	-1.81673	-0.786659			ENSRNOG00000018484	Plk3	6.77292	9.33861	6.08178	2.60143	0.0264916	2.62792
	ENSRNOG00000016749	Klhl10	6.47257	6.9482	6.27235	1.8075	-0.673234	1.13426		ENSRNOG00000001351	Trafd1	8.96603	9.56199	10.9939	0.696154	-1.92807	-1.23191			ENSRNOG00000019004	Mt4	4.58231	6.2627	5.01223	1.57601	0.0764913	1.6525
	ENSRNOG00000008364	Cat	5.63735	7.76188	8.57663	1.80435	-2.37643	-0.572086		ENSRNOG00000001487	Fam120b	7.6465	5.91397	3.76909	-0.567801	2.02222	1.45442			ENSRNOG00000019458	Shpk	2.95122	5.21076	3.12363	1.68254	-0.0431951	1.63934
	ENSRNOG00000011032	Lhfpl2	6.01018	6.87803	5.31167	1.78823	0.543878	2.33211		ENSRNOG00000001518	Itga6	9.00542	8.24022	7.53285	-0.976222	1.91331	0.93709			ENSRNOG00000019478	Irf9	3.79361	4.44223	2.88003	1.69359	-0.04594	1.64765
	ENSRNOG00000018180	Olr1654	2.10586	5.59844	1.91929	1.76821	-0.0386477	1.72956		ENSRNOG00000001989	Alcam	4.56981	4.88392	6.7298	0.449486	-1.53915	-1.08967			ENSRNOG00000019630	Hacl1	8.28597	4.79323	7.64692	-3.12057	1.37678	-1.74379
	ENSRNOG00000006789	Ddit3	7.50657	8.7097	6.82826	1.76445	0.419887	2.18433		ENSRNOG00000002175	Clock	4.57666	4.92774	5.25249	0.24945	-1.51276	-1.26331			ENSRNOG00000020456	Nucb2	7.81336	6.9233	9.30874	-1.51188	-0.996234	-2.50812
	ENSRNOG00000026605	Ifi27l2b	5.51997	5.91538	8.28249	1.75035	-4.04659	-2.29624		ENSRNOG00000002191	LOC498368	5.80886	5.44388	4.39485	-0.399191	1.59937	1.20018			ENSRNOG00000020605	RGD1564300	6.12829	6.91372	5.30377	1.53715	1.16194	2.69908
	ENSRNOG00000011555	Lrrc40	6.44653	7.60251	6.0955	1.71884	0.0677594	1.7866		ENSRNOG00000002204	Ccdc158	3.68289	4.31373	4.36442	0.163795	-1.60531	-1.44151			ENSRNOG00000021134	---	4.45786	2.41274	6.45802	-1.76468	-0.664743	-2.42943
	ENSRNOG00000004226	Irak3	3.66149	4.98644	4.15458	1.71491	-1.40012	0.31479		ENSRNOG00000002208	Shroom3	9.18615	8.00216	7.54423	-0.899228	1.85314	0.953913			ENSRNOG00000022116	Gjb6	2.32277	2.91906	2.56989	1.59225	-0.0837533	1.50849
	ENSRNOG00000031698	LOC300024	2.09525	5.24516	2.02545	1.71259	0.190955	1.90355		ENSRNOG00000002403	Fam129a	7.25927	5.97525	4.24186	-1.15865	2.36511	1.20647			ENSRNOG00000022807	Fam113b	5.88806	7.7772	5.57	2.19959	0.378005	2.5776
	ENSRNOG00000020541	Mare	5.10427	6.22132	4.70103	1.70248	-0.414668	1.28781		ENSRNOG00000002519	Magt1	7.07976	7.12703	8.96782	0.55809	-1.59971	-1.04162			ENSRNOG00000022812	Ercc5	5.22918	7.77657	4.90929	2.02617	-0.244008	1.78216
	ENSRNOG00000026265	MGC114529	5.36204	6.5249	2.48051	1.69499	2.33985	4.03484		ENSRNOG00000002520	Litaf	11.4872	10.589	9.05719	-0.824386	2.15408	1.32969			ENSRNOG00000022921	Dact2	6.10435	5.03091	7.32221	-1.6661	-0.337462	-2.00356
	ENSRNOG00000019478	Irf9	3.79361	4.44223	2.88003	1.69359	-0.04594	1.64765		ENSRNOG00000002560	Fgf16	3.58779	4.13271	3.99812	0.250902	-1.73349	-1.48259			ENSRNOG00000023197	Znf608	5.70932	5.64032	4.55197	1.53136	0.0942029	1.62556
	ENSRNOG00000008978	Trmt12	4.95652	6.03325	3.55615	1.69209	0.0335759	1.72567		ENSRNOG00000002795	Cog1	8.1053	6.47615	4.85335	-0.921969	1.92734	1.00537			ENSRNOG00000024450	---	5.46619	2.95268	4.06208	-1.67681	-0.0494757	-1.72629
	ENSRNOG00000013971	Psat1	9.27197	10.7858	9.07095	1.68951	0.308854	1.99836		ENSRNOG00000002860	RGD1309708	5.63633	5.94825	6.63976	0.986089	-2.11178	-1.12569			ENSRNOG00000024905	MGC94915	4.49077	3.19422	6.03067	-2.10435	-0.873469	-2.97782
	ENSRNOG00000015036	Ctgf	6.7858	8.54402	8.3695	1.68685	-1.29082	0.396032		ENSRNOG00000002946	Socs3	5.63713	4.63915	4.62474	-1.0297	1.59192	0.562219			ENSRNOG00000025894	LOC682225	6.15267	6.3496	2.70798	1.60443	0.538161	2.14259
	ENSRNOG00000019458	Shpk	2.95122	5.21076	3.12363	1.68254	-0.0431951	1.63934		ENSRNOG00000002999	RGD1359380	8.82873	7.60326	6.50643	-0.661963	1.51498	0.853018			ENSRNOG00000027164	LOC100302372	3.60892	5.33689	3.02137	2.14167	0.0742264	2.2159
	ENSRNOG00000016050	Fgfr1l	8.18899	9.67659	8.25674	1.68176	0.00276891	1.68453		ENSRNOG00000003164	Pla2g10	8.64888	8.15405	6.63976	-0.789718	1.95731	1.16759			ENSRNOG00000027410	Ccdc125	7.99369	4.62051	7.65727	-3.82249	-0.254467	-4.07696
	ENSRNOG00000007398	Znf691	4.95117	5.10682	4.70778	1.67523	-0.18292	1.49231		ENSRNOG00000003186	Anks3	5.73733	5.67619	7.63816	0.213965	-1.51288	-1.29892			ENSRNOG00000030475	Mum1l1	5.72572	7.03253	4.78803	2.20268	0.587181	2.78986
	ENSRNOG00000004493	Tasp1	4.94254	5.30959	7.909	1.66808	-2.59937	-0.931295		ENSRNOG00000003403	Slc35f5	8.7475	8.33488	7.28321	-0.683732	1.77372	1.08999			ENSRNOG00000030630	Ehmt2	7.51656	9.08098	8.14127	2.19003	-0.455952	1.73407
	ENSRNOG00000033772	Serpinb9	6.27083	8.04775	6.12342	1.66261	0.773684	2.4363		ENSRNOG00000003500	Apoa2	5.25514	5.67054	6.42448	0.6335	-2.10905	-1.47555			ENSRNOG00000030932	LOC499124	5.15267	7.35439	6.07524	2.42319	-0.798079	1.62511
	ENSRNOG00000009370	Tbkbp1	3.17153	3.34374	3.58204	1.6624	-2.47123	-0.808831		ENSRNOG00000003785	Usp43_predicted	5.39972	5.18182	3.90243	-1.32478	1.62655	0.301766			ENSRNOG00000031698	LOC300024	2.09525	5.24516	2.02545	1.71259	0.190955	1.90355
	ENSRNOG00000007519	Tmem43	6.32672	7.7066	5.09629	1.64104	-0.611938	1.0291		ENSRNOG00000003827	Wipi1	2.5827	3.87926	4.147	1.32529	-1.91019	-0.584908			ENSRNOG00000033772	Serpinb9	6.27083	8.04775	6.12342	1.66261	0.773684	2.4363
	ENSRNOG00000012393	---	2.88066	4.69487	4.00404	1.61265	-1.15508	0.457573		ENSRNOG00000003936	Pwwp2a	6.08143	5.68322	4.08645	-0.5522	1.60621	1.05401			ENSRNOG00000037149	RGD1562344	4.98431	8.18042	5.2623	2.33147	0.0220316	2.3535
	ENSRNOG00000025894	LOC682225	6.15267	6.3496	2.70798	1.60443	0.538161	2.14259		ENSRNOG00000004036	Snx12	9.2742	7.79424	8.72365	-0.984419	1.55649	0.57207			ENSRNOG00000039024	Ccdc52	3.17221	4.39936	3.32815	2.63148	-0.788062	1.84342
	ENSRNOG00000009068	Phlda3	5.75175	7.31003	6.53145	1.60008	-0.617083	0.982998		ENSRNOG00000004148	Pctk2	7.30442	6.91397	5.61622	-0.676891	1.63328	0.956394			ENSRNOG00000042285	---	2.48583	5.60854	2.60348	2.3625	-0.5366	1.8259
	ENSRNOG00000022116	Gjb6	2.32277	2.91906	2.56989	1.59225	-0.0837533	1.50849		ENSRNOG00000004421	Tmem5	5.66914	6.76786	7.61642	1.04312	-1.86401	-0.820883			ENSRNOG00000042300	RGD1562890	3.76861	4.98242	2.1878	2.83477	0.674047	3.50882
	ENSRNOG00000020148	---	3.22982	2.7485	3.78309	1.58816	-0.26301	1.32515		ENSRNOG00000004502	Hal	7.24227	5.84811	5.00506	-0.996877	1.69221	0.695331			ENSRNOG00000004133	Slc7a3	7.63758	8.66273	3.43033	2.88155	2.6824	5.56394
	ENSRNOG00000005579	Selo	5.77481	6.62026	5.39359	1.58645	-0.0153982	1.57105		ENSRNOG00000004566	Arhgef15	7.5069	7.41217	5.24387	-0.928637	2.20177	1.27313			ENSRNOG00000005858	Kap	5.91874	4.99612	9.57502	-1.68187	-3.32023	-5.0021
	ENSRNOG00000019004	Mt4	4.58231	6.2627	5.01223	1.57601	0.0764913	1.6525		ENSRNOG00000004602	Rnf145	7.00628	7.3854	8.95374	0.938048	-2.13661	-1.19857			ENSRNOG00000007301	Gdf9	5.55943	3.53204	8.60979	-1.56082	-4.24179	-5.80261
	ENSRNOG00000000327	Hace1	6.45587	6.51648	5.25069	1.5759	0.576257	2.15216		ENSRNOG00000004666	Prr5l	4.47941	2.6212	2.43741	-0.788437	1.5089	0.720462			ENSRNOG00000007546	Asns	8.02962	9.96433	4.63432	2.53276	2.81286	5.34562
	ENSRNOG00000018715	Mgl1	4.48056	6.39318	5.39204	1.57419	-0.199481	1.37471		ENSRNOG00000004710	Rbks	5.70643	5.55862	5.15936	-1.12545	2.32895	1.2035			ENSRNOG00000008700	Cryba1	4.17384	7.20535	2.39095	1.93212	2.07152	4.00364
	ENSRNOG00000004186	Snx13	6.55268	8.4231	3.78309	1.56386	0.852496	2.41636		ENSRNOG00000004807	Arf2	7.67267	6.87842	5.21851	-0.937552	1.73201	0.794462			ENSRNOG00000009702	Lmo7	7.057	6.26215	9.09542	-1.72199	-1.61399	-3.33598
	ENSRNOG00000009574	Crct1	2.74349	5.85729	2.55716	1.56048	0.153533	1.71401		ENSRNOG00000004826	Sos2	7.84267	7.06175	5.77219	-0.697736	1.62868	0.930944			ENSRNOG00000010941	Tifa	6.29178	5.13827	2.82132	-1.74029	3.43103	1.69074
	ENSRNOG00000016706	Fanca	6.08354	7.0753	5.93089	1.55929	-0.402997	1.15629		ENSRNOG00000004837	Limd1	6.08578	4.94455	4.51947	-1.13137	1.82267	0.6913			ENSRNOG00000013323	Rnf217	6.78292	3.62729	8.70372	-2.60321	-1.88534	-4.48855
	ENSRNOG00000001168	Rsph1	7.73692	7.41616	8.83797	1.55738	-1.30976	0.247617		ENSRNOG00000004980	Rangrf	7.12636	7.24961	8.03372	0.901432	-2.21717	-1.31574			ENSRNOG00000013703	Siah2	5.26863	2.39299	6.88698	-2.72659	-2.60298	-5.32957
	ENSRNOG00000001367	Gpc2	6.24119	7.64422	6.10862	1.55545	0.192131	1.74758		ENSRNOG00000005151	Dync2li1	3.77584	4.92877	4.19637	0.719614	-1.71228	-0.992665			ENSRNOG00000015780	Rcn2	7.34859	10.4316	8.0681	3.46961	-1.69953	1.77008
	ENSRNOG00000020605	RGD1564300	6.12829	6.91372	5.30377	1.53715	1.16194	2.69908		ENSRNOG00000005390	Nup210	9.32485	7.92811	8.10941	-1.34251	1.58367	0.241157			ENSRNOG00000020578	Ceacam1	9.63512	8.53549	5.19862	-1.5113	4.78123	3.26993
	ENSRNOG00000018262	Ampd3	2.61462	5.17403	5.12699	1.53653	-2.4812	-0.944673		ENSRNOG00000005580	Itgb4	4.47204	5.12224	5.28846	0.703036	-1.82042	-1.11738			ENSRNOG00000022999	Ppp2r3a	6.57991	6.16615	4.00139	-1.53341	3.2237	1.6903
	ENSRNOG00000023197	Znf608	5.70932	5.64032	4.55197	1.53136	0.0942029	1.62556		ENSRNOG00000005720	Spic	8.49255	8.56559	10.1634	0.339861	-1.62534	-1.28548			ENSRNOG00000026265	MGC114529	5.36204	6.5249	2.48051	1.69499	2.33985	4.03484
	ENSRNOG00000018796	Herpud1	6.93578	8.21548	7.0124	1.52205	-0.814761	0.707285		ENSRNOG00000006108	LOC688154	3.38754	4.96876	5.64529	0.897009	-2.18893	-1.29192			ENSRNOG00000026605	Ifi27l2b	5.51997	5.91538	8.28249	1.75035	-4.04659	-2.29624
	ENSRNOG00000028288	Clrn3	2.69673	4.91855	3.12709	1.51329	-0.240387	1.27291		ENSRNOG00000006118	Klf10	10.6598	10.2002	8.57919	-0.269566	1.76743	1.49786			ENSRNOG00000031230	LOC689064	9.86323	3.28775	12.1455	-6.71929	-1.57462	-8.29391
	ENSRNOG00000008452	Eid1	6.99039	8.25334	7.54446	1.51148	-0.211121	1.30036		ENSRNOG00000006394	Tbc1d10a	6.26294	5.95758	5.26991	-0.49183	1.69656	1.20473			ENSRNOG00000033465	MGC72973	10.5686	5.03755	12.6015	-5.29372	-1.50696	-6.80068
	ENSRNOG00000015543	RGD1305938	5.93288	7.22719	6.2373	1.50876	-0.0299548	1.47881		ENSRNOG00000006400	Tbc1d14	6.27536	5.60447	6.9189	0.491762	-1.56447	-1.07271			ENSRNOG00000042224	Cyp2j10	5.38242	4.43788	7.87916	-1.83062	-1.52357	-3.3542
	ENSRNOG00000020578	Ceacam1	9.63512	8.53549	5.19862	-1.5113	4.78123	3.26993		ENSRNOG00000006661	Rad51c	3.50271	5.42937	6.17364	1.26336	-1.83575	-0.57239			ENSRNOG00000000634	RGD1306739	2.48943	2.26661	2.58383	-0.0767814	-1.78244	-1.85922
	ENSRNOG00000020456	Nucb2	7.81336	6.9233	9.30874	-1.51188	-0.996234	-2.50812		ENSRNOG00000007079	Met	5.47741	4.36746	4.41978	-0.560628	1.56133	1.0007			ENSRNOG00000000777	RT1-S3	2.82441	3.35071	3.43581	0.0594486	-2.17238	-2.11294
	ENSRNOG00000038686	Ap1s2	7.31013	5.87149	7.6109	-1.51613	0.218616	-1.29751		ENSRNOG00000007152	Bhlhe40	6.91736	6.84056	6.52201	1.20233	-1.51335	-0.311023			ENSRNOG00000000811	Pkib	7.35434	6.90985	4.01321	-0.101968	2.42473	2.32277
	ENSRNOG00000015226	---	6.76442	4.61969	5.97227	-1.51915	1.48804	-0.0311139		ENSRNOG00000007237	Id2	8.80454	8.39499	6.99208	-0.566975	1.87302	1.30605			ENSRNOG00000000812	RGD1302996	7.24089	7.46545	5.91833	-0.34442	1.90298	1.55856
	ENSRNOG00000009324	Wdr54	4.36162	4.31572	5.05758	-1.52043	1.20313	-0.317296		ENSRNOG00000007412	Dok1	6.67346	5.33576	4.24322	-1.48213	1.85485	0.372723			ENSRNOG00000001128	Tesc	6.16322	6.21543	7.74024	-0.243768	-1.83953	-2.0833
	ENSRNOG00000004855	---	5.19028	4.56155	5.19615	-1.52508	-0.690341	-2.21542		ENSRNOG00000007427	Entpd6<sup>Tn(sb-T2/Bart3)2.174Mcwi</sup>	7.18379	6.95233	4.27693	-0.882056	1.98069	1.09864			ENSRNOG00000001254	Col6a2	2.79946	3.09095	3.59236	0.0147164	-1.72429	-1.70957
	ENSRNOG00000028366	Gphn	5.70643	3.8211	4.52086	-1.5277	1.15589	-0.371803		ENSRNOG00000007467	Ace	3.50073	4.64093	6.41975	0.777386	-1.65475	-0.877363			ENSRNOG00000001294	Ift81	3.21092	3.74856	5.65339	0.234706	-2.17757	-1.94286
	ENSRNOG00000009252	---	10.2458	8.0481	11.3975	-1.53257	-0.013336	-1.54591		ENSRNOG00000007584	Ehd4	8.42783	7.60812	6.85826	-0.641887	1.68574	1.04386			ENSRNOG00000001628	Pcp4	4.08675	4.09574	6.74355	-0.515032	-3.37516	-3.89019
	ENSRNOG00000022999	Ppp2r3a	6.57991	6.16615	4.00139	-1.53341	3.2237	1.6903		ENSRNOG00000007686	Sept3	2.4346	3.50564	5.25085	0.321795	-1.63837	-1.31658			ENSRNOG00000001679	Gabrr3	3.08061	4.27618	6.8934	0.866816	-2.96887	-2.10205
	ENSRNOG00000039986	RGD1566141	4.81232	3.20585	3.57971	-1.53378	1.27584	-0.257938		ENSRNOG00000007740	Tacstd2	10.152	9.8153	8.39539	-0.458996	1.70395	1.24495			ENSRNOG00000001680	Mina	7.72248	6.96443	9.4169	-1.21395	-1.57377	-2.78773
	ENSRNOG00000000816	---	8.16984	7.59742	7.57202	-1.53702	0.766539	-0.770483		ENSRNOG00000007964	Tp53inp1	9.29994	7.91274	6.94022	-0.829639	2.08036	1.25072			ENSRNOG00000001684	Dscr6	2.26958	2.05187	2.51421	0.671582	-2.36482	-1.69324
	ENSRNOG00000007457	Serping1	4.95678	2.66416	2.97791	-1.53925	1.37769	-0.161558		ENSRNOG00000008016	Ckap4	7.70939	6.52845	5.60821	-0.823778	1.89311	1.06933			ENSRNOG00000001739	Mfi2	3.71167	3.77059	4.19665	-0.0218798	-3.17754	-3.19942
	ENSRNOG00000006331	Elovl5	7.94548	5.78804	7.31056	-1.54478	1.18568	-0.359093		ENSRNOG00000008180	Lyn	6.33184	6.08849	5.32946	-1.20074	1.90637	0.705628			ENSRNOG00000001777	---	3.72352	3.82663	4.72005	-0.0948219	-1.87315	-1.96797
	ENSRNOG00000027030	Adm	7.45711	6.38732	6.81801	-1.55967	1.01895	-0.540729		ENSRNOG00000008372	Vamp7	7.11432	6.84033	6.83499	-1.30088	1.64106	0.340173			ENSRNOG00000001785	Etv5	7.82429	7.49713	4.47696	0.406039	3.08773	3.49377
	ENSRNOG00000007301	Gdf9	5.55943	3.53204	8.60979	-1.56082	-4.24179	-5.80261		ENSRNOG00000008533	Eif2c2	8.44082	6.89173	6.77274	-1.02564	1.79792	0.772279			ENSRNOG00000001794	Muc13	9.71033	9.8156	5.02971	-0.340713	5.31945	4.97873
	ENSRNOG00000018874	Phf19	4.29769	3.68855	5.58062	-1.56171	0.681468	-0.880239		ENSRNOG00000008585	RGD1306626	3.74655	5.38201	7.69384	1.20126	-2.15766	-0.956404			ENSRNOG00000001956	RGD1563278	5.24767	5.34935	3.53337	-0.237175	2.11268	1.8755
	ENSRNOG00000021024	Pi4kb	8.30541	7.52575	6.45166	-1.56335	1.84221	0.278862		ENSRNOG00000008645	Igfbp3	3.32131	3.01176	4.4367	0.04002	-1.53721	-1.49719			ENSRNOG00000001967	Sult1b1	2.13514	2.25239	5.83715	-0.0487689	-1.92858	-1.97735
	ENSRNOG00000001050	Eif2ak1	7.82742	6.06663	5.43468	-1.57367	1.37947	-0.194194		ENSRNOG00000008989	Cryl1	5.53521	7.81662	7.24516	1.15501	-2.3374	-1.18239			ENSRNOG00000001976	Tmprss2	7.95915	8.04131	4.56367	0.236705	3.52046	3.75716
	ENSRNOG00000004402	LOC683760	7.82518	6.03877	7.51725	-1.57758	-0.352708	-1.93029		ENSRNOG00000009114	Fam110b	8.95295	8.40156	6.60504	-1.06174	2.19924	1.1375			ENSRNOG00000002028	Tmem50b	4.51375	3.9367	6.51515	-0.507661	-1.76685	-2.27451
	ENSRNOG00000020225	Dlgap4	8.29433	6.94124	7.85168	-1.58158	0.603979	-0.977598		ENSRNOG00000009116	Itgb3bp	5.94404	5.82811	7.86014	1.23742	-2.4299	-1.19248			ENSRNOG00000002041	Boc	2.58727	2.92684	6.19399	-0.136928	-2.47685	-2.61377
	ENSRNOG00000037909	Ppm1f	5.77906	3.74987	3.32963	-1.58909	1.85929	0.270204		ENSRNOG00000009217	Fbxo6	5.87985	4.75536	5.07348	-1.03917	1.57988	0.540712			ENSRNOG00000002050	Igfbp7	3.84027	5.23878	6.30927	0.807878	-2.42519	-1.61731
	ENSRNOG00000013687	Ablim1	6.90422	5.85176	6.15481	-1.59471	1.83132	0.236609		ENSRNOG00000009276	Schip1	5.60139	5.32026	3.95922	-0.525882	1.87998	1.3541			ENSRNOG00000002214	Klhl8	3.98278	4.94396	6.17716	0.051512	-2.67242	-2.62091
	ENSRNOG00000007744	RGD1566023	6.35244	5.38624	4.67969	-1.60505	1.12287	-0.482177		ENSRNOG00000009330	Slc17a5	7.16613	5.94022	5.39854	-0.773787	2.18494	1.41115			ENSRNOG00000002280	Sh3bgrl	6.40874	5.3895	4.66851	0.407619	1.83766	2.24528
	ENSRNOG00000019202	PVR	7.81764	6.65291	7.32565	-1.61007	1.45702	-0.153051		ENSRNOG00000009389	Ripk2	2.92775	4.80255	4.1221	1.31878	-1.9822	-0.663428			ENSRNOG00000002305	Slc15a2	10.856	10.4819	8.98028	-0.408627	1.93306	1.52443
	ENSRNOG00000011258	Masp2	5.38066	3.99676	4.4317	-1.61316	1.38741	-0.225746		ENSRNOG00000009411	Chn2	4.25403	4.48913	8.47938	1.34335	-2.6471	-1.30375			ENSRNOG00000002343	Uchl1	2.53455	2.82735	7.04062	0.0394067	-5.07523	-5.03582
	ENSRNOG00000005871	Il1rn	5.55611	3.16704	4.30127	-1.61655	1.10395	-0.512599		ENSRNOG00000009447	LOC500118	2.52347	4.05702	2.74349	0.861814	-1.97504	-1.11323			ENSRNOG00000002379	Plac1	6.32282	6.63701	3.62427	0.296502	2.36393	2.66044
	ENSRNOG00000007993	Sh3tc1	6.41679	4.19855	5.74729	-1.61976	1.28704	-0.33272		ENSRNOG00000009741	---	2.74735	3.05204	4.21091	0.127436	-1.52248	-1.39504			ENSRNOG00000002413	Gpc4	6.83174	4.69576	9.15621	-0.832973	-3.14906	-3.98203
	ENSRNOG00000007408	---	5.0211	3.74539	4.73721	-1.62727	0.310603	-1.31667		ENSRNOG00000010092	Magix	5.88949	5.17746	4.79784	-0.352976	1.59611	1.24314			ENSRNOG00000002456	LOC690286	4.81947	3.1853	3.1853	-0.021732	1.5482	1.52646
	ENSRNOG00000001478	---	6.66476	4.6192	6.63075	-1.63049	-0.211039	-1.84153		ENSRNOG00000010107	LOC290704	6.77754	4.75895	4.65221	-1.38928	1.79005	0.400765			ENSRNOG00000002461	---	10.3523	9.79754	7.74302	-0.501362	3.48529	2.98393
	ENSRNOG00000028311	LOC685001	4.68574	3.05383	2.84567	-1.63718	1.8818	0.244621		ENSRNOG00000010194	RGD1307392	8.80302	7.74415	7.73907	-1.15844	1.56659	0.40815			ENSRNOG00000002487	Mbnl3	7.93922	8.16478	3.7253	0.250335	4.44767	4.69801
	ENSRNOG00000028236	RGD1309104	9.75179	8.58586	9.21069	-1.65466	0.256439	-1.39822		ENSRNOG00000010311	Dzip1	2.00322	2.47855	3.73003	0.218214	-1.68567	-1.46746			ENSRNOG00000002529	LOC302495	8.54406	8.36049	6.59874	-0.155524	2.35211	2.19659
	ENSRNOG00000003696	Prkx	6.66155	5.08803	6.07316	-1.65539	1.06529	-0.590095		ENSRNOG00000010479	Mycbp2	7.17627	7.15041	5.33185	-0.5478	1.58355	1.03575			ENSRNOG00000002540	Rhoh	3.2117	3.16067	8.13281	-0.241964	-3.44015	-3.68211
	ENSRNOG00000007951	Galnt14	7.7951	5.76702	5.85934	-1.65985	2.05983	0.399984		ENSRNOG00000010488	Zmiz1	7.66902	6.76681	6.73872	-0.945738	1.59643	0.650692			ENSRNOG00000002664	Emp2	5.81734	5.11776	6.9628	-0.910029	-1.72245	-2.63248
	ENSRNOG00000022921	Dact2	6.10435	5.03091	7.32221	-1.6661	-0.337462	-2.00356		ENSRNOG00000010544	Lats2	7.05389	7.34823	8.5729	0.92512	-2.19708	-1.27196			ENSRNOG00000002781	Kdsr	7.11606	5.99526	7.12383	0.308198	-1.89154	-1.58335
	ENSRNOG00000009019	Slc6a6	6.2166	4.54415	5.64563	-1.67052	0.729774	-0.940741		ENSRNOG00000010574	Ptpn1	7.22573	6.46982	5.77257	-0.463736	1.54636	1.08262			ENSRNOG00000002792	Cxcl2	2.23655	2.27918	2.52701	-0.051848	-2.05738	-2.10923
	ENSRNOG00000010980	RGD1309403	5.87941	3.67149	6.29628	-1.67081	-0.19338	-1.86419		ENSRNOG00000010729	Usp8	8.63713	8.25021	7.24423	-0.196963	1.54335	1.34639			ENSRNOG00000002862	Clcn5	8.45032	6.9715	6.00744	-1.03371	3.44339	2.40968
	ENSRNOG00000024450	---	5.46619	2.95268	4.06208	-1.67681	-0.0494757	-1.72629		ENSRNOG00000010765	Vcl	9.81908	9.32442	8.18418	-0.175412	1.5125	1.33709			ENSRNOG00000002919	Gfap	5.20705	2.44328	5.27088	-1.43498	-1.83716	-3.27215
	ENSRNOG00000005858	Kap	5.91874	4.99612	9.57502	-1.68187	-3.32023	-5.0021		ENSRNOG00000010821	Ankrd54	6.3689	6.13889	4.5545	-0.51238	1.72252	1.21014			ENSRNOG00000002922	Adora2b	2.62521	2.76116	4.98241	0.0587393	-1.60478	-1.54604
	ENSRNOG00000007801	LOC679567	7.16386	5.59951	6.48694	-1.68282	-0.737075	-2.41989		ENSRNOG00000010832	---	4.12598	5.93977	4.93005	1.26881	-1.52245	-0.253638			ENSRNOG00000002984	Bmp15	2.73665	3.29024	5.47402	0.0970826	-3.69692	-3.59984
	ENSRNOG00000025298	Dusp9	6.48226	3.56228	3.9424	-1.68993	0.962645	-0.72729		ENSRNOG00000010918	Cebpa	6.09841	5.0989	4.89377	-1.30517	1.51359	0.208416			ENSRNOG00000003064	Bst1	7.59032	7.34983	3.58088	0.107721	3.16085	3.26857
	ENSRNOG00000001859	Sdf2l1	9.1401	7.30515	8.48654	-1.70688	0.987034	-0.719843		ENSRNOG00000011134	Lama2	3.48214	3.93539	4.00691	0.526884	-1.73487	-1.20799			ENSRNOG00000003078	---	6.77083	6.4974	8.46846	0.127367	-2.12592	-1.99856
	ENSRNOG00000008711	Med24	6.17058	5.61208	6.87966	-1.71525	1.0475	-0.667756		ENSRNOG00000011195	Prkra	7.98624	8.27042	9.0867	0.241153	-1.5672	-1.32604			ENSRNOG00000003217	Lgals3bp	3.70948	3.80667	6.69783	-0.444496	-2.00795	-2.45244
	ENSRNOG00000016998	Atxn1	5.71723	2.82759	5.30947	-1.7185	-0.802236	-2.52073		ENSRNOG00000011308	Uhrf2	6.06586	4.54932	3.92012	-1.38537	2.76101	1.37564			ENSRNOG00000003276	Myo1d<sup>Tn(sb-T2/Bart3)2.334Mcwi</sup>	7.89078	7.41532	5.33596	-0.0591891	2.11793	2.05874
	ENSRNOG00000009702	Lmo7	7.057	6.26215	9.09542	-1.72199	-1.61399	-3.33598		ENSRNOG00000011400	RGD1305844	3.69504	2.49667	2.06123	-1.41246	1.626	0.213536			ENSRNOG00000003443	Klf1	3.98147	4.48073	6.04876	0.152991	-2.0871	-1.93411
	ENSRNOG00000005865	Ssfa2	5.71996	5.6533	4.87083	-1.7276	0.459923	-1.26767		ENSRNOG00000011439	Grk5	4.08142	3.869	4.57887	0.329169	-1.67037	-1.34121			ENSRNOG00000003496	RGD1308221	7.47478	7.34621	9.19878	-0.300828	-1.95111	-2.25194
	ENSRNOG00000015845	Fam129b	3.83182	3.4779	3.45544	-1.74027	0.195073	-1.54519		ENSRNOG00000011589	---	6.17123	5.54743	4.6117	-0.57932	1.67542	1.0961			ENSRNOG00000003667	Dmd	6.9513	6.87732	5.17849	-0.0838148	2.59082	2.507
	ENSRNOG00000010941	Tifa	6.29178	5.13827	2.82132	-1.74029	3.43103	1.69074		ENSRNOG00000011991	Slc10a7	7.14686	6.616	5.73018	-0.152996	1.54132	1.38832			ENSRNOG00000003835	Slc43a2	8.28288	8.43428	6.65549	0.247481	1.50628	1.75376
	ENSRNOG00000037113	Slfn2	5.86306	5.4801	4.81093	-1.76442	1.98154	0.21712		ENSRNOG00000012160	Syk	2.98752	3.55233	3.97834	0.254242	-1.58761	-1.33337			ENSRNOG00000003840	Slit2	2.90891	3.00476	6.03213	0.0350526	-3.1496	-3.11455
	ENSRNOG00000021134	---	4.45786	2.41274	6.45802	-1.76468	-0.664743	-2.42943		ENSRNOG00000012192	---	4.77529	3.30884	3.63479	-0.675301	1.75819	1.08289			ENSRNOG00000003882	Cep350	5.35223	5.89006	2.63579	-0.129576	2.09314	1.96356
	ENSRNOG00000007551	---	5.54717	3.70487	4.56663	-1.76632	0.807619	-0.958701		ENSRNOG00000012262	Depdc7	5.58799	5.55158	5.65644	0.544773	-1.8278	-1.28302			ENSRNOG00000003897	Col1a1	4.58063	4.46092	4.91806	-0.0123211	-2.207	-2.21932
	ENSRNOG00000002616	Slc5a10	10.657	9.07873	9.87583	-1.79272	0.478572	-1.31415		ENSRNOG00000012347	Gata2	9.92294	7.73843	6.65751	-1.43836	2.83936	1.401			ENSRNOG00000003918	Slc25a19	5.40355	5.3553	7.74696	-0.270734	-1.71515	-1.98588
	ENSRNOG00000017472	Tcf12	8.29732	7.30228	7.88589	-1.80069	1.27565	-0.525035		ENSRNOG00000012354	Trim23	6.39569	6.79586	6.49503	-0.161139	1.597	1.43587			ENSRNOG00000003982	---	5.13534	5.30212	8.45572	0.000834504	-3.46745	-3.46661
	ENSRNOG00000018247	Dhx58	6.05528	4.43445	6.81792	-1.80297	-0.753207	-2.55618		ENSRNOG00000012421	---	10.5897	10.1053	9.17617	-0.420826	1.60727	1.18644			ENSRNOG00000004078	Eno3	9.77295	9.81019	7.95334	-0.0181976	1.90926	1.89106
	ENSRNOG00000023557	RGD1563692	6.24223	4.04648	4.05312	-1.82145	1.62952	-0.191928		ENSRNOG00000012480	---	4.26722	5.04935	3.92896	0.750585	-1.8472	-1.09661			ENSRNOG00000004084	Fam84a	2.10676	2.23164	3.43231	-0.183603	-1.67398	-1.85758
	ENSRNOG00000012827	Mlf1	6.51603	6.76065	7.6853	-1.82837	1.44573	-0.382644		ENSRNOG00000012502	Stk17b	6.45946	5.58381	5.0808	-0.715112	1.82566	1.11055			ENSRNOG00000004089	---	3.18643	3.40935	5.45201	-0.0602733	-2.56758	-2.62785
	ENSRNOG00000042224	Cyp2j10	5.38242	4.43788	7.87916	-1.83062	-1.52357	-3.3542		ENSRNOG00000012536	Sgms1	6.75168	6.23443	3.14203	-0.505685	1.69333	1.18765			ENSRNOG00000004200	Golsyn	3.70044	4.19713	7.15978	0.0527278	-3.26715	-3.21442
	ENSRNOG00000012798	RGD1306924	3.68521	3.73315	3.56379	-1.83423	2.00705	0.172822		ENSRNOG00000012795	Cables1	5.20729	5.63381	5.97726	0.617513	-1.61148	-0.993965			ENSRNOG00000004282	Arl4a	10.2205	10.9759	8.6045	0.697973	1.6075	2.30548
	ENSRNOG00000000826	Flot1	6.42519	4.66202	5.4881	-1.83543	0.513609	-1.32182		ENSRNOG00000013046	---	10.0063	7.9862	8.27267	-1.44053	2.19037	0.749835			ENSRNOG00000004303	Timp3	9.71909	9.14274	7.55522	-0.340397	1.97709	1.6367
	ENSRNOG00000011497	Aldh1b1	4.75503	3.65904	3.54169	-1.83594	2.27674	0.440804		ENSRNOG00000013179	Tinagl1	8.79595	7.90042	7.36381	-0.432116	1.76557	1.33345			ENSRNOG00000004411	Tspan8	11.9789	11.7395	9.72598	-0.204141	2.34116	2.13702
	ENSRNOG00000015980	Dclre1c	5.17844	3.84751	6.06347	-1.85042	0.021392	-1.82903		ENSRNOG00000013346	Dnah12	4.25641	4.38435	4.92448	0.244937	-1.56488	-1.31994			ENSRNOG00000004433	Kdm5b	7.09524	6.71977	8.35269	-0.0962449	-1.53662	-1.63286
	ENSRNOG00000008067	---	7.93103	5.77119	8.3607	-1.8772	-0.0965091	-1.97371		ENSRNOG00000013391	Argbp2	2.30152	2.90284	2.19688	0.433283	-1.52596	-1.09268			ENSRNOG00000004496	Rock2	9.90442	9.53111	8.17184	-0.220004	1.97444	1.75444
	ENSRNOG00000018239	Dhrs4	6.01277	4.70686	6.81947	-1.87728	0.855168	-1.02211		ENSRNOG00000014142	Ogfrl1	4.57742	5.50215	3.70383	1.01512	-2.24523	-1.2301			ENSRNOG00000004500	Myc	6.26533	6.12578	8.58251	-0.666093	-1.59609	-2.26218
	ENSRNOG00000007748	LOC689179	6.02917	3.75607	3.38243	-1.88033	1.66638	-0.213949		ENSRNOG00000014204	Pacsin3	6.61047	6.56554	8.27315	0.535143	-1.5153	-0.980155			ENSRNOG00000004517	Igf1	4.30958	3.90714	9.4495	0.0550037	-5.12311	-5.0681
	ENSRNOG00000003071	Vamp4	6.69821	5.25076	6.36135	-1.88652	1.28691	-0.599607		ENSRNOG00000014264	Phactr1	5.0118	3.0282	2.67741	-1.41494	1.5808	0.165861			ENSRNOG00000004529	Sycp2	2.3015	3.19431	3.42018	0.659647	-2.21132	-1.55168
	ENSRNOG00000017601	Srd5a1	8.39039	7.00804	6.23621	-1.90363	2.34311	0.439485		ENSRNOG00000014436	Hisppd2a	5.32169	4.88819	4.7431	-0.349238	1.74131	1.39207			ENSRNOG00000004578	Cthrc1	5.25515	5.5971	8.5953	-0.189854	-3.44767	-3.63753
	ENSRNOG00000026985	Phldb1	5.52196	3.47196	4.78109	-1.91514	1.12985	-0.785284		ENSRNOG00000014479	Cttnbp2nl	4.92439	6.01033	7.16139	0.325474	-1.82378	-1.49831			ENSRNOG00000004614	Lypd6b	6.97376	7.52782	2.82885	-0.106356	3.26215	3.1558
	ENSRNOG00000042905	RT1-T24-4	7.65829	5.17212	6.84432	-1.92497	0.681555	-1.24341		ENSRNOG00000014634	Gtpbp1	8.02965	6.99259	6.05599	-1.28114	2.15867	0.877532			ENSRNOG00000004624	Rnd3	8.81401	8.57771	7.22208	0.0598595	1.56815	1.62801
	ENSRNOG00000009570	Pdxp	7.5342	5.95209	7.64559	-1.93172	-0.0511719	-1.98289		ENSRNOG00000014798	RGD1309540	3.04026	3.04913	5.61266	0.980573	-1.56086	-0.580284			ENSRNOG00000004637	Fbxo7	6.58062	5.92318	7.68684	-0.748262	-1.75397	-2.50223
	ENSRNOG00000013239	Tle4	8.06387	6.65474	7.53638	-1.93252	0.0221583	-1.91036		ENSRNOG00000014844	Kif21a	3.4939	3.58815	2.90746	-1.39334	1.9569	0.563558			ENSRNOG00000004730	Meis2	2.18831	1.9145	5.85918	-0.260966	-4.66861	-4.92957
	ENSRNOG00000005270	Sycp3	6.72669	5.50319	6.05512	-1.94683	-1.0169	-2.96374		ENSRNOG00000014986	---	8.6713	7.5156	7.97542	-0.701218	1.55499	0.853767			ENSRNOG00000004736	---	6.60024	6.54765	8.6406	-0.750987	-2.2066	-2.95759
	ENSRNOG00000011789	Cdon	4.29187	2.54098	2.73169	-1.96459	1.47499	-0.4896		ENSRNOG00000015078	Ifitm3	7.23231	7.68334	7.33159	1.44092	-1.87606	-0.435142			ENSRNOG00000004819	Porcn	4.65598	4.37709	6.79895	-0.482143	-2.036	-2.51814
	ENSRNOG00000018668	Glg1	5.03003	3.45733	4.55881	-2.03974	1.30108	-0.73866		ENSRNOG00000015295	Ctdsp1	5.50532	4.58027	4.23217	-1.21143	1.67702	0.465589			ENSRNOG00000004857	L2hgdh	7.67187	8.1896	10.0648	0.531265	-2.7072	-2.17593
	ENSRNOG00000019403	Afap1l1	7.28563	5.46338	7.84921	-2.05906	1.65382	-0.405243		ENSRNOG00000015321	Moxd1	5.39531	3.76386	3.5045	-0.170474	1.57811	1.40764			ENSRNOG00000004998	Jakmip1	2.57777	2.94866	3.28248	-0.245111	-2.10597	-2.35108
	ENSRNOG00000002129	Lrrc8b	7.17376	6.38456	6.84064	-2.08739	1.42561	-0.661777		ENSRNOG00000015394	Trpv5	9.09905	8.59029	7.38188	-1.27874	1.79433	0.515592			ENSRNOG00000005039	Tfpi	7.18654	6.92642	4.7927	0.313025	2.08508	2.39811
	ENSRNOG00000002227	Kit	6.37582	5.27489	6.91428	-2.09443	0.818146	-1.27629		ENSRNOG00000015408	Vil1	3.31985	3.70852	3.37858	1.00962	-1.62927	-0.619647			ENSRNOG00000005082	Irf6	3.67584	3.79364	5.40326	-0.132179	-2.43812	-2.5703
	ENSRNOG00000024905	MGC94915	4.49077	3.19422	6.03067	-2.10435	-0.873469	-2.97782		ENSRNOG00000015577	Lpar6	3.3508	3.9836	4.51494	0.388602	-1.87382	-1.48522			ENSRNOG00000005223	Hnmt	3.9928	3.43749	6.70132	-0.111716	-3.60786	-3.71957
	ENSRNOG00000022593	Pdpr	5.28737	3.53818	3.75822	-2.12805	1.48412	-0.64393		ENSRNOG00000015593	Sigirr	7.47866	6.51308	6.50561	-1.4336	1.5617	0.128104			ENSRNOG00000005272	Tspan12	2.10518	2.09737	2.19564	-0.0269636	-2.57567	-2.60264
	ENSRNOG00000018081	Lactb	7.15532	4.78769	5.11764	-2.14518	1.86118	-0.284001		ENSRNOG00000015636	Wdr34	6.36167	7.16676	7.20994	0.737787	-1.528	-0.790217			ENSRNOG00000005289	Prkd3	6.41314	5.76604	4.83505	0.576856	2.04649	2.62335
	ENSRNOG00000018126	---	6.28071	4.46521	5.49204	-2.1639	1.64531	-0.518596		ENSRNOG00000015677	Cda	7.34177	6.29841	6.30782	-1.37044	2.1679	0.797466			ENSRNOG00000005619	RGD1310262	3.78551	4.15825	6.21581	0.171199	-2.17788	-2.00668
	ENSRNOG00000013634	Myd88	6.14576	4.43778	3.17351	-2.29627	3.5737	1.27743		ENSRNOG00000015809	Pecr	5.71528	6.43719	6.85245	0.808486	-1.80136	-0.992875			ENSRNOG00000005731	Birc3<i><sup>m2Mcwi</i></sup>	6.69379	7.19472	8.45215	0.704569	-2.39012	-1.68555
	ENSRNOG00000016032	---	7.28597	4.83133	7.04189	-2.33084	0.46638	-1.86446		ENSRNOG00000015932	RGD1306839	8.56446	8.37675	6.07625	-0.890988	1.81376	0.922768			ENSRNOG00000005739	Asap1	6.7958	6.37419	4.88997	-0.31354	1.86906	1.55552
	ENSRNOG00000004414	F11r	9.6512	8.13199	9.51058	-2.333	0.321222	-2.01178		ENSRNOG00000016063	LOC361635	7.09551	6.73652	5.66229	-0.649295	1.52341	0.874118			ENSRNOG00000005770	Sostdc1	3.29739	2.98988	6.62076	0.0502423	-3.74503	-3.69479
	ENSRNOG00000006946	Arhgap9	6.64283	3.99944	4.19648	-2.39588	2.49488	0.0989968		ENSRNOG00000016265	---	8.11514	6.7161	6.82713	-1.24674	1.77443	0.527683			ENSRNOG00000006004	Phc2	5.72922	6.53216	5.96746	0.228516	-2.06696	-1.83845
	ENSRNOG00000017204	---	7.29204	5.28777	4.16548	-2.4138	3.80594	1.39213		ENSRNOG00000016374	Fgfr2	7.58062	6.72372	6.08447	-0.774019	1.68091	0.90689			ENSRNOG00000006350	RGD1561530	6.13514	6.22909	7.85069	0.0411368	-1.76171	-1.72058
	ENSRNOG00000037012	Msi2	7.41399	6.05028	5.56203	-2.41841	1.58611	-0.832307		ENSRNOG00000016419	Pdlim5	8.30202	7.54927	6.42164	-0.52425	1.61887	1.09462			ENSRNOG00000006384	Ddx58	4.32932	3.42899	2.94591	-0.631829	2.22548	1.59365
	ENSRNOG00000039551	Rdh14	5.63217	4.90147	4.18962	-2.4319	1.53031	-0.901594		ENSRNOG00000016980	Qprt	3.32492	4.03131	3.74878	0.408751	-1.58284	-1.17409			ENSRNOG00000006388	Pygl	9.42972	9.27185	7.52294	0.150317	1.72193	1.87225
	ENSRNOG00000000459	Psmb9	6.59399	3.54063	8.17814	-2.44961	-0.575524	-3.02513		ENSRNOG00000017108	Syngr1	5.43244	6.44567	7.09661	0.523659	-1.57285	-1.04919			ENSRNOG00000006420	---	7.40125	7.08214	9.63635	-0.65033	-2.28176	-2.93209
	ENSRNOG00000017803	Apbb1ip	5.6093	3.44139	6.24647	-2.4705	-0.973664	-3.44416		ENSRNOG00000017220	Tcirg1	5.88112	6.86218	8.13034	0.620341	-1.69034	-1.07			ENSRNOG00000006472	Hspa2	4.6734	3.54223	5.14167	-0.0857477	-2.10265	-2.1884
	ENSRNOG00000018330	RGD1562089	6.13515	4.82621	4.59551	-2.51011	1.70059	-0.809521		ENSRNOG00000017253	Ccdc107	7.0945	6.28203	5.81633	-0.917259	1.56863	0.651374			ENSRNOG00000006653	Slc38a4	6.82506	6.03679	4.20077	0.283419	1.71865	2.00207
	ENSRNOG00000014251	Capn5	5.76314	2.86599	6.7575	-2.5677	1.22706	-1.34064		ENSRNOG00000017319	Mertk	7.24976	6.30138	5.38283	-0.459607	1.5494	1.08979			ENSRNOG00000006660	Ndufa10	8.41327	6.68278	9.50187	-0.407096	-1.72151	-2.12861
	ENSRNOG00000013323	Rnf217	6.78292	3.62729	8.70372	-2.60321	-1.88534	-4.48855		ENSRNOG00000017354	Zyx	9.12414	8.90574	6.94293	-0.15051	1.51075	1.36024			ENSRNOG00000006663	Usp2	3.78701	3.03768	5.72174	-0.288379	-2.86884	-3.15722
	ENSRNOG00000016831	Serpinh1	7.74733	3.64201	3.28462	-2.67363	2.84969	0.176059		ENSRNOG00000017546	Mylk3	3.28408	3.46474	4.46288	0.734645	-1.50121	-0.766564			ENSRNOG00000006701	Fgd6	7.74833	7.33153	5.66832	-0.102416	2.49197	2.38955
	ENSRNOG00000013703	Siah2	5.26863	2.39299	6.88698	-2.72659	-2.60298	-5.32957		ENSRNOG00000017748	Nkx6-2	7.07214	5.91088	4.87836	-0.948021	1.99221	1.04419			ENSRNOG00000006766	Laptm4b	10.069	10.242	8.62907	0.265353	1.53354	1.79889
	ENSRNOG00000013552	LOC681458	7.48766	4.61231	5.18957	-2.79514	2.87412	0.0789763		ENSRNOG00000017810	Uros	5.72739	5.51464	4.33742	-1.43544	2.29086	0.855422			ENSRNOG00000006853	Elavl2	4.44705	3.11718	5.31167	-0.172574	-1.72875	-1.90132
	ENSRNOG00000011630	Ak3l1	9.0647	7.25135	7.86728	-2.8303	1.43997	-1.39033		ENSRNOG00000017851	Etfb	11.8978	11.6642	10.1142	-0.420569	1.78882	1.36825			ENSRNOG00000006867	Etv1	2.78478	4.07657	3.37898	1.38112	-3.17591	-1.7948
	ENSRNOG00000009936	Dido1	7.401	4.75552	5.02598	-3.01419	3.49146	0.47727		ENSRNOG00000017854	Ucp2	5.99388	7.08137	8.00051	1.11241	-1.74407	-0.631662			ENSRNOG00000006893	Ppm1k	7.08505	8.07023	5.55922	0.91612	1.91999	2.83611
	ENSRNOG00000019630	Hacl1	8.28597	4.79323	7.64692	-3.12057	1.37678	-1.74379		ENSRNOG00000017915	Dvl2	5.50428	5.40371	3.93292	-1.12116	2.0851	0.963942			ENSRNOG00000007091	Ly6e	7.04336	6.46857	8.25893	0.322414	-1.86031	-1.5379
	ENSRNOG00000014915	Gsr	7.20493	4.11935	4.28529	-3.32565	2.34954	-0.976112		ENSRNOG00000017967	Asb13	6.05274	5.25309	5.20042	-1.15366	1.60762	0.453956			ENSRNOG00000007118	Fam176a	6.23297	5.69507	7.92284	-0.453214	-1.66456	-2.11777
	ENSRNOG00000027410	Ccdc125	7.99369	4.62051	7.65727	-3.82249	-0.254467	-4.07696		ENSRNOG00000017991	Ccrk	5.04019	5.78238	7.12328	0.420699	-1.86644	-1.44574			ENSRNOG00000007159	Ccl2	1.69804	1.86421	2.42135	0.0623707	-2.00076	-1.93839
	ENSRNOG00000033465	MGC72973	10.5686	5.03755	12.6015	-5.29372	-1.50696	-6.80068		ENSRNOG00000018087	Vim	4.98726	6.13921	7.20789	1.12912	-1.83411	-0.704984			ENSRNOG00000007177	Kdelc2	7.61045	7.40087	6.66216	-0.49354	2.02214	1.5286
	ENSRNOG00000031230	LOC689064	9.86323	3.28775	12.1455	-6.71929	-1.57462	-8.29391		ENSRNOG00000018158	RGD1566403	7.67631	7.00992	6.78855	-1.01338	1.73511	0.721731			ENSRNOG00000007234	---	9.40303	9.63561	8.52041	-0.180607	2.37675	2.19614
										ENSRNOG00000018204	Slc28a2	5.84759	6.13545	5.95929	0.976126	-1.51118	-0.535055			ENSRNOG00000007243	Havcr1	10.3282	9.98729	7.94476	-0.143536	1.86388	1.72034
										ENSRNOG00000018275	Errfi1	10.1368	9.29271	7.58974	-0.876912	2.25751	1.3806			ENSRNOG00000007266	RGD1311251	2.33951	1.98789	4.7491	-0.466417	-2.77275	-3.23917
										ENSRNOG00000018279	Sfxn1	4.91492	3.93177	3.968	-1.16444	1.51537	0.350936			ENSRNOG00000007302	Fbn1	2.37803	2.37856	6.00045	-0.0743961	-2.76329	-2.83768
										ENSRNOG00000018414	Csf1r	4.35564	4.85197	5.64529	0.806784	-2.2795	-1.47271			ENSRNOG00000007364	Rab15	7.03997	6.63008	5.31167	-0.0676591	1.80644	1.73878
										ENSRNOG00000018627	Plekhb1	3.60561	4.31918	4.72558	0.773049	-1.57919	-0.806139			ENSRNOG00000007393	Ndrg1	9.71919	9.64286	7.44821	-0.0471331	2.23446	2.18733
										ENSRNOG00000018646	Hbegf	7.99431	8.39142	9.44588	0.651048	-1.61523	-0.964181			ENSRNOG00000007415	Ptgs1	3.42463	3.31062	8.10134	-0.116307	-4.66442	-4.78073
										ENSRNOG00000018683	Dock1	6.30808	5.23525	4.74289	-0.518417	1.52671	1.00829			ENSRNOG00000007433	---	2.79476	3.52897	4.78749	0.915606	-3.41097	-2.49536
										ENSRNOG00000018690	Rgs17	3.41318	3.94516	3.6798	0.621836	-1.66565	-1.04381			ENSRNOG00000007443	Jag1	4.57602	5.56121	6.90348	0.925397	-3.38912	-2.46372
										ENSRNOG00000018999	Cdc14b	7.41271	6.30164	5.51809	-0.916547	2.16427	1.24772			ENSRNOG00000007468	Ifng	2.39559	2.49913	2.72997	-0.144775	-1.52346	-1.66823
										ENSRNOG00000019077	Lipa	5.42583	5.84047	4.88147	0.872864	-2.0257	-1.15284			ENSRNOG00000007533	Rab27a	4.74829	4.01732	4.7951	-0.60323	-1.73194	-2.33517
										ENSRNOG00000019168	Nxt2	2.92775	4.43965	4.92935	0.797708	-2.12251	-1.32481			ENSRNOG00000007591	Slc45a3	4.66602	5.25727	7.01354	0.560379	-2.76729	-2.20691
										ENSRNOG00000019206	Nupr1	5.45177	6.77109	8.65243	0.0516121	-1.51701	-1.4654			ENSRNOG00000007646	---	8.85658	8.80725	7.5352	-0.385918	2.07613	1.69021
										ENSRNOG00000019245	Ccdc101	7.35492	7.31051	8.33974	0.29255	-1.73934	-1.44679			ENSRNOG00000007674	---	6.51614	5.0212	9.95261	-1.43037	-2.59024	-4.02061
										ENSRNOG00000019475	Sh3bp5	9.29687	8.28301	7.5131	-1.06834	1.98962	0.921278			ENSRNOG00000007710	Usp20	5.9062	5.87509	7.77707	-0.0679857	-1.62826	-1.69625
										ENSRNOG00000019549	Akap12	10.2221	10.0223	9.19589	-0.0737151	1.52121	1.44749			ENSRNOG00000007743	Mgst1	3.07592	3.87118	5.69568	0.471366	-2.11432	-1.64296
										ENSRNOG00000019741	Isyna1	6.85693	6.87925	8.02009	0.306719	-1.63633	-1.32961			ENSRNOG00000007831	RGD1309308	7.05028	7.55432	5.85249	-0.51898	2.1187	1.59972
										ENSRNOG00000019892	Lrrfip1	11.0246	10.93	9.9284	-0.0529611	1.51705	1.46408			ENSRNOG00000007875	Actr6	7.74417	7.1301	8.90816	0.0225719	-1.74269	-1.72012
										ENSRNOG00000019902	Folr1	10.1271	9.45866	9.13375	-0.224143	1.6857	1.46156			ENSRNOG00000007886	Orm1	3.28255	2.58842	9.70937	-0.446498	-6.85087	-7.29737
										ENSRNOG00000020142	Lass1	3.60088	3.79993	5.00595	0.575407	-2.024	-1.44859			ENSRNOG00000007888	Fam46b	5.24984	4.62051	6.1842	-0.295179	-1.85536	-2.15054
										ENSRNOG00000020238	---	4.59466	4.67924	6.86926	0.854548	-1.68684	-0.832293			ENSRNOG00000007894	Mpdz	2.84933	2.97088	3.19436	0.0390434	-1.79853	-1.75949
										ENSRNOG00000020246	Myl9	9.48092	8.66166	8.46197	-0.782647	1.94311	1.16047			ENSRNOG00000007949	Rgn	3.09772	4.50988	3.32973	0.431084	-2.77475	-2.34366
										ENSRNOG00000020294	Psbpc1	2.68844	3.02278	2.86599	0.217717	-1.61957	-1.40185			ENSRNOG00000008001	---	4.38169	5.13653	5.45963	0.107822	-2.05344	-1.94562
										ENSRNOG00000020298	Bag3	6.164	4.9453	4.41452	-0.799996	1.56037	0.760371			ENSRNOG00000008041	RGD1561357	3.4015	3.64628	3.5254	-0.013734	-1.79028	-1.80401
										ENSRNOG00000020376	Obfc1	7.28745	6.25779	5.82412	-0.432054	1.7181	1.28604			ENSRNOG00000008048	Plscr1	9.80342	9.48201	6.53643	-0.257302	5.11981	4.8625
										ENSRNOG00000020499	Scaf1	6.57547	5.28712	8.62165	0.267361	-1.58149	-1.31413			ENSRNOG00000008057	Krt7	2.00385	2.23943	6.97434	-0.190936	-2.30366	-2.4946
										ENSRNOG00000020698	Rnd2	7.95737	7.61838	6.06113	-0.842353	1.93334	1.09099			ENSRNOG00000008196	---	4.94687	4.42445	7.23848	-0.616189	-3.52836	-4.14455
										ENSRNOG00000020704	Dak	4.356	4.19612	5.88865	0.394493	-1.50221	-1.10772			ENSRNOG00000008307	Nanp	6.39932	7.17446	4.67578	1.05886	1.574	2.63287
										ENSRNOG00000020719	Hrc	5.59805	5.56021	5.04903	-0.940647	1.54167	0.60102			ENSRNOG00000008422	Lpo	5.10421	6.01215	2.6565	-0.647599	2.78415	2.13655
										ENSRNOG00000020742	Pcnxl3	5.33569	4.19215	2.8489	-0.675166	1.81983	1.14466			ENSRNOG00000008487	Amotl2	8.85007	8.89825	10.7373	-0.0584052	-1.64707	-1.70548
										ENSRNOG00000020772	Dhx8	6.99909	5.41536	4.87571	-0.402065	1.51042	1.10835			ENSRNOG00000008492	Ccdc19	5.35089	5.57876	8.39424	-0.620949	-1.59657	-2.21752
										ENSRNOG00000020803	Meox1	5.88172	5.14926	6.742	0.203797	-1.61512	-1.41133			ENSRNOG00000008676	Emp1	5.78334	5.77055	4.56305	-0.125692	1.84327	1.71758
										ENSRNOG00000020922	Hspb6	2.93947	3.90585	2.93728	-0.89307	1.68562	0.792553			ENSRNOG00000008747	Plekha5	7.76786	7.82216	4.39834	-0.238862	2.80411	2.56524
										ENSRNOG00000021007	Snx15	6.89313	6.34873	5.75479	-0.217821	1.57607	1.35825			ENSRNOG00000008816	Gpnmb	4.14624	3.85441	4.82468	0.0287722	-1.72138	-1.69261
										ENSRNOG00000021053	Lsr	6.93381	6.313	4.73086	-0.659606	1.93555	1.27594			ENSRNOG00000008839	Pparg	3.39126	3.17533	5.11727	-0.0903891	-2.21518	-2.30557
										ENSRNOG00000021061	Map4k2	5.06471	3.63459	2.45861	-1.23349	1.60381	0.370317			ENSRNOG00000008855	Gjb2	10.4788	11.4935	4.5911	1.44083	5.65158	7.09241
										ENSRNOG00000021166	Ecm1	3.50846	4.0331	5.74729	0.279743	-1.65153	-1.37179			ENSRNOG00000009014	Slc35f2	4.64098	4.79016	4.8798	1.07892	-2.61312	-1.53421
										ENSRNOG00000021265	Cds2	5.15249	3.87393	7.4614	0.442894	-1.78166	-1.33876			ENSRNOG00000009096	Pon3	8.91539	9.55241	7.17507	0.424992	2.55429	2.97929
										ENSRNOG00000021338	Tmem132a	7.54084	6.46024	5.60139	-0.410902	1.52539	1.11448			ENSRNOG00000009149	Jam3	2.98306	3.21897	3.9115	0.196224	-1.78609	-1.58986
										ENSRNOG00000021796	RGD1565166	5.88518	5.05991	6.76442	0.606422	-1.57809	-0.971664			ENSRNOG00000009263	Ifi27l1	6.7099	6.19085	8.82814	-0.619706	-1.96742	-2.58712
										ENSRNOG00000022312	Lrsam1	5.29165	5.425	5.00515	-1.25832	1.57665	0.318337			ENSRNOG00000009269	Cga	6.58469	5.87159	4.05974	-0.535568	2.50854	1.97297
										ENSRNOG00000022777	Six1	2.78488	3.09226	4.34896	0.317297	-1.7164	-1.39911			ENSRNOG00000009308	Bcl2l10	3.22089	3.28984	4.75053	0.0689316	-2.84733	-2.7784
										ENSRNOG00000023187	RGD1565685	7.47188	7.06007	6.77406	-0.764395	1.52217	0.757775			ENSRNOG00000009401	Lmo2	6.39737	7.24117	4.12511	0.379973	2.62498	3.00495
										ENSRNOG00000023633	Crabp1	5.47672	3.93066	3.66686	-0.57638	1.59576	1.01938			ENSRNOG00000009471	Epsti1	3.50144	2.77652	8.0944	-0.398106	-4.81572	-5.21382
										ENSRNOG00000024663	Fkbp15	5.4201	5.20993	3.94566	-0.211104	1.53721	1.32611			ENSRNOG00000009514	Mme	2.63179	3.06815	4.73077	0.329059	-2.51322	-2.18416
										ENSRNOG00000024930	---	7.16373	5.92734	5.03945	-1.47963	1.5664	0.0867782			ENSRNOG00000009564	RGD1311589	3.3685	2.79852	6.87562	-0.392379	-2.70302	-3.0954
										ENSRNOG00000025075	Relt	4.30365	5.9477	5.36827	1.19323	-2.50794	-1.31471			ENSRNOG00000009568	LOC365789	7.17118	6.99613	4.69843	0.0261881	2.84619	2.87237
										ENSRNOG00000025245	RGD1311946	5.58144	5.03212	6.05828	0.25874	-1.70983	-1.45109			ENSRNOG00000009625	Dpysl2	4.76158	4.04703	6.39962	-0.788011	-1.86892	-2.65693
										ENSRNOG00000025350	LOC686781	6.67029	6.01445	5.4889	-1.35123	2.01704	0.665813			ENSRNOG00000009629	Car2	9.51525	9.59454	7.93172	-0.0304002	1.98661	1.95621
										ENSRNOG00000025406	---	10.7928	10.6279	9.30389	-0.677611	1.53947	0.861855			ENSRNOG00000009690	Rnf219	4.72985	4.29501	5.85596	-0.26798	-1.91739	-2.18537
										ENSRNOG00000025484	Tmem177	4.56535	3.58926	3.1995	-0.616813	1.7212	1.10439			ENSRNOG00000009884	Lgals1	11.7522	11.3831	9.23086	-0.177959	2.26164	2.08368
										ENSRNOG00000025793	Usp31	6.00783	6.46228	6.97638	1.22901	-1.75726	-0.528251			ENSRNOG00000009980	Ppap2a	9.68248	8.92803	7.05331	-0.663823	2.20049	1.53667
										ENSRNOG00000025885	RGD1305422	6.242	4.23825	4.68698	-0.0714636	1.52296	1.4515			ENSRNOG00000010071	RGD1560010	6.75065	6.85594	4.76886	-0.282011	2.58543	2.30342
										ENSRNOG00000026037	Phlpb	4.54223	4.62051	4.37822	0.760934	-1.75726	-0.99633			ENSRNOG00000010077	Smarcd3	7.25516	5.54481	8.28863	-1.41283	-1.59069	-3.00352
										ENSRNOG00000026672	MGC94199	6.4114	4.71474	3.55195	-1.19129	1.83669	0.645402			ENSRNOG00000010133	Bpgm	7.13444	6.916	8.15036	0.176806	-1.87018	-1.69338
										ENSRNOG00000027171	Ndst2	7.00431	7.43281	6.73076	-0.300101	1.53878	1.23867			ENSRNOG00000010210	Slc7a11	3.59625	3.72022	4.32777	0.138498	-2.14975	-2.01125
										ENSRNOG00000027257	Gmip	6.02992	6.08539	7.53069	0.253428	-1.70815	-1.45472			ENSRNOG00000010303	Trim32	6.64181	6.15536	3.80822	0.281917	1.59618	1.8781
										ENSRNOG00000028584	Alkbh2	7.31086	7.80071	8.35597	0.963896	-1.66379	-0.699895			ENSRNOG00000010319	Lcp1	10.2131	9.59017	7.65005	-0.522798	2.5451	2.0223
										ENSRNOG00000028899	Zbtb33	5.47232	3.75157	3.39407	-1.15395	2.43969	1.28574			ENSRNOG00000010375	Slc39a2	7.32003	5.96669	3.7313	-0.943935	3.69128	2.74734
										ENSRNOG00000028992	Acan	4.30494	5.88822	3.88724	-0.0967351	1.53436	1.43763			ENSRNOG00000010389	Ndrg2	5.24608	5.58229	7.70536	-0.0283536	-2.50401	-2.53236
										ENSRNOG00000029910	Golga4	9.39277	9.02319	7.79205	-0.609359	1.72394	1.11458			ENSRNOG00000010454	---	4.62968	4.33195	7.22189	-0.321734	-4.02802	-4.34976
										ENSRNOG00000030118	Msn	10.7276	10.2776	8.91292	-0.407835	1.53167	1.12383			ENSRNOG00000010480	LOC500947	5.2906	6.17373	3.06516	0.441563	1.77541	2.21697
										ENSRNOG00000030251	RT1-CE10	3.31934	3.55895	3.6992	0.203532	-1.55817	-1.35464			ENSRNOG00000010507	Mmp7	2.2102	2.74254	4.50987	0.134373	-1.9096	-1.77523
										ENSRNOG00000030904	---	6.59541	5.34774	4.23012	-1.05677	1.70643	0.649656			ENSRNOG00000010584	Tmem123	6.32904	5.08259	6.32882	0.421079	-2.09761	-1.67653
										ENSRNOG00000031420	Hyal2	4.81195	5.56006	6.58581	0.518339	-1.60011	-1.08178			ENSRNOG00000010650	---	8.36117	7.97609	5.76607	-0.105917	1.67989	1.57397
										ENSRNOG00000032192	RGD1307325	5.37474	7.16538	7.45342	1.1714	-1.8221	-0.650696			ENSRNOG00000010668	Anxa6	4.66815	4.5222	6.37593	-0.348217	-1.69139	-2.03961
										ENSRNOG00000036598	---	8.00503	8.38536	6.76442	-0.866697	2.32887	1.46218			ENSRNOG00000010725	Cpa1	6.27825	6.03685	6.49836	0.0286965	-1.68685	-1.65815
										ENSRNOG00000036859	Gdpd5	5.71352	5.10377	4.51678	-1.06257	1.73704	0.674468			ENSRNOG00000010748	Mtus1	7.35977	7.68551	9.20638	0.128838	-1.96391	-1.83508
										ENSRNOG00000037239	Flna	8.65336	7.32039	6.17899	-1.03567	2.11623	1.08056			ENSRNOG00000010756	Tp53	8.2878	8.9386	7.62818	0.27891	1.5516	1.83051
										ENSRNOG00000037242	Dnase1l1	6.40638	7.14699	4.56613	-0.403427	1.66987	1.26644			ENSRNOG00000010799	Ccrn4l	8.80672	8.4289	9.91783	-0.575237	-1.67517	-2.25041
										ENSRNOG00000037615	---	9.69669	10.2645	11.3862	0.476622	-1.80985	-1.33323			ENSRNOG00000010872	Ckb	8.8379	8.24094	10.822	-0.333658	-1.83105	-2.16471
										ENSRNOG00000038449	---	7.15393	6.99882	5.31835	-0.742115	1.83864	1.09653			ENSRNOG00000010911	---	3.5783	4.19466	4.2322	0.0616099	-2.33581	-2.2742
										ENSRNOG00000042155	---	10.1575	9.83013	9.1082	-0.500488	1.72503	1.22454			ENSRNOG00000010914	Pigh	8.30738	7.72408	6.31605	-0.225644	2.04968	1.82404
										ENSRNOG00000042316	---	6.48119	5.32972	4.48818	-0.851126	1.94714	1.09602			ENSRNOG00000011058	Utrn	7.4381	6.83103	6.10039	-0.453108	1.97896	1.52585
										ENSRNOG00000043002	Lcmt2	6.87793	6.29145	4.82714	-0.23346	1.69888	1.46542			ENSRNOG00000011073	Htt	7.41968	7.17874	5.08547	-0.0334818	1.90851	1.87502
										ENSRNOG00000043201	Cabc1	5.55949	5.60532	7.75413	0.326976	-1.56486	-1.23788			ENSRNOG00000011130	Calca	2.38191	2.64164	8.26943	0.00219045	-5.62973	-5.62754
										ENSRNOG00000043350	Cap2	4.53918	3.74657	3.55716	-0.30907	1.5206	1.21153			ENSRNOG00000011139	Arg2	3.89373	3.64839	6.02144	-0.559735	-2.8533	-3.41304
										ENSRNOG00000004133	Slc7a3	7.63758	8.66273	3.43033	2.88155	2.6824	5.56394			ENSRNOG00000011140	RGD1309676	5.51436	4.96349	7.09283	-0.871867	-2.64482	-3.51669
										ENSRNOG00000005858	Kap	5.91874	4.99612	9.57502	-1.68187	-3.32023	-5.0021			ENSRNOG00000011189	Acy1	7.75251	7.95904	9.2497	0.192618	-1.98029	-1.78767
										ENSRNOG00000007301	Gdf9	5.55943	3.53204	8.60979	-1.56082	-4.24179	-5.80261			ENSRNOG00000011245	Arhgap18	8.78425	8.05555	10.3955	-1.30792	-1.61261	-2.92053
										ENSRNOG00000007546	Asns	8.02962	9.96433	4.63432	2.53276	2.81286	5.34562			ENSRNOG00000011263	Plac9	6.73159	5.82438	6.53385	0.139806	-1.85599	-1.71619
										ENSRNOG00000008700	Cryba1	4.17384	7.20535	2.39095	1.93212	2.07152	4.00364			ENSRNOG00000011277	Btg4	2.669	2.73007	6.85615	0.0721123	-5.40685	-5.33474
										ENSRNOG00000009702	Lmo7	7.057	6.26215	9.09542	-1.72199	-1.61399	-3.33598			ENSRNOG00000011365	Emb	4.95608	4.2065	6.04104	-0.200975	-2.56393	-2.76491
										ENSRNOG00000010941	Tifa	6.29178	5.13827	2.82132	-1.74029	3.43103	1.69074			ENSRNOG00000011409	Hebp2	6.38909	6.66691	3.08059	-0.0270879	1.68394	1.65685
										ENSRNOG00000013323	Rnf217	6.78292	3.62729	8.70372	-2.60321	-1.88534	-4.48855			ENSRNOG00000011451	Lrp3	4.79901	3.85964	3.81702	0.2544	1.62495	1.87935
										ENSRNOG00000013703	Siah2	5.26863	2.39299	6.88698	-2.72659	-2.60298	-5.32957			ENSRNOG00000011471	Fgf9	4.3097	4.33325	5.94849	-0.418071	-2.22104	-2.63911
										ENSRNOG00000015780	Rcn2	7.34859	10.4316	8.0681	3.46961	-1.69953	1.77008			ENSRNOG00000011517	Tnfrsf21	7.68503	8.63238	5.04411	0.6065	2.89414	3.50064
										ENSRNOG00000020578	Ceacam1	9.63512	8.53549	5.19862	-1.5113	4.78123	3.26993			ENSRNOG00000011696	Lifr	6.96573	6.62184	3.10429	-0.395373	3.65974	3.26437
										ENSRNOG00000022999	Ppp2r3a	6.57991	6.16615	4.00139	-1.53341	3.2237	1.6903			ENSRNOG00000011716	Degs2	2.83188	3.36278	4.69087	0.142156	-3.10767	-2.96551
										ENSRNOG00000026265	MGC114529	5.36204	6.5249	2.48051	1.69499	2.33985	4.03484			ENSRNOG00000011820	Acpp	6.50187	6.61152	4.7526	-0.0509204	2.38795	2.33703
										ENSRNOG00000026605	Ifi27l2b	5.51997	5.91538	8.28249	1.75035	-4.04659	-2.29624			ENSRNOG00000011899	Tmem150	5.33986	5.53248	2.78477	-0.333489	2.99201	2.65852
										ENSRNOG00000031230	LOC689064	9.86323	3.28775	12.1455	-6.71929	-1.57462	-8.29391			ENSRNOG00000011909	Rasa2	6.38717	6.96195	2.94234	0.965098	2.49226	3.45736
										ENSRNOG00000033465	MGC72973	10.5686	5.03755	12.6015	-5.29372	-1.50696	-6.80068			ENSRNOG00000011931	Smarca2	5.84334	4.94705	7.58768	-0.536128	-1.96648	-2.50261
										ENSRNOG00000042224	Cyp2j10	5.38242	4.43788	7.87916	-1.83062	-1.52357	-3.3542			ENSRNOG00000011994	Perp	10.3242	9.99419	8.04548	-0.247986	2.33573	2.08774
										ENSRNOG00000000634	RGD1306739	2.48943	2.26661	2.58383	-0.0767814	-1.78244	-1.85922			ENSRNOG00000012049	Sox7	2.28185	2.53189	3.97986	0.0305416	-2.53273	-2.50219
										ENSRNOG00000000777	RT1-S3	2.82441	3.35071	3.43581	0.0594486	-2.17238	-2.11294			ENSRNOG00000012155	Sox15	4.76515	4.46242	8.3076	-0.368243	-3.75933	-4.12757
										ENSRNOG00000000811	Pkib	7.35434	6.90985	4.01321	-0.101968	2.42473	2.32277			ENSRNOG00000012375	Inpp1	5.38083	5.36932	6.89842	-0.145856	-1.64265	-1.7885
										ENSRNOG00000000812	RGD1302996	7.24089	7.46545	5.91833	-0.34442	1.90298	1.55856			ENSRNOG00000012450	Dynlrb2	3.3181	3.67643	3.90391	-0.023886	-1.74939	-1.77328
										ENSRNOG00000001128	Tesc	6.16322	6.21543	7.74024	-0.243768	-1.83953	-2.0833			ENSRNOG00000012464	---	9.56533	9.1705	5.9987	0.211642	3.05975	3.27139
										ENSRNOG00000001254	Col6a2	2.79946	3.09095	3.59236	0.0147164	-1.72429	-1.70957			ENSRNOG00000012466	Heca	6.27705	6.50782	3.55656	-0.162229	2.54241	2.38018
										ENSRNOG00000001294	Ift81	3.21092	3.74856	5.65339	0.234706	-2.17757	-1.94286			ENSRNOG00000012482	Ndrg4	3.75298	4.63269	6.64009	0.506305	-3.9068	-3.40049
										ENSRNOG00000001628	Pcp4	4.08675	4.09574	6.74355	-0.515032	-3.37516	-3.89019			ENSRNOG00000012622	Mmp15	3.07468	3.78309	4.44867	0.0403892	-1.83058	-1.79019
										ENSRNOG00000001679	Gabrr3	3.08061	4.27618	6.8934	0.866816	-2.96887	-2.10205			ENSRNOG00000012640	Dpp7	8.1405	8.32766	6.38434	-0.0974697	2.11715	2.01968
										ENSRNOG00000001680	Mina	7.72248	6.96443	9.4169	-1.21395	-1.57377	-2.78773			ENSRNOG00000012645	Mecom	2.94883	4.61539	6.53216	0.973317	-3.41362	-2.44031
										ENSRNOG00000001684	Dscr6	2.26958	2.05187	2.51421	0.671582	-2.36482	-1.69324			ENSRNOG00000012719	---	1.8453	1.73147	5.18524	-0.43224	-4.07317	-4.50541
										ENSRNOG00000001739	Mfi2	3.71167	3.77059	4.19665	-0.0218798	-3.17754	-3.19942			ENSRNOG00000012742	Irx2	7.38595	6.29541	4.64622	-0.726712	2.72793	2.00122
										ENSRNOG00000001777	---	3.72352	3.82663	4.72005	-0.0948219	-1.87315	-1.96797			ENSRNOG00000012847	Scgb1c1	2.97848	2.99475	8.17958	-0.167728	-4.61102	-4.77875
										ENSRNOG00000001785	Etv5	7.82429	7.49713	4.47696	0.406039	3.08773	3.49377			ENSRNOG00000012942	Satb1	10.5659	10.7636	8.17058	0.0373265	2.00025	2.03757
										ENSRNOG00000001794	Muc13	9.71033	9.8156	5.02971	-0.340713	5.31945	4.97873			ENSRNOG00000012960	Uap1l1	6.03891	5.96348	3.85555	-0.0475204	2.03501	1.98749
										ENSRNOG00000001956	RGD1563278	5.24767	5.34935	3.53337	-0.237175	2.11268	1.8755			ENSRNOG00000013128	RGD1310269	3.39612	3.62147	6.04071	0.0297089	-2.68797	-2.65826
										ENSRNOG00000001967	Sult1b1	2.13514	2.25239	5.83715	-0.0487689	-1.92858	-1.97735			ENSRNOG00000013135	Ptpn12	8.43549	9.02111	6.85254	0.593603	1.60274	2.19634
										ENSRNOG00000001976	Tmprss2	7.95915	8.04131	4.56367	0.236705	3.52046	3.75716			ENSRNOG00000013236	Samd8	7.47576	7.72751	4.18796	-0.299276	2.03329	1.73401
										ENSRNOG00000002028	Tmem50b	4.51375	3.9367	6.51515	-0.507661	-1.76685	-2.27451			ENSRNOG00000013263	---	3.53047	3.41576	6.78855	-0.190922	-1.87234	-2.06326
										ENSRNOG00000002041	Boc	2.58727	2.92684	6.19399	-0.136928	-2.47685	-2.61377			ENSRNOG00000013287	Sall2	1.92119	1.88592	2.74349	-0.0418022	-1.59475	-1.63655
										ENSRNOG00000002050	Igfbp7	3.84027	5.23878	6.30927	0.807878	-2.42519	-1.61731			ENSRNOG00000013408	Npas2	2.69033	2.39642	2.76543	-0.147406	-2.27597	-2.42338
										ENSRNOG00000002214	Klhl8	3.98278	4.94396	6.17716	0.051512	-2.67242	-2.62091			ENSRNOG00000013415	Ptpn18	5.69107	6.06887	7.98324	1.20576	-3.48007	-2.27431
										ENSRNOG00000002280	Sh3bgrl	6.40874	5.3895	4.66851	0.407619	1.83766	2.24528			ENSRNOG00000013484	Gsta1	2.27055	2.61293	5.39716	0.373339	-2.34034	-1.967
										ENSRNOG00000002305	Slc15a2	10.856	10.4819	8.98028	-0.408627	1.93306	1.52443			ENSRNOG00000013526	Rassf4	7.93908	7.53709	3.69707	-0.908893	4.3851	3.47621
										ENSRNOG00000002343	Uchl1	2.53455	2.82735	7.04062	0.0394067	-5.07523	-5.03582			ENSRNOG00000013683	S1pr1	8.77578	8.54985	3.78572	0.267741	4.82097	5.08871
										ENSRNOG00000002379	Plac1	6.32282	6.63701	3.62427	0.296502	2.36393	2.66044			ENSRNOG00000013773	---	8.33412	8.74013	6.77429	0.206632	1.52866	1.73529
										ENSRNOG00000002413	Gpc4	6.83174	4.69576	9.15621	-0.832973	-3.14906	-3.98203			ENSRNOG00000013786	Tsc22d3	4.52407	4.25731	6.69679	-0.227321	-1.67392	-1.90124
										ENSRNOG00000002456	LOC690286	4.81947	3.1853	3.1853	-0.021732	1.5482	1.52646			ENSRNOG00000013912	---	6.48077	6.17139	5.05006	0.132188	1.57071	1.7029
										ENSRNOG00000002461	---	10.3523	9.79754	7.74302	-0.501362	3.48529	2.98393			ENSRNOG00000013939	Defb4	2.97669	3.47612	5.49856	-0.0237724	-3.0674	-3.09117
										ENSRNOG00000002487	Mbnl3	7.93922	8.16478	3.7253	0.250335	4.44767	4.69801			ENSRNOG00000013967	Blnk	10.952	10.4524	6.53386	-0.282604	3.23607	2.95347
										ENSRNOG00000002529	LOC302495	8.54406	8.36049	6.59874	-0.155524	2.35211	2.19659			ENSRNOG00000014075	Clybl	2.79898	2.84933	3.60582	-0.122817	-2.20527	-2.32809
										ENSRNOG00000002540	Rhoh	3.2117	3.16067	8.13281	-0.241964	-3.44015	-3.68211			ENSRNOG00000014137	Fbln1	5.44866	4.97347	2.78989	-0.285001	2.6295	2.3445
										ENSRNOG00000002664	Emp2	5.81734	5.11776	6.9628	-0.910029	-1.72245	-2.63248			ENSRNOG00000014155	---	3.46414	3.12218	8.99355	0.53783	-3.15605	-2.61822
										ENSRNOG00000002781	Kdsr	7.11606	5.99526	7.12383	0.308198	-1.89154	-1.58335			ENSRNOG00000014187	Igf1r	4.39765	2.46731	7.78109	-0.838147	-2.58913	-3.42728
										ENSRNOG00000002792	Cxcl2	2.23655	2.27918	2.52701	-0.051848	-2.05738	-2.10923			ENSRNOG00000014275	---	6.60849	6.56554	6.4556	0.072327	1.51582	1.58815
										ENSRNOG00000002862	Clcn5	8.45032	6.9715	6.00744	-1.03371	3.44339	2.40968			ENSRNOG00000014288	Fn1	9.67693	10.0175	6.76712	0.563294	2.64927	3.21256
										ENSRNOG00000002919	Gfap	5.20705	2.44328	5.27088	-1.43498	-1.83716	-3.27215			ENSRNOG00000014357	Gja4	5.49908	5.21113	7.37396	-0.0866466	-2.3209	-2.40755
										ENSRNOG00000002922	Adora2b	2.62521	2.76116	4.98241	0.0587393	-1.60478	-1.54604			ENSRNOG00000014362	Nudt14	5.89391	5.89227	6.5482	-0.317312	-1.80386	-2.12117
										ENSRNOG00000002984	Bmp15	2.73665	3.29024	5.47402	0.0970826	-3.69692	-3.59984			ENSRNOG00000014408	Gjb5	3.98356	4.32738	7.82355	0.164675	-3.43933	-3.27465
										ENSRNOG00000003064	Bst1	7.59032	7.34983	3.58088	0.107721	3.16085	3.26857			ENSRNOG00000014520	Ing1	8.33866	7.44257	9.29874	-0.449734	-1.67911	-2.12884
										ENSRNOG00000003078	---	6.77083	6.4974	8.46846	0.127367	-2.12592	-1.99856			ENSRNOG00000014578	Fxyd4	11.6142	11.0797	8.82485	-0.350177	2.74262	2.39244
										ENSRNOG00000003217	Lgals3bp	3.70948	3.80667	6.69783	-0.444496	-2.00795	-2.45244			ENSRNOG00000014603	Sgcg	6.38022	5.21525	8.20984	-0.103708	-1.72506	-1.82877
										ENSRNOG00000003276	Myo1d<sup>Tn(sb-T2/Bart3)2.334Mcwi</sup>	7.89078	7.41532	5.33596	-0.0591891	2.11793	2.05874			ENSRNOG00000014630	Iws1	7.4518	6.64169	8.91439	0.414387	-2.06708	-1.65269
										ENSRNOG00000003443	Klf1	3.98147	4.48073	6.04876	0.152991	-2.0871	-1.93411			ENSRNOG00000014658	---	3.84239	3.82877	5.63008	-0.313814	-1.81219	-2.126
										ENSRNOG00000003496	RGD1308221	7.47478	7.34621	9.19878	-0.300828	-1.95111	-2.25194			ENSRNOG00000014692	Mogat1	2.25793	2.73647	4.25266	0.241296	-2.14776	-1.90646
										ENSRNOG00000003667	Dmd	6.9513	6.87732	5.17849	-0.0838148	2.59082	2.507			ENSRNOG00000014718	Acsl3	9.15868	9.08218	11.0298	0.409035	-2.28773	-1.87869
										ENSRNOG00000003835	Slc43a2	8.28288	8.43428	6.65549	0.247481	1.50628	1.75376			ENSRNOG00000014743	Hagh	4.87156	4.73317	6.21775	-0.0383655	-1.52122	-1.55958
										ENSRNOG00000003840	Slit2	2.90891	3.00476	6.03213	0.0350526	-3.1496	-3.11455			ENSRNOG00000014746	Dzip1l	2.66064	2.27755	7.03642	-0.171375	-2.25052	-2.42189
										ENSRNOG00000003882	Cep350	5.35223	5.89006	2.63579	-0.129576	2.09314	1.96356			ENSRNOG00000014850	Amhr2	5.31638	5.93657	8.64939	0.431866	-2.64605	-2.21419
										ENSRNOG00000003897	Col1a1	4.58063	4.46092	4.91806	-0.0123211	-2.207	-2.21932			ENSRNOG00000014953	Fbxo39	3.18576	3.53109	7.93117	0.151109	-2.90994	-2.75883
										ENSRNOG00000003918	Slc25a19	5.40355	5.3553	7.74696	-0.270734	-1.71515	-1.98588			ENSRNOG00000014973	Tekt1	4.299	4.4571	5.54924	-0.0109177	-2.0557	-2.06662
										ENSRNOG00000003982	---	5.13534	5.30212	8.45572	0.000834504	-3.46745	-3.46661			ENSRNOG00000015011	Fam189a2	3.22576	3.26102	6.22977	-0.564935	-2.82532	-3.39026
										ENSRNOG00000004078	Eno3	9.77295	9.81019	7.95334	-0.0181976	1.90926	1.89106			ENSRNOG00000015089	Mcoln2	3.03304	3.48986	6.1494	0.732613	-2.93087	-2.19826
										ENSRNOG00000004084	Fam84a	2.10676	2.23164	3.43231	-0.183603	-1.67398	-1.85758			ENSRNOG00000015113	Mocos	5.88478	6.42699	2.99164	0.612434	1.61866	2.2311
										ENSRNOG00000004089	---	3.18643	3.40935	5.45201	-0.0602733	-2.56758	-2.62785			ENSRNOG00000015184	Clic3	3.21164	3.1878	4.5765	0.164381	-1.72968	-1.5653
										ENSRNOG00000004200	Golsyn	3.70044	4.19713	7.15978	0.0527278	-3.26715	-3.21442			ENSRNOG00000015222	LOC310721	3.82707	2.70462	5.34285	-0.988885	-2.43853	-3.42742
										ENSRNOG00000004282	Arl4a	10.2205	10.9759	8.6045	0.697973	1.6075	2.30548			ENSRNOG00000015268	Ppapdc2	5.6308	6.06641	3.30837	0.612134	2.63059	3.24272
										ENSRNOG00000004303	Timp3	9.71909	9.14274	7.55522	-0.340397	1.97709	1.6367			ENSRNOG00000015522	Tcfap2a	8.37248	7.68999	5.56212	-0.675543	3.43807	2.76253
										ENSRNOG00000004411	Tspan8	11.9789	11.7395	9.72598	-0.204141	2.34116	2.13702			ENSRNOG00000015599	Mall	2.87621	2.88525	4.67612	1.07968	-3.36818	-2.2885
										ENSRNOG00000004433	Kdm5b	7.09524	6.71977	8.35269	-0.0962449	-1.53662	-1.63286			ENSRNOG00000015602	Cdh2	3.43574	3.16959	3.48523	-0.0970988	-1.56937	-1.66647
										ENSRNOG00000004496	Rock2	9.90442	9.53111	8.17184	-0.220004	1.97444	1.75444			ENSRNOG00000015618	Wnt5a	2.55001	3.06483	4.98243	0.600698	-2.62321	-2.02251
										ENSRNOG00000004500	Myc	6.26533	6.12578	8.58251	-0.666093	-1.59609	-2.26218			ENSRNOG00000015753	Epn1	7.18282	7.33831	9.58431	0.00424464	-1.56503	-1.56078
										ENSRNOG00000004517	Igf1	4.30958	3.90714	9.4495	0.0550037	-5.12311	-5.0681			ENSRNOG00000015825	Aurkc	3.65098	3.51913	6.33008	-0.464836	-2.99102	-3.45586
										ENSRNOG00000004529	Sycp2	2.3015	3.19431	3.42018	0.659647	-2.21132	-1.55168			ENSRNOG00000015830	---	5.60191	5.25693	7.87892	-0.372653	-1.7253	-2.09795
										ENSRNOG00000004578	Cthrc1	5.25515	5.5971	8.5953	-0.189854	-3.44767	-3.63753			ENSRNOG00000015850	Rbp7	2.75655	2.88075	6.75379	1.42513	-3.9626	-2.53747
										ENSRNOG00000004614	Lypd6b	6.97376	7.52782	2.82885	-0.106356	3.26215	3.1558			ENSRNOG00000015859	Chdh	3.94194	3.40453	6.93375	-0.257017	-3.1072	-3.36422
										ENSRNOG00000004624	Rnd3	8.81401	8.57771	7.22208	0.0598595	1.56815	1.62801			ENSRNOG00000015896	---	6.07318	5.25352	7.86103	-0.469436	-2.22963	-2.69907
										ENSRNOG00000004637	Fbxo7	6.58062	5.92318	7.68684	-0.748262	-1.75397	-2.50223			ENSRNOG00000015904	Wfdc1	4.52302	4.73631	5.40458	-0.0510253	-1.87759	-1.92862
										ENSRNOG00000004730	Meis2	2.18831	1.9145	5.85918	-0.260966	-4.66861	-4.92957			ENSRNOG00000015945	Cd3g	2.23164	2.09848	3.02753	0.0180271	-1.89748	-1.87946
										ENSRNOG00000004736	---	6.60024	6.54765	8.6406	-0.750987	-2.2066	-2.95759			ENSRNOG00000015956	Usp29	5.59058	3.47069	6.24911	-1.27528	-1.99487	-3.27016
										ENSRNOG00000004819	Porcn	4.65598	4.37709	6.79895	-0.482143	-2.036	-2.51814			ENSRNOG00000015994	Cd3d	3.25707	3.15187	7.31031	-0.480366	-3.74405	-4.22441
										ENSRNOG00000004857	L2hgdh	7.67187	8.1896	10.0648	0.531265	-2.7072	-2.17593			ENSRNOG00000015997	Ccdc106	3.82111	4.30572	5.17768	0.570992	-2.44339	-1.8724
										ENSRNOG00000004998	Jakmip1	2.57777	2.94866	3.28248	-0.245111	-2.10597	-2.35108			ENSRNOG00000016163	Slc1a3	5.84789	5.77034	4.36094	-0.0653316	2.09901	2.03367
										ENSRNOG00000005039	Tfpi	7.18654	6.92642	4.7927	0.313025	2.08508	2.39811			ENSRNOG00000016281	Col4a1	6.45919	5.63538	3.52597	0.0222876	1.63372	1.65601
										ENSRNOG00000005082	Irf6	3.67584	3.79364	5.40326	-0.132179	-2.43812	-2.5703			ENSRNOG00000016366	Colec12	7.10068	6.24612	3.04935	-0.209501	2.0786	1.8691
										ENSRNOG00000005223	Hnmt	3.9928	3.43749	6.70132	-0.111716	-3.60786	-3.71957			ENSRNOG00000016427	Letm1	7.44953	7.66834	5.5758	0.554067	2.1878	2.74187
										ENSRNOG00000005272	Tspan12	2.10518	2.09737	2.19564	-0.0269636	-2.57567	-2.60264			ENSRNOG00000016432	LOC56764	2.83172	2.60758	3.71972	0.127668	-2.40141	-2.27374
										ENSRNOG00000005289	Prkd3	6.41314	5.76604	4.83505	0.576856	2.04649	2.62335			ENSRNOG00000016488	Pltp	8.03482	8.67109	5.87083	0.260038	2.12904	2.38908
										ENSRNOG00000005619	RGD1310262	3.78551	4.15825	6.21581	0.171199	-2.17788	-2.00668			ENSRNOG00000016519	Aof1	5.32217	6.08972	7.15904	0.6536	-2.31482	-1.66122
										ENSRNOG00000005731	Birc3<i><sup>m2Mcwi</i></sup>	6.69379	7.19472	8.45215	0.704569	-2.39012	-1.68555			ENSRNOG00000016550	Dclk2	5.66718	5.42321	6.91426	0.151996	-2.15962	-2.00762
										ENSRNOG00000005739	Asap1	6.7958	6.37419	4.88997	-0.31354	1.86906	1.55552			ENSRNOG00000016595	Hhex	5.0345	5.14008	7.66913	0.147743	-1.66594	-1.51819
										ENSRNOG00000005770	Sostdc1	3.29739	2.98988	6.62076	0.0502423	-3.74503	-3.69479			ENSRNOG00000016724	Epb4.1l3	8.27977	8.54453	6.46192	0.354713	1.55591	1.91062
										ENSRNOG00000006004	Phc2	5.72922	6.53216	5.96746	0.228516	-2.06696	-1.83845			ENSRNOG00000016790	Suv420h1	6.60922	6.36039	3.94207	-0.0181942	2.50816	2.48997
										ENSRNOG00000006350	RGD1561530	6.13514	6.22909	7.85069	0.0411368	-1.76171	-1.72058			ENSRNOG00000016794	Phyhd1	7.73338	6.9822	5.86109	-0.344014	1.86203	1.51802
										ENSRNOG00000006384	Ddx58	4.32932	3.42899	2.94591	-0.631829	2.22548	1.59365			ENSRNOG00000016846	Pik3cd	5.8018	5.89652	8.35326	-0.158327	-2.11714	-2.27547
										ENSRNOG00000006388	Pygl	9.42972	9.27185	7.52294	0.150317	1.72193	1.87225			ENSRNOG00000016920	Spire2	6.8628	6.31623	8.60446	-0.711308	-2.36869	-3.07999
										ENSRNOG00000006420	---	7.40125	7.08214	9.63635	-0.65033	-2.28176	-2.93209			ENSRNOG00000017077	Snx7	10.0574	9.25733	7.94509	-0.820522	2.87058	2.05006
										ENSRNOG00000006472	Hspa2	4.6734	3.54223	5.14167	-0.0857477	-2.10265	-2.1884			ENSRNOG00000017219	Vac14	7.9593	8.64715	7.09889	-0.360488	2.19981	1.83932
										ENSRNOG00000006653	Slc38a4	6.82506	6.03679	4.20077	0.283419	1.71865	2.00207			ENSRNOG00000017237	Lama1	8.26209	8.42651	5.6774	0.684972	3.1304	3.81537
										ENSRNOG00000006660	Ndufa10	8.41327	6.68278	9.50187	-0.407096	-1.72151	-2.12861			ENSRNOG00000017250	Gmpr	2.74349	2.99951	4.28928	-0.377111	-2.41631	-2.79342
										ENSRNOG00000006663	Usp2	3.78701	3.03768	5.72174	-0.288379	-2.86884	-3.15722			ENSRNOG00000017307	Prss23	2.85708	3.03713	5.18524	-0.0161368	-2.49045	-2.50659
										ENSRNOG00000006701	Fgd6	7.74833	7.33153	5.66832	-0.102416	2.49197	2.38955			ENSRNOG00000017445	Tubb2b	8.38698	7.6565	6.01279	-0.173499	1.89574	1.72224
										ENSRNOG00000006766	Laptm4b	10.069	10.242	8.62907	0.265353	1.53354	1.79889			ENSRNOG00000017473	Ttc25	8.20744	7.45109	6.48198	0.0751734	1.90334	1.97851
										ENSRNOG00000006853	Elavl2	4.44705	3.11718	5.31167	-0.172574	-1.72875	-1.90132			ENSRNOG00000017503	Ppargc1b	1.57088	1.78586	4.90939	0.0536851	-1.92309	-1.86941
										ENSRNOG00000006867	Etv1	2.78478	4.07657	3.37898	1.38112	-3.17591	-1.7948			ENSRNOG00000017523	H6pd	2.78374	2.61447	3.43474	-0.140532	-1.80763	-1.94816
										ENSRNOG00000006893	Ppm1k	7.08505	8.07023	5.55922	0.91612	1.91999	2.83611			ENSRNOG00000017553	Smcr7l	7.84273	7.93684	5.65407	0.479727	2.02788	2.50761
										ENSRNOG00000007091	Ly6e	7.04336	6.46857	8.25893	0.322414	-1.86031	-1.5379			ENSRNOG00000017558	Tubb2a	6.66604	4.99955	9.85797	0.94576	-5.2406	-4.29484
										ENSRNOG00000007118	Fam176a	6.23297	5.69507	7.92284	-0.453214	-1.66456	-2.11777			ENSRNOG00000017560	Mdk	10.6257	10.1531	8.15102	-0.498101	2.30632	1.80822
										ENSRNOG00000007159	Ccl2	1.69804	1.86421	2.42135	0.0623707	-2.00076	-1.93839			ENSRNOG00000017637	Fbp2	7.91442	8.79779	6.36697	0.196778	2.12316	2.31994
										ENSRNOG00000007177	Kdelc2	7.61045	7.40087	6.66216	-0.49354	2.02214	1.5286			ENSRNOG00000017672	Akr1c14	7.78496	8.06735	4.52086	0.0864898	3.05481	3.1413
										ENSRNOG00000007234	---	9.40303	9.63561	8.52041	-0.180607	2.37675	2.19614			ENSRNOG00000017676	Plvap	2.54531	2.84933	3.70019	0.0697581	-2.32191	-2.25215
										ENSRNOG00000007243	Havcr1	10.3282	9.98729	7.94476	-0.143536	1.86388	1.72034			ENSRNOG00000017914	Prkcdbp	2.3831	2.42421	6.3503	-0.100904	-1.67911	-1.78001
										ENSRNOG00000007266	RGD1311251	2.33951	1.98789	4.7491	-0.466417	-2.77275	-3.23917			ENSRNOG00000018053	Fech	6.88756	6.56722	9.00779	-0.711042	-1.65909	-2.37014
										ENSRNOG00000007302	Fbn1	2.37803	2.37856	6.00045	-0.0743961	-2.76329	-2.83768			ENSRNOG00000018143	Hpdl	2.95186	5.50799	5.83173	1.2126	-3.48869	-2.27609
										ENSRNOG00000007364	Rab15	7.03997	6.63008	5.31167	-0.0676591	1.80644	1.73878			ENSRNOG00000018419	Zfp275	6.22698	7.93269	4.60724	1.10232	2.46743	3.56975
										ENSRNOG00000007393	Ndrg1	9.71919	9.64286	7.44821	-0.0471331	2.23446	2.18733			ENSRNOG00000018485	Gpr155	3.20353	3.33394	6.36135	0.134969	-2.60856	-2.47359
										ENSRNOG00000007415	Ptgs1	3.42463	3.31062	8.10134	-0.116307	-4.66442	-4.78073			ENSRNOG00000018735	Cd74	3.11554	3.35948	5.85284	-0.159213	-1.57566	-1.73488
										ENSRNOG00000007433	---	2.79476	3.52897	4.78749	0.915606	-3.41097	-2.49536			ENSRNOG00000018753	---	8.43129	7.33068	9.61412	-1.1034	-1.91814	-3.02154
										ENSRNOG00000007443	Jag1	4.57602	5.56121	6.90348	0.925397	-3.38912	-2.46372			ENSRNOG00000018755	Acss2	4.91113	3.9537	6.64753	-0.227762	-1.89682	-2.12459
										ENSRNOG00000007468	Ifng	2.39559	2.49913	2.72997	-0.144775	-1.52346	-1.66823			ENSRNOG00000018822	Slc5a5	3.89229	3.20269	4.60818	-0.334314	-3.15766	-3.49197
										ENSRNOG00000007533	Rab27a	4.74829	4.01732	4.7951	-0.60323	-1.73194	-2.33517			ENSRNOG00000018911	Pfkfb3	9.01355	8.96037	10.5853	0.340858	-1.91755	-1.57669
										ENSRNOG00000007591	Slc45a3	4.66602	5.25727	7.01354	0.560379	-2.76729	-2.20691			ENSRNOG00000018958	Mt3	5.47428	6.21054	10.6917	-0.466084	-2.64403	-3.11012
										ENSRNOG00000007646	---	8.85658	8.80725	7.5352	-0.385918	2.07613	1.69021			ENSRNOG00000019005	Pde8a	6.53181	5.73932	4.29095	0.0544422	1.94163	1.99607
										ENSRNOG00000007674	---	6.51614	5.0212	9.95261	-1.43037	-2.59024	-4.02061			ENSRNOG00000019009	Arrdc2	4.75803	4.96948	7.35652	-0.346813	-2.29186	-2.63867
										ENSRNOG00000007710	Usp20	5.9062	5.87509	7.77707	-0.0679857	-1.62826	-1.69625			ENSRNOG00000019018	Plat	3.93872	3.25707	7.61608	-0.318757	-4.59643	-4.91519
										ENSRNOG00000007743	Mgst1	3.07592	3.87118	5.69568	0.471366	-2.11432	-1.64296			ENSRNOG00000019021	---	5.87366	4.65432	7.16601	-0.710829	-2.10002	-2.81085
										ENSRNOG00000007831	RGD1309308	7.05028	7.55432	5.85249	-0.51898	2.1187	1.59972			ENSRNOG00000019129	Fcgbp	4.47075	4.10997	5.65623	-0.311253	-2.33228	-2.64353
										ENSRNOG00000007875	Actr6	7.74417	7.1301	8.90816	0.0225719	-1.74269	-1.72012			ENSRNOG00000019161	Cpeb1	4.14013	2.57178	9.36841	-0.447541	-5.81007	-6.25761
										ENSRNOG00000007886	Orm1	3.28255	2.58842	9.70937	-0.446498	-6.85087	-7.29737			ENSRNOG00000019175	RGD1561537	7.079	7.34679	5.91573	-0.0977278	1.64722	1.54949
										ENSRNOG00000007888	Fam46b	5.24984	4.62051	6.1842	-0.295179	-1.85536	-2.15054			ENSRNOG00000019180	Acsl4	7.33983	7.43363	9.48537	0.070234	-1.84169	-1.77145
										ENSRNOG00000007894	Mpdz	2.84933	2.97088	3.19436	0.0390434	-1.79853	-1.75949			ENSRNOG00000019433	Rab3a	4.63136	5.50214	5.50029	0.11203	-1.74753	-1.6355
										ENSRNOG00000007949	Rgn	3.09772	4.50988	3.32973	0.431084	-2.77475	-2.34366			ENSRNOG00000019441	Hsd3b6	7.58016	7.54852	6.09044	-0.158443	2.83656	2.67811
										ENSRNOG00000008001	---	4.38169	5.13653	5.45963	0.107822	-2.05344	-1.94562			ENSRNOG00000019482	Gnao1	2.94554	3.3104	8.15903	-0.59807	-2.43456	-3.03263
										ENSRNOG00000008041	RGD1561357	3.4015	3.64628	3.5254	-0.013734	-1.79028	-1.80401			ENSRNOG00000019489	RGD1305235	6.23834	5.2537	3.47297	0.0757163	1.96097	2.03668
										ENSRNOG00000008048	Plscr1	9.80342	9.48201	6.53643	-0.257302	5.11981	4.8625			ENSRNOG00000019708	Ctsf	6.82785	7.02288	5.30469	-0.0408059	1.87606	1.83525
										ENSRNOG00000008057	Krt7	2.00385	2.23943	6.97434	-0.190936	-2.30366	-2.4946			ENSRNOG00000019770	---	2.15713	2.50683	2.95057	0.0193136	-1.52306	-1.50374
										ENSRNOG00000008196	---	4.94687	4.42445	7.23848	-0.616189	-3.52836	-4.14455			ENSRNOG00000019844	Irgq	3.71552	3.47092	4.03067	-0.144477	-1.81045	-1.95493
										ENSRNOG00000008307	Nanp	6.39932	7.17446	4.67578	1.05886	1.574	2.63287			ENSRNOG00000020027	Arhgef2	9.96934	9.75819	8.28004	-0.278894	2.26864	1.98974
										ENSRNOG00000008422	Lpo	5.10421	6.01215	2.6565	-0.647599	2.78415	2.13655			ENSRNOG00000020097	Inha	2.92775	3.16704	6.31932	0.0442952	-2.55547	-2.51117
										ENSRNOG00000008487	Amotl2	8.85007	8.89825	10.7373	-0.0584052	-1.64707	-1.70548			ENSRNOG00000020144	RGD1310127	4.97098	5.1664	5.55095	-0.135802	-1.54764	-1.68344
										ENSRNOG00000008492	Ccdc19	5.35089	5.57876	8.39424	-0.620949	-1.59657	-2.21752			ENSRNOG00000020270	Anxa8	8.80433	8.33114	2.73887	-0.668196	6.34759	5.67939
										ENSRNOG00000008676	Emp1	5.78334	5.77055	4.56305	-0.125692	1.84327	1.71758			ENSRNOG00000020338	Lgals4	10.3209	9.96198	7.14962	-0.186382	3.30316	3.11678
										ENSRNOG00000008747	Plekha5	7.76786	7.82216	4.39834	-0.238862	2.80411	2.56524			ENSRNOG00000020369	Igf2	8.78752	7.652	7.37969	-0.0915199	1.79918	1.70766
										ENSRNOG00000008816	Gpnmb	4.14624	3.85441	4.82468	0.0287722	-1.72138	-1.69261			ENSRNOG00000020371	Pgap2	7.61256	6.49914	5.35527	-0.00129128	2.18238	2.18108
										ENSRNOG00000008839	Pparg	3.39126	3.17533	5.11727	-0.0903891	-2.21518	-2.30557			ENSRNOG00000020377	---	4.93292	5.6204	2.61722	-1.02842	3.12277	2.09435
										ENSRNOG00000008855	Gjb2	10.4788	11.4935	4.5911	1.44083	5.65158	7.09241			ENSRNOG00000020395	---	2.89559	3.28447	7.14792	0.0991323	-2.42082	-2.32168
										ENSRNOG00000009014	Slc35f2	4.64098	4.79016	4.8798	1.07892	-2.61312	-1.53421			ENSRNOG00000020441	Cntd1	5.10282	5.32099	4.6754	-0.258647	-1.7869	-2.04555
										ENSRNOG00000009096	Pon3	8.91539	9.55241	7.17507	0.424992	2.55429	2.97929			ENSRNOG00000020451	---	3.77176	4.09001	6.51173	0.913083	-3.62442	-2.71134
										ENSRNOG00000009149	Jam3	2.98306	3.21897	3.9115	0.196224	-1.78609	-1.58986			ENSRNOG00000020506	RGD1565688	4.25778	4.05262	5.2882	-0.347734	-1.91625	-2.26398
										ENSRNOG00000009263	Ifi27l1	6.7099	6.19085	8.82814	-0.619706	-1.96742	-2.58712			ENSRNOG00000020533	Htra1	2.70196	2.55518	3.85613	0.260073	-1.96251	-1.70244
										ENSRNOG00000009269	Cga	6.58469	5.87159	4.05974	-0.535568	2.50854	1.97297			ENSRNOG00000020559	---	7.94183	7.92191	5.48645	0.158348	2.27197	2.43032
										ENSRNOG00000009308	Bcl2l10	3.22089	3.28984	4.75053	0.0689316	-2.84733	-2.7784			ENSRNOG00000020580	---	2.68949	2.64884	2.6643	-0.305927	-4.67057	-4.9765
										ENSRNOG00000009401	Lmo2	6.39737	7.24117	4.12511	0.379973	2.62498	3.00495			ENSRNOG00000020583	Fcgrt	3.68919	3.76452	4.08927	0.0313571	-2.1505	-2.11915
										ENSRNOG00000009471	Epsti1	3.50144	2.77652	8.0944	-0.398106	-4.81572	-5.21382			ENSRNOG00000020614	---	6.46383	6.288	5.33808	-0.3135	2.37394	2.06044
										ENSRNOG00000009514	Mme	2.63179	3.06815	4.73077	0.329059	-2.51322	-2.18416			ENSRNOG00000020693	Tmem138	5.50007	6.97611	5.27737	0.278173	1.98518	2.26336
										ENSRNOG00000009564	RGD1311589	3.3685	2.79852	6.87562	-0.392379	-2.70302	-3.0954			ENSRNOG00000020845	Tyrobp	2.22159	2.11602	6.34134	-0.195083	-3.07942	-3.27451
										ENSRNOG00000009568	LOC365789	7.17118	6.99613	4.69843	0.0261881	2.84619	2.87237			ENSRNOG00000020871	---	6.24474	5.35887	6.85753	-1.14553	-2.17338	-3.31891
										ENSRNOG00000009625	Dpysl2	4.76158	4.04703	6.39962	-0.788011	-1.86892	-2.65693			ENSRNOG00000020905	Hdac5	4.75952	4.92866	7.20782	0.0257406	-1.91532	-1.88958
										ENSRNOG00000009629	Car2	9.51525	9.59454	7.93172	-0.0304002	1.98661	1.95621			ENSRNOG00000020907	Zp1	3.60067	2.75257	6.67091	-0.610015	-2.97108	-3.5811
										ENSRNOG00000009690	Rnf219	4.72985	4.29501	5.85596	-0.26798	-1.91739	-2.18537			ENSRNOG00000020948	Pthr1	4.49529	4.61307	3.55891	0.29728	1.52856	1.82584
										ENSRNOG00000009884	Lgals1	11.7522	11.3831	9.23086	-0.177959	2.26164	2.08368			ENSRNOG00000021110	Mllt11	5.4888	4.53718	7.46842	0.111122	-2.67128	-2.56016
										ENSRNOG00000009980	Ppap2a	9.68248	8.92803	7.05331	-0.663823	2.20049	1.53667			ENSRNOG00000021116	Bnipl	2.63179	2.79675	3.44151	0.301516	-1.90084	-1.59933
										ENSRNOG00000010071	RGD1560010	6.75065	6.85594	4.76886	-0.282011	2.58543	2.30342			ENSRNOG00000021147	Bad_v2	9.58763	9.56783	7.72287	-0.0598758	1.79962	1.73974
										ENSRNOG00000010077	Smarcd3	7.25516	5.54481	8.28863	-1.41283	-1.59069	-3.00352			ENSRNOG00000021303	Lrrc48	3.15133	2.89833	6.40839	0.0144329	-3.5554	-3.54097
										ENSRNOG00000010133	Bpgm	7.13444	6.916	8.15036	0.176806	-1.87018	-1.69338			ENSRNOG00000021370	Ccdc69	4.38739	4.0815	6.8586	-0.526535	-3.41826	-3.94479
										ENSRNOG00000010210	Slc7a11	3.59625	3.72022	4.32777	0.138498	-2.14975	-2.01125			ENSRNOG00000021478	Tpd52l1	3.20202	2.67196	3.62486	-0.488723	-2.93998	-3.4287
										ENSRNOG00000010303	Trim32	6.64181	6.15536	3.80822	0.281917	1.59618	1.8781			ENSRNOG00000021589	---	8.81075	8.2887	5.6591	-0.690891	3.56263	2.87174
										ENSRNOG00000010319	Lcp1	10.2131	9.59017	7.65005	-0.522798	2.5451	2.0223			ENSRNOG00000021602	Zmynd10	4.83193	4.15353	5.27817	-0.730582	-1.6884	-2.41898
										ENSRNOG00000010375	Slc39a2	7.32003	5.96669	3.7313	-0.943935	3.69128	2.74734			ENSRNOG00000021611	Clip2	4.45133	4.10679	9.08359	-0.131448	-3.55606	-3.6875
										ENSRNOG00000010389	Ndrg2	5.24608	5.58229	7.70536	-0.0283536	-2.50401	-2.53236			ENSRNOG00000021656	RGD1359334	2.22365	2.52232	6.68111	0.0640078	-4.13934	-4.07533
										ENSRNOG00000010454	---	4.62968	4.33195	7.22189	-0.321734	-4.02802	-4.34976			ENSRNOG00000022121	Pga5	4.00316	3.98964	4.80955	-0.229918	-2.14466	-2.37458
										ENSRNOG00000010480	LOC500947	5.2906	6.17373	3.06516	0.441563	1.77541	2.21697			ENSRNOG00000022218	---	2.32317	2.74254	5.08798	-0.0169478	-1.97485	-1.9918
										ENSRNOG00000010507	Mmp7	2.2102	2.74254	4.50987	0.134373	-1.9096	-1.77523			ENSRNOG00000022523	Fkbp5	8.67783	8.64828	7.35669	0.316873	1.65191	1.96878
										ENSRNOG00000010584	Tmem123	6.32904	5.08259	6.32882	0.421079	-2.09761	-1.67653			ENSRNOG00000022730	Zfp57	8.82037	8.26544	9.29938	-0.13462	-1.8972	-2.03182
										ENSRNOG00000010650	---	8.36117	7.97609	5.76607	-0.105917	1.67989	1.57397			ENSRNOG00000022964	Rnf222	4.96286	4.94305	7.06842	-0.205108	-2.0906	-2.29571
										ENSRNOG00000010668	Anxa6	4.66815	4.5222	6.37593	-0.348217	-1.69139	-2.03961			ENSRNOG00000023216	Ccdc17	4.12366	5.22877	7.46223	0.358563	-3.42976	-3.0712
										ENSRNOG00000010725	Cpa1	6.27825	6.03685	6.49836	0.0286965	-1.68685	-1.65815			ENSRNOG00000023411	---	6.82021	6.68311	4.67133	-0.0536709	2.80435	2.75068
										ENSRNOG00000010748	Mtus1	7.35977	7.68551	9.20638	0.128838	-1.96391	-1.83508			ENSRNOG00000023640	Rab25	5.13827	4.73898	6.81442	-0.400212	-2.26879	-2.669
										ENSRNOG00000010756	Tp53	8.2878	8.9386	7.62818	0.27891	1.5516	1.83051			ENSRNOG00000023643	Mmp17	4.93542	4.30223	5.85855	-0.427694	-2.07302	-2.50071
										ENSRNOG00000010799	Ccrn4l	8.80672	8.4289	9.91783	-0.575237	-1.67517	-2.25041			ENSRNOG00000023778	Gcnt2	8.29839	7.83962	5.19839	0.149559	2.73215	2.88171
										ENSRNOG00000010872	Ckb	8.8379	8.24094	10.822	-0.333658	-1.83105	-2.16471			ENSRNOG00000024012	Pex10	6.73166	7.91426	5.57846	0.76052	1.60863	2.36915
										ENSRNOG00000010911	---	3.5783	4.19466	4.2322	0.0616099	-2.33581	-2.2742			ENSRNOG00000024346	LOC363060	5.76516	6.60413	9.35237	0.760611	-3.61883	-2.85822
										ENSRNOG00000010914	Pigh	8.30738	7.72408	6.31605	-0.225644	2.04968	1.82404			ENSRNOG00000024505	LOC686924	7.71587	6.90668	6.58917	0.0181034	1.53228	1.55039
										ENSRNOG00000011058	Utrn	7.4381	6.83103	6.10039	-0.453108	1.97896	1.52585			ENSRNOG00000024641	RGD1310964	4.8693	5.24195	7.46248	0.0892544	-2.12168	-2.03243
										ENSRNOG00000011073	Htt	7.41968	7.17874	5.08547	-0.0334818	1.90851	1.87502			ENSRNOG00000024689	Hopx	4.868	5.34462	9.14854	0.935874	-3.77233	-2.83645
										ENSRNOG00000011130	Calca	2.38191	2.64164	8.26943	0.00219045	-5.62973	-5.62754			ENSRNOG00000025023	Stat6	2.52347	2.76116	2.92775	-0.264337	-2.12003	-2.38436
										ENSRNOG00000011139	Arg2	3.89373	3.64839	6.02144	-0.559735	-2.8533	-3.41304			ENSRNOG00000025042	Pde3a	3.43625	3.90903	4.08419	-0.0618947	-1.57629	-1.63819
										ENSRNOG00000011140	RGD1309676	5.51436	4.96349	7.09283	-0.871867	-2.64482	-3.51669			ENSRNOG00000025121	Pla2g3	3.78335	2.98682	5.63435	-0.295111	-2.18889	-2.484
										ENSRNOG00000011189	Acy1	7.75251	7.95904	9.2497	0.192618	-1.98029	-1.78767			ENSRNOG00000025448	Limd2	4.67365	5.57628	5.60191	0.351071	-1.91971	-1.56863
										ENSRNOG00000011245	Arhgap18	8.78425	8.05555	10.3955	-1.30792	-1.61261	-2.92053			ENSRNOG00000025534	Gata1	5.49911	6.28632	7.63687	-0.233961	-2.73028	-2.96424
										ENSRNOG00000011263	Plac9	6.73159	5.82438	6.53385	0.139806	-1.85599	-1.71619			ENSRNOG00000025759	---	2.93149	3.23236	5.37677	0.724703	-2.47732	-1.75262
										ENSRNOG00000011277	Btg4	2.669	2.73007	6.85615	0.0721123	-5.40685	-5.33474			ENSRNOG00000025895	Sdpr	2.63496	2.76116	6.34098	0.0866171	-1.97393	-1.88731
										ENSRNOG00000011365	Emb	4.95608	4.2065	6.04104	-0.200975	-2.56393	-2.76491			ENSRNOG00000025948	RGD1311892	8.87483	7.77214	6.08164	-0.714775	2.4429	1.72812
										ENSRNOG00000011409	Hebp2	6.38909	6.66691	3.08059	-0.0270879	1.68394	1.65685			ENSRNOG00000026067	Wfdc10	2.8684	3.2896	5.20971	0.122109	-2.53976	-2.41765
										ENSRNOG00000011451	Lrp3	4.79901	3.85964	3.81702	0.2544	1.62495	1.87935			ENSRNOG00000026299	Mysm1	6.3738	6.85883	3.60582	0.562408	2.92169	3.4841
										ENSRNOG00000011471	Fgf9	4.3097	4.33325	5.94849	-0.418071	-2.22104	-2.63911			ENSRNOG00000026336	Fam70b	3.41365	3.70008	5.35201	-0.0200141	-2.25047	-2.27049
										ENSRNOG00000011517	Tnfrsf21	7.68503	8.63238	5.04411	0.6065	2.89414	3.50064			ENSRNOG00000026649	Dnmt3a	11.3331	10.7014	8.88095	-0.623795	2.35028	1.72649
										ENSRNOG00000011696	Lifr	6.96573	6.62184	3.10429	-0.395373	3.65974	3.26437			ENSRNOG00000027125	Mboat1	2.14736	2.05931	6.51949	-0.117911	-2.17787	-2.29578
										ENSRNOG00000011716	Degs2	2.83188	3.36278	4.69087	0.142156	-3.10767	-2.96551			ENSRNOG00000027144	RT1-DMb	5.35949	5.93343	6.93779	0.301142	-2.11629	-1.81515
										ENSRNOG00000011820	Acpp	6.50187	6.61152	4.7526	-0.0509204	2.38795	2.33703			ENSRNOG00000027158	---	6.76658	7.3993	6.45138	0.0653581	1.67895	1.74431
										ENSRNOG00000011899	Tmem150	5.33986	5.53248	2.78477	-0.333489	2.99201	2.65852			ENSRNOG00000027175	Cnpy4	7.72775	7.57624	8.94528	0.884603	-2.45554	-1.57094
										ENSRNOG00000011909	Rasa2	6.38717	6.96195	2.94234	0.965098	2.49226	3.45736			ENSRNOG00000027444	Nubpl	5.98904	6.8248	2.02682	0.574669	1.63175	2.20642
										ENSRNOG00000011931	Smarca2	5.84334	4.94705	7.58768	-0.536128	-1.96648	-2.50261			ENSRNOG00000027596	---	2.14426	2.44022	7.70815	-0.251992	-2.35591	-2.6079
										ENSRNOG00000011994	Perp	10.3242	9.99419	8.04548	-0.247986	2.33573	2.08774			ENSRNOG00000027739	Cndp1	4.54993	3.55143	7.62039	-0.696222	-2.42496	-3.12118
										ENSRNOG00000012049	Sox7	2.28185	2.53189	3.97986	0.0305416	-2.53273	-2.50219			ENSRNOG00000027954	Cdh15	2.48017	2.86983	6.80177	-0.252803	-2.7917	-3.0445
										ENSRNOG00000012155	Sox15	4.76515	4.46242	8.3076	-0.368243	-3.75933	-4.12757			ENSRNOG00000028216	LOC304000	4.36809	4.58088	8.12937	-0.205853	-3.03086	-3.23672
										ENSRNOG00000012375	Inpp1	5.38083	5.36932	6.89842	-0.145856	-1.64265	-1.7885			ENSRNOG00000028319	Cryz	4.03176	4.10564	5.48536	0.14993	-1.8928	-1.74287
										ENSRNOG00000012450	Dynlrb2	3.3181	3.67643	3.90391	-0.023886	-1.74939	-1.77328			ENSRNOG00000028384	Npepl1	3.53556	3.38455	4.04741	-0.399791	-1.83225	-2.23204
										ENSRNOG00000012464	---	9.56533	9.1705	5.9987	0.211642	3.05975	3.27139			ENSRNOG00000028504	Socs5	6.55272	6.42688	4.68029	0.501693	1.55302	2.05472
										ENSRNOG00000012466	Heca	6.27705	6.50782	3.55656	-0.162229	2.54241	2.38018			ENSRNOG00000028523	---	4.15202	3.17746	6.48316	0.0497106	-3.30543	-3.25572
										ENSRNOG00000012482	Ndrg4	3.75298	4.63269	6.64009	0.506305	-3.9068	-3.40049			ENSRNOG00000028632	Bcl2l14	5.41721	6.0516	4.60687	0.639039	1.52743	2.16647
										ENSRNOG00000012622	Mmp15	3.07468	3.78309	4.44867	0.0403892	-1.83058	-1.79019			ENSRNOG00000028638	Il10rb	7.92195	7.82275	6.62049	-0.464561	2.11662	1.65206
										ENSRNOG00000012640	Dpp7	8.1405	8.32766	6.38434	-0.0974697	2.11715	2.01968			ENSRNOG00000028685	Shf	6.47619	6.78201	4.05234	0.511293	1.65564	2.16693
										ENSRNOG00000012645	Mecom	2.94883	4.61539	6.53216	0.973317	-3.41362	-2.44031			ENSRNOG00000028941	Zbed3	3.50647	3.35023	8.66495	-0.0869692	-5.49301	-5.57998
										ENSRNOG00000012719	---	1.8453	1.73147	5.18524	-0.43224	-4.07317	-4.50541			ENSRNOG00000029089	Foxr1	4.71593	4.56828	6.8991	-0.328362	-1.70194	-2.0303
										ENSRNOG00000012742	Irx2	7.38595	6.29541	4.64622	-0.726712	2.72793	2.00122			ENSRNOG00000029304	---	6.99287	7.54705	4.48488	1.29001	1.51676	2.80677
										ENSRNOG00000012847	Scgb1c1	2.97848	2.99475	8.17958	-0.167728	-4.61102	-4.77875			ENSRNOG00000029941	Grina	5.95807	6.51875	8.18229	0.0457853	-2.13287	-2.08708
										ENSRNOG00000012942	Satb1	10.5659	10.7636	8.17058	0.0373265	2.00025	2.03757			ENSRNOG00000029945	Cuzd1	5.61147	5.36829	7.12861	0.0512835	-2.45399	-2.40271
										ENSRNOG00000012960	Uap1l1	6.03891	5.96348	3.85555	-0.0475204	2.03501	1.98749			ENSRNOG00000030034	Sox11	3.78811	4.03843	8.20253	0.0132428	-2.81319	-2.79995
										ENSRNOG00000013128	RGD1310269	3.39612	3.62147	6.04071	0.0297089	-2.68797	-2.65826			ENSRNOG00000030269	Atp2b2	3.65376	3.69083	4.79736	-0.0731365	-2.06165	-2.13478
										ENSRNOG00000013135	Ptpn12	8.43549	9.02111	6.85254	0.593603	1.60274	2.19634			ENSRNOG00000030416	Zfp709l2	5.26687	4.00517	2.87935	0.861192	1.89442	2.75561
										ENSRNOG00000013236	Samd8	7.47576	7.72751	4.18796	-0.299276	2.03329	1.73401			ENSRNOG00000030467	Ube2l6	6.63529	7.2102	5.35161	-0.442149	2.81164	2.36949
										ENSRNOG00000013263	---	3.53047	3.41576	6.78855	-0.190922	-1.87234	-2.06326			ENSRNOG00000030539	Slpi	4.66521	3.29646	10.2791	-1.08246	-6.78596	-7.86842
										ENSRNOG00000013287	Sall2	1.92119	1.88592	2.74349	-0.0418022	-1.59475	-1.63655			ENSRNOG00000031032	Hmgn3	3.71521	2.75316	5.29909	-1.32937	-1.64281	-2.97218
										ENSRNOG00000013408	Npas2	2.69033	2.39642	2.76543	-0.147406	-2.27597	-2.42338			ENSRNOG00000031081	Stat2	5.41421	5.69631	4.88801	-0.231027	1.86918	1.63815
										ENSRNOG00000013415	Ptpn18	5.69107	6.06887	7.98324	1.20576	-3.48007	-2.27431			ENSRNOG00000031974	Pcdh10	2.28661	2.08886	2.62746	-0.116882	-1.80067	-1.91756
										ENSRNOG00000013484	Gsta1	2.27055	2.61293	5.39716	0.373339	-2.34034	-1.967			ENSRNOG00000032178	Cenpa	9.05767	8.66777	7.4139	-0.0899444	1.60571	1.51576
										ENSRNOG00000013526	Rassf4	7.93908	7.53709	3.69707	-0.908893	4.3851	3.47621			ENSRNOG00000032297	Sc4mol	7.48118	7.23584	6.37101	-0.058591	2.09644	2.03785
										ENSRNOG00000013683	S1pr1	8.77578	8.54985	3.78572	0.267741	4.82097	5.08871			ENSRNOG00000032398	RGD1562136	6.3419	5.67101	7.61148	0.679655	-3.13059	-2.45094
										ENSRNOG00000013773	---	8.33412	8.74013	6.77429	0.206632	1.52866	1.73529			ENSRNOG00000032669	Serpina1	2.34946	3.01462	4.01507	0.221791	-3.19361	-2.97182
										ENSRNOG00000013786	Tsc22d3	4.52407	4.25731	6.69679	-0.227321	-1.67392	-1.90124			ENSRNOG00000032788	Dysf	7.16252	6.23605	3.52414	0.163765	3.29527	3.45904
										ENSRNOG00000013912	---	6.48077	6.17139	5.05006	0.132188	1.57071	1.7029			ENSRNOG00000033261	---	2.63345	2.7455	8.96077	-0.0866313	-5.34015	-5.42678
										ENSRNOG00000013939	Defb4	2.97669	3.47612	5.49856	-0.0237724	-3.0674	-3.09117			ENSRNOG00000033734	Tnnt2	6.04847	5.66622	7.56896	-0.352926	-1.94962	-2.30255
										ENSRNOG00000013967	Blnk	10.952	10.4524	6.53386	-0.282604	3.23607	2.95347			ENSRNOG00000033792	---	7.75748	10.0808	7.20994	1.1071	1.78388	2.89098
										ENSRNOG00000014075	Clybl	2.79898	2.84933	3.60582	-0.122817	-2.20527	-2.32809			ENSRNOG00000033921	Als2cl	5.14535	3.91812	2.72375	0.00618689	1.82863	1.83482
										ENSRNOG00000014137	Fbln1	5.44866	4.97347	2.78989	-0.285001	2.6295	2.3445			ENSRNOG00000034015	Capn2	10.4355	10.2356	9.35986	-0.261822	1.89081	1.62899
										ENSRNOG00000014155	---	3.46414	3.12218	8.99355	0.53783	-3.15605	-2.61822			ENSRNOG00000034190	LOC678701	4.5909	4.58331	4.95251	-0.19744	-1.52703	-1.72447
										ENSRNOG00000014187	Igf1r	4.39765	2.46731	7.78109	-0.838147	-2.58913	-3.42728			ENSRNOG00000036576	Zdhhc6	7.00659	7.81193	6.25632	-0.382833	2.26936	1.88653
										ENSRNOG00000014275	---	6.60849	6.56554	6.4556	0.072327	1.51582	1.58815			ENSRNOG00000036668	RGD1305007	7.4458	8.29044	4.62051	1.26102	3.03064	4.29166
										ENSRNOG00000014288	Fn1	9.67693	10.0175	6.76712	0.563294	2.64927	3.21256			ENSRNOG00000037198	Usp18	3.58704	4.41337	6.03906	0.27394	-1.9159	-1.64196
										ENSRNOG00000014357	Gja4	5.49908	5.21113	7.37396	-0.0866466	-2.3209	-2.40755			ENSRNOG00000038140	Whsc1	7.66501	7.20294	5.4369	0.0625032	1.70168	1.76419
										ENSRNOG00000014362	Nudt14	5.89391	5.89227	6.5482	-0.317312	-1.80386	-2.12117			ENSRNOG00000038297	RGD1566112	7.19533	6.97193	4.69405	-0.227265	2.44802	2.22075
										ENSRNOG00000014408	Gjb5	3.98356	4.32738	7.82355	0.164675	-3.43933	-3.27465			ENSRNOG00000038366	Larp1b	7.81741	8.1299	10.0275	-0.017336	-2.28112	-2.29846
										ENSRNOG00000014520	Ing1	8.33866	7.44257	9.29874	-0.449734	-1.67911	-2.12884			ENSRNOG00000039315	LOC499781	5.08971	3.88391	6.56337	-0.943204	-1.68777	-2.63098
										ENSRNOG00000014578	Fxyd4	11.6142	11.0797	8.82485	-0.350177	2.74262	2.39244			ENSRNOG00000039969	---	8.82182	8.83833	5.16535	0.411496	3.96023	4.37172
										ENSRNOG00000014603	Sgcg	6.38022	5.21525	8.20984	-0.103708	-1.72506	-1.82877			ENSRNOG00000039971	Ctla2a	11.762	11.9041	9.62083	0.0906871	2.57799	2.66867
										ENSRNOG00000014630	Iws1	7.4518	6.64169	8.91439	0.414387	-2.06708	-1.65269			ENSRNOG00000042162	Wfdc3	5.63067	5.79058	8.54088	0.345815	-3.49976	-3.15395
										ENSRNOG00000014658	---	3.84239	3.82877	5.63008	-0.313814	-1.81219	-2.126			ENSRNOG00000042185	---	3.39943	3.80847	4.89377	0.241447	-2.42616	-2.18471
										ENSRNOG00000014692	Mogat1	2.25793	2.73647	4.25266	0.241296	-2.14776	-1.90646			ENSRNOG00000042289	Plcxd2	4.53785	3.55825	2.3903	-0.0656501	1.66431	1.59866
										ENSRNOG00000014718	Acsl3	9.15868	9.08218	11.0298	0.409035	-2.28773	-1.87869			ENSRNOG00000042526	Wfdc6a	9.50727	8.91677	7.78059	-0.307692	2.0585	1.75081
										ENSRNOG00000014743	Hagh	4.87156	4.73317	6.21775	-0.0383655	-1.52122	-1.55958			ENSRNOG00000042781	Ropn1l	4.32786	5.21144	5.73937	-0.0560054	-1.55236	-1.60836
										ENSRNOG00000014746	Dzip1l	2.66064	2.27755	7.03642	-0.171375	-2.25052	-2.42189			ENSRNOG00000042833	---	3.14325	2.75712	4.62772	-0.290806	-2.59819	-2.88899
										ENSRNOG00000014850	Amhr2	5.31638	5.93657	8.64939	0.431866	-2.64605	-2.21419			ENSRNOG00000042978	Ncald	3.58844	4.03982	6.37935	0.140022	-2.66223	-2.5222
										ENSRNOG00000014953	Fbxo39	3.18576	3.53109	7.93117	0.151109	-2.90994	-2.75883			ENSRNOG00000043007	Rcn3	3.93292	5.06236	6.29942	0.581542	-2.80275	-2.22121
										ENSRNOG00000014973	Tekt1	4.299	4.4571	5.54924	-0.0109177	-2.0557	-2.06662			ENSRNOG00000043123	Rnf128	8.81423	8.43389	7.13482	-0.529546	2.41454	1.88499
										ENSRNOG00000015011	Fam189a2	3.22576	3.26102	6.22977	-0.564935	-2.82532	-3.39026			ENSRNOG00000043426	Kat3	4.56918	5.55499	7.41016	1.22846	-3.65329	-2.42483
										ENSRNOG00000015089	Mcoln2	3.03304	3.48986	6.1494	0.732613	-2.93087	-2.19826			ENSRNOG00000000062	Pcgf3	8.77567	8.03392	9.60733	-0.714449	-0.801611	-1.51606
										ENSRNOG00000015113	Mocos	5.88478	6.42699	2.99164	0.612434	1.61866	2.2311			ENSRNOG00000000108	Aga	7.92947	8.85649	5.87329	0.904406	1.31039	2.2148
										ENSRNOG00000015184	Clic3	3.21164	3.1878	4.5765	0.164381	-1.72968	-1.5653			ENSRNOG00000000145	Pik3r3	7.06856	5.64955	8.01035	-1.27751	-0.266734	-1.54424
										ENSRNOG00000015222	LOC310721	3.82707	2.70462	5.34285	-0.988885	-2.43853	-3.42742			ENSRNOG00000000150	---	8.12271	7.74517	9.44894	-0.830553	-0.808864	-1.63942
										ENSRNOG00000015268	Ppapdc2	5.6308	6.06641	3.30837	0.612134	2.63059	3.24272			ENSRNOG00000000177	Ppap2c	6.82955	5.91948	8.22127	-0.542294	-1.05599	-1.59828
										ENSRNOG00000015522	Tcfap2a	8.37248	7.68999	5.56212	-0.675543	3.43807	2.76253			ENSRNOG00000000379	Dnajc12	6.11389	5.19233	7.3607	-0.914704	-1.25527	-2.16997
										ENSRNOG00000015599	Mall	2.87621	2.88525	4.67612	1.07968	-3.36818	-2.2885			ENSRNOG00000000529	Pim1	7.50965	6.32307	7.81742	-1.24765	-0.334797	-1.58244
										ENSRNOG00000015602	Cdh2	3.43574	3.16959	3.48523	-0.0970988	-1.56937	-1.66647			ENSRNOG00000000546	Nt5dc1	4.65917	6.38868	3.73024	0.69873	1.06275	1.76148
										ENSRNOG00000015618	Wnt5a	2.55001	3.06483	4.98243	0.600698	-2.62321	-2.02251			ENSRNOG00000000560	Lrrc20	5.73684	4.59805	6.61051	-0.473828	-1.16143	-1.63526
										ENSRNOG00000015753	Epn1	7.18282	7.33831	9.58431	0.00424464	-1.56503	-1.56078			ENSRNOG00000000606	Pcdh15	4.46384	4.48522	4.62051	-0.210556	-1.33288	-1.54343
										ENSRNOG00000015825	Aurkc	3.65098	3.51913	6.33008	-0.464836	-2.99102	-3.45586			ENSRNOG00000000653	Nr5a2	9.44207	8.90226	10.4235	-0.858497	-1.07978	-1.93828
										ENSRNOG00000015830	---	5.60191	5.25693	7.87892	-0.372653	-1.7253	-2.09795			ENSRNOG00000000775	Mog	6.67916	6.12656	6.56723	-0.971447	-0.729638	-1.70108
										ENSRNOG00000015850	Rbp7	2.75655	2.88075	6.75379	1.42513	-3.9626	-2.53747			ENSRNOG00000000879	Slc9a6	6.47807	5.86239	5.21587	0.283754	1.42144	1.70519
										ENSRNOG00000015859	Chdh	3.94194	3.40453	6.93375	-0.257017	-3.1072	-3.36422			ENSRNOG00000001019	Tect2	5.02925	4.64115	7.18173	-0.609448	-1.2768	-1.88625
										ENSRNOG00000015896	---	6.07318	5.25352	7.86103	-0.469436	-2.22963	-2.69907			ENSRNOG00000001079	---	4.50041	4.19849	4.92818	-0.371362	-1.43316	-1.80452
										ENSRNOG00000015904	Wfdc1	4.52302	4.73631	5.40458	-0.0510253	-1.87759	-1.92862			ENSRNOG00000001431	RGD1565457	5.93787	7.17634	4.89377	0.858946	1.03116	1.89011
										ENSRNOG00000015945	Cd3g	2.23164	2.09848	3.02753	0.0180271	-1.89748	-1.87946			ENSRNOG00000001525	Igsf11	5.62028	5.05708	5.30923	-0.607151	-0.925869	-1.53302
										ENSRNOG00000015956	Usp29	5.59058	3.47069	6.24911	-1.27528	-1.99487	-3.27016			ENSRNOG00000001554	RGD1563888	7.10317	7.95619	5.57867	0.588735	1.48155	2.07029
										ENSRNOG00000015994	Cd3d	3.25707	3.15187	7.31031	-0.480366	-3.74405	-4.22441			ENSRNOG00000001582	Bach1	5.98101	7.95351	4.90216	1.3044	0.262677	1.56707
										ENSRNOG00000015997	Ccdc106	3.82111	4.30572	5.17768	0.570992	-2.44339	-1.8724			ENSRNOG00000001645	RGD1565927	4.94419	2.7592	7.41532	-1.31415	-0.900346	-2.2145
										ENSRNOG00000016163	Slc1a3	5.84789	5.77034	4.36094	-0.0653316	2.09901	2.03367			ENSRNOG00000001736	Bdh1	6.82543	5.69529	6.90946	-1.20805	-0.34568	-1.55373
										ENSRNOG00000016281	Col4a1	6.45919	5.63538	3.52597	0.0222876	1.63372	1.65601			ENSRNOG00000001958	Ift57	5.6579	4.56472	4.61338	0.74957	1.18529	1.93486
										ENSRNOG00000016366	Colec12	7.10068	6.24612	3.04935	-0.209501	2.0786	1.8691			ENSRNOG00000001979	Rcan1	3.70356	5.03586	2.87632	0.773826	1.38783	2.16166
										ENSRNOG00000016427	Letm1	7.44953	7.66834	5.5758	0.554067	2.1878	2.74187			ENSRNOG00000002036	LOC683880	6.09045	7.45436	5.27535	1.31136	0.98572	2.29708
										ENSRNOG00000016432	LOC56764	2.83172	2.60758	3.71972	0.127668	-2.40141	-2.27374			ENSRNOG00000002244	Pdgfra	9.26743	10.0745	7.70465	0.904514	1.04086	1.94538
										ENSRNOG00000016488	Pltp	8.03482	8.67109	5.87083	0.260038	2.12904	2.38908			ENSRNOG00000002273	Naaa	3.93292	3.42998	4.24759	-0.434185	-1.07223	-1.50641
										ENSRNOG00000016519	Aof1	5.32217	6.08972	7.15904	0.6536	-2.31482	-1.66122			ENSRNOG00000002323	RGD1566265	4.8053	5.59662	4.2191	0.458386	1.40083	1.85922
										ENSRNOG00000016550	Dclk2	5.66718	5.42321	6.91426	0.151996	-2.15962	-2.00762			ENSRNOG00000002425	Pctp	3.94138	2.70362	5.06261	-0.443496	-1.12301	-1.56651
										ENSRNOG00000016595	Hhex	5.0345	5.14008	7.66913	0.147743	-1.66594	-1.51819			ENSRNOG00000002440	Ralb	7.52656	6.19737	8.20773	-1.02275	-0.518419	-1.54117
										ENSRNOG00000016724	Epb4.1l3	8.27977	8.54453	6.46192	0.354713	1.55591	1.91062			ENSRNOG00000002453	Taf9b	3.48369	2.15901	2.97011	-0.506737	-1.20104	-1.70778
										ENSRNOG00000016790	Suv420h1	6.60922	6.36039	3.94207	-0.0181942	2.50816	2.48997			ENSRNOG00000002462	---	7.86171	7.10707	8.42814	-0.342468	-1.28779	-1.63026
										ENSRNOG00000016794	Phyhd1	7.73338	6.9822	5.86109	-0.344014	1.86203	1.51802			ENSRNOG00000002657	Pla2g4a	3.02523	2.57574	5.92731	-1.48697	-1.2614	-2.74836
										ENSRNOG00000016846	Pik3cd	5.8018	5.89652	8.35326	-0.158327	-2.11714	-2.27547			ENSRNOG00000002835	Luc7l3	8.66003	8.90468	8.0329	1.05672	0.539569	1.59629
										ENSRNOG00000016920	Spire2	6.8628	6.31623	8.60446	-0.711308	-2.36869	-3.07999			ENSRNOG00000002837	Ier2	7.02292	8.00347	6.05945	1.25093	0.601011	1.85194
										ENSRNOG00000017077	Snx7	10.0574	9.25733	7.94509	-0.820522	2.87058	2.05006			ENSRNOG00000003031	Atp2b4	4.79708	3.13847	3.02334	-1.35127	-0.676845	-2.02812
										ENSRNOG00000017219	Vac14	7.9593	8.64715	7.09889	-0.360488	2.19981	1.83932			ENSRNOG00000003229	Tspan7	4.17314	3.27567	4.87845	-0.525765	-1.14313	-1.6689
										ENSRNOG00000017237	Lama1	8.26209	8.42651	5.6774	0.684972	3.1304	3.81537			ENSRNOG00000003256	Ccng1	8.69148	8.96593	7.25163	0.853227	0.779704	1.63293
										ENSRNOG00000017250	Gmpr	2.74349	2.99951	4.28928	-0.377111	-2.41631	-2.79342			ENSRNOG00000003674	Pir	6.07107	6.49195	6.26539	1.40183	0.616048	2.01788
										ENSRNOG00000017307	Prss23	2.85708	3.03713	5.18524	-0.0161368	-2.49045	-2.50659			ENSRNOG00000003679	Med13	7.13766	6.89029	5.43596	0.538792	1.38979	1.92858
										ENSRNOG00000017445	Tubb2b	8.38698	7.6565	6.01279	-0.173499	1.89574	1.72224			ENSRNOG00000003687	Rgs2	4.84143	3.93672	5.42708	-0.719212	-1.46866	-2.18787
										ENSRNOG00000017473	Ttc25	8.20744	7.45109	6.48198	0.0751734	1.90334	1.97851			ENSRNOG00000003783	LOC681066	6.58144	6.53991	4.80946	0.361115	1.39344	1.75455
										ENSRNOG00000017503	Ppargc1b	1.57088	1.78586	4.90939	0.0536851	-1.92309	-1.86941			ENSRNOG00000004029	Pvrl4	6.87062	7.9763	6.42772	0.128317	1.37387	1.50219
										ENSRNOG00000017523	H6pd	2.78374	2.61447	3.43474	-0.140532	-1.80763	-1.94816			ENSRNOG00000004181	Sdccag8	6.97807	6.35688	8.48166	-0.76554	-0.963295	-1.72884
										ENSRNOG00000017553	Smcr7l	7.84273	7.93684	5.65407	0.479727	2.02788	2.50761			ENSRNOG00000004217	Stk10	5.29747	3.76207	4.62277	-1.39411	-0.375789	-1.7699
										ENSRNOG00000017558	Tubb2a	6.66604	4.99955	9.85797	0.94576	-5.2406	-4.29484			ENSRNOG00000004242	Pole2	8.39311	9.04774	7.60553	1.23249	1.34928	2.58178
										ENSRNOG00000017560	Mdk	10.6257	10.1531	8.15102	-0.498101	2.30632	1.80822			ENSRNOG00000004280	Tcn2	6.85055	7.5826	4.61514	1.0623	0.461878	1.52417
										ENSRNOG00000017637	Fbp2	7.91442	8.79779	6.36697	0.196778	2.12316	2.31994			ENSRNOG00000004290	Grb10	8.18935	8.19232	7.02489	0.372436	1.14755	1.51998
										ENSRNOG00000017672	Akr1c14	7.78496	8.06735	4.52086	0.0864898	3.05481	3.1413			ENSRNOG00000004549	Dhx40	7.47022	6.89356	8.27481	-1.06504	-0.74909	-1.81412
										ENSRNOG00000017676	Plvap	2.54531	2.84933	3.70019	0.0697581	-2.32191	-2.25215			ENSRNOG00000004639	Traf6	7.12652	5.80943	4.39312	0.302365	1.28269	1.58506
										ENSRNOG00000017914	Prkcdbp	2.3831	2.42421	6.3503	-0.100904	-1.67911	-1.78001			ENSRNOG00000004919	---	6.88467	8.23611	6.33432	1.18043	0.595499	1.77593
										ENSRNOG00000018053	Fech	6.88756	6.56722	9.00779	-0.711042	-1.65909	-2.37014			ENSRNOG00000005025	LOC502613	7.66636	6.03398	8.44477	-0.74023	-1.06767	-1.8079
										ENSRNOG00000018143	Hpdl	2.95186	5.50799	5.83173	1.2126	-3.48869	-2.27609			ENSRNOG00000005210	Gnai1	6.12827	5.42095	5.6329	-0.854062	-0.715775	-1.56984
										ENSRNOG00000018419	Zfp275	6.22698	7.93269	4.60724	1.10232	2.46743	3.56975			ENSRNOG00000005522	Sh3yl1	6.26088	4.57381	6.12564	-0.786387	-1.27774	-2.06412
										ENSRNOG00000018485	Gpr155	3.20353	3.33394	6.36135	0.134969	-2.60856	-2.47359			ENSRNOG00000005624	Zfx	6.66567	7.64932	4.98919	0.917867	0.609857	1.52772
										ENSRNOG00000018735	Cd74	3.11554	3.35948	5.85284	-0.159213	-1.57566	-1.73488			ENSRNOG00000005641	---	4.6966	5.68437	4.34174	0.70679	0.81635	1.52314
										ENSRNOG00000018753	---	8.43129	7.33068	9.61412	-1.1034	-1.91814	-3.02154			ENSRNOG00000005794	Slc10a1	5.10711	6.41033	4.39263	1.02788	0.659569	1.68745
										ENSRNOG00000018755	Acss2	4.91113	3.9537	6.64753	-0.227762	-1.89682	-2.12459			ENSRNOG00000005874	Tle2	4.29882	3.25707	5.18524	-0.957942	-0.690603	-1.64855
										ENSRNOG00000018822	Slc5a5	3.89229	3.20269	4.60818	-0.334314	-3.15766	-3.49197			ENSRNOG00000006025	Lamb3	5.32861	5.5477	6.73989	-0.281145	-1.36712	-1.64827
										ENSRNOG00000018911	Pfkfb3	9.01355	8.96037	10.5853	0.340858	-1.91755	-1.57669			ENSRNOG00000006207	Cno	6.27769	5.84579	3.36213	0.711456	1.14612	1.85758
										ENSRNOG00000018958	Mt3	5.47428	6.21054	10.6917	-0.466084	-2.64403	-3.11012			ENSRNOG00000006264	Itfg2	5.31287	6.01403	3.67597	1.07497	1.41144	2.4864
										ENSRNOG00000019005	Pde8a	6.53181	5.73932	4.29095	0.0544422	1.94163	1.99607			ENSRNOG00000006302	Gclc	8.2296	9.24205	7.02968	1.00051	1.03165	2.03215
										ENSRNOG00000019009	Arrdc2	4.75803	4.96948	7.35652	-0.346813	-2.29186	-2.63867			ENSRNOG00000006526	Sema3c	4.74396	4.58816	6.0941	-1.33307	-0.475735	-1.80881
										ENSRNOG00000019018	Plat	3.93872	3.25707	7.61608	-0.318757	-4.59643	-4.91519			ENSRNOG00000006608	Tmem70	6.78119	6.26647	8.31613	-1.12387	-0.673252	-1.79712
										ENSRNOG00000019021	---	5.87366	4.65432	7.16601	-0.710829	-2.10002	-2.81085			ENSRNOG00000006611	---	3.93292	6.90609	4.82353	0.993973	0.761674	1.75565
										ENSRNOG00000019129	Fcgbp	4.47075	4.10997	5.65623	-0.311253	-2.33228	-2.64353			ENSRNOG00000006684	Zfp317	6.98769	7.79858	5.94484	0.735124	0.920682	1.65581
										ENSRNOG00000019161	Cpeb1	4.14013	2.57178	9.36841	-0.447541	-5.81007	-6.25761			ENSRNOG00000006756	Maged1	7.01209	7.28623	6.93665	0.383269	1.45821	1.84148
										ENSRNOG00000019175	RGD1561537	7.079	7.34679	5.91573	-0.0977278	1.64722	1.54949			ENSRNOG00000006888	RGD1304792	4.68449	6.91365	4.29627	1.19016	0.547259	1.73742
										ENSRNOG00000019180	Acsl4	7.33983	7.43363	9.48537	0.070234	-1.84169	-1.77145			ENSRNOG00000007319	Trib3	4.88688	6.58419	4.76797	1.01179	0.497473	1.50926
										ENSRNOG00000019433	Rab3a	4.63136	5.50214	5.50029	0.11203	-1.74753	-1.6355			ENSRNOG00000007367	Sept4	7.11552	6.55216	6.3253	0.110822	1.49372	1.60454
										ENSRNOG00000019441	Hsd3b6	7.58016	7.54852	6.09044	-0.158443	2.83656	2.67811			ENSRNOG00000007610	Gdf11	4.12272	3.77828	4.57353	-0.695423	-1.15576	-1.85118
										ENSRNOG00000019482	Gnao1	2.94554	3.3104	8.15903	-0.59807	-2.43456	-3.03263			ENSRNOG00000007632	Zmynd17	5.49356	4.17558	6.81581	-1.06966	-0.52595	-1.59561
										ENSRNOG00000019489	RGD1305235	6.23834	5.2537	3.47297	0.0757163	1.96097	2.03668			ENSRNOG00000007755	Pm20d2	5.89337	3.84561	7.43445	-0.355413	-1.30607	-1.66148
										ENSRNOG00000019708	Ctsf	6.82785	7.02288	5.30469	-0.0408059	1.87606	1.83525			ENSRNOG00000008025	Bend5	2.98024	3.38047	3.25079	-0.123125	-1.49943	-1.62255
										ENSRNOG00000019770	---	2.15713	2.50683	2.95057	0.0193136	-1.52306	-1.50374			ENSRNOG00000008063	Hibadh	7.76502	6.85345	8.12659	-0.924263	-0.968704	-1.89297
										ENSRNOG00000019844	Irgq	3.71552	3.47092	4.03067	-0.144477	-1.81045	-1.95493			ENSRNOG00000008144	Irf1	6.36427	5.29717	7.29354	-0.446779	-1.49028	-1.93705
										ENSRNOG00000020027	Arhgef2	9.96934	9.75819	8.28004	-0.278894	2.26864	1.98974			ENSRNOG00000008297	RGD1303142	7.17746	5.49344	8.61121	-1.33756	-0.617564	-1.95513
										ENSRNOG00000020097	Inha	2.92775	3.16704	6.31932	0.0442952	-2.55547	-2.51117			ENSRNOG00000008298	---	6.24492	6.52148	3.60582	0.754579	0.817032	1.57161
										ENSRNOG00000020144	RGD1310127	4.97098	5.1664	5.55095	-0.135802	-1.54764	-1.68344			ENSRNOG00000008374	Nipsnap1	5.36225	4.40586	5.82799	-0.502362	-1.19692	-1.69928
										ENSRNOG00000020270	Anxa8	8.80433	8.33114	2.73887	-0.668196	6.34759	5.67939			ENSRNOG00000008376	Slc2a3	9.84036	9.17192	10.5945	-0.64158	-0.861587	-1.50317
										ENSRNOG00000020338	Lgals4	10.3209	9.96198	7.14962	-0.186382	3.30316	3.11678			ENSRNOG00000008394	Prg2	8.81037	9.12027	7.70915	0.483413	1.25182	1.73523
										ENSRNOG00000020369	Igf2	8.78752	7.652	7.37969	-0.0915199	1.79918	1.70766			ENSRNOG00000008463	MGC124740	3.34554	2.60793	3.17369	-0.669511	-1.41371	-2.08322
										ENSRNOG00000020371	Pgap2	7.61256	6.49914	5.35527	-0.00129128	2.18238	2.18108			ENSRNOG00000008543	Pdlim2	4.73086	4.29768	6.05564	-0.441907	-1.30612	-1.74803
										ENSRNOG00000020377	---	4.93292	5.6204	2.61722	-1.02842	3.12277	2.09435			ENSRNOG00000008610	Mbip	6.48903	6.96901	5.20043	0.661208	1.11451	1.77572
										ENSRNOG00000020395	---	2.89559	3.28447	7.14792	0.0991323	-2.42082	-2.32168			ENSRNOG00000008634	---	7.61321	8.88404	6.81269	0.639863	0.964743	1.60461
										ENSRNOG00000020441	Cntd1	5.10282	5.32099	4.6754	-0.258647	-1.7869	-2.04555			ENSRNOG00000008694	Miox	6.98984	7.55736	5.43661	0.825232	1.09383	1.91906
										ENSRNOG00000020451	---	3.77176	4.09001	6.51173	0.913083	-3.62442	-2.71134			ENSRNOG00000008738	Tp53i11	4.88343	5.13827	3.99224	1.10384	1.12721	2.23105
										ENSRNOG00000020506	RGD1565688	4.25778	4.05262	5.2882	-0.347734	-1.91625	-2.26398			ENSRNOG00000008782	Sfrs18	6.70465	7.97708	5.82342	0.695626	0.996052	1.69168
										ENSRNOG00000020533	Htra1	2.70196	2.55518	3.85613	0.260073	-1.96251	-1.70244			ENSRNOG00000009309	---	7.00975	7.03279	5.83843	0.376297	1.22211	1.5984
										ENSRNOG00000020559	---	7.94183	7.92191	5.48645	0.158348	2.27197	2.43032			ENSRNOG00000009333	Osgep	8.95918	9.55007	7.50698	0.627965	0.923491	1.55146
										ENSRNOG00000020580	---	2.68949	2.64884	2.6643	-0.305927	-4.67057	-4.9765			ENSRNOG00000009421	Ivd	7.43821	5.86825	7.33051	-1.3515	-0.446179	-1.79768
										ENSRNOG00000020583	Fcgrt	3.68919	3.76452	4.08927	0.0313571	-2.1505	-2.11915			ENSRNOG00000009548	Fpgt	4.72326	4.38917	3.22207	0.778511	0.847542	1.62605
										ENSRNOG00000020614	---	6.46383	6.288	5.33808	-0.3135	2.37394	2.06044			ENSRNOG00000009639	Zrsr1	5.76397	7.27089	5.59357	1.2341	0.428788	1.66289
										ENSRNOG00000020693	Tmem138	5.50007	6.97611	5.27737	0.278173	1.98518	2.26336			ENSRNOG00000009694	Bmp4	9.88552	10.9928	8.72152	0.719391	1.1908	1.91019
										ENSRNOG00000020845	Tyrobp	2.22159	2.11602	6.34134	-0.195083	-3.07942	-3.27451			ENSRNOG00000009712	Gale	7.82153	6.87293	8.61588	-0.630606	-1.2354	-1.86601
										ENSRNOG00000020871	---	6.24474	5.35887	6.85753	-1.14553	-2.17338	-3.31891			ENSRNOG00000009720	Zcchc11	5.75367	7.25633	6.03504	0.970905	0.583114	1.55402
										ENSRNOG00000020905	Hdac5	4.75952	4.92866	7.20782	0.0257406	-1.91532	-1.88958			ENSRNOG00000009992	Rabggtb	9.78208	10.9625	9.41992	1.06119	0.581198	1.64239
										ENSRNOG00000020907	Zp1	3.60067	2.75257	6.67091	-0.610015	-2.97108	-3.5811			ENSRNOG00000010265	Ada	6.63251	5.67066	7.56385	-1.40139	-0.643285	-2.04467
										ENSRNOG00000020948	Pthr1	4.49529	4.61307	3.55891	0.29728	1.52856	1.82584			ENSRNOG00000010353	LOC681138	7.47435	5.9514	8.60224	-1.38029	-1.18053	-2.56082
										ENSRNOG00000021110	Mllt11	5.4888	4.53718	7.46842	0.111122	-2.67128	-2.56016			ENSRNOG00000010486	Mpp4	5.14103	3.81045	6.19787	-0.80367	-1.18476	-1.98843
										ENSRNOG00000021116	Bnipl	2.63179	2.79675	3.44151	0.301516	-1.90084	-1.59933			ENSRNOG00000010551	Lhx2	3.28022	2.59156	3.63619	-1.00666	-0.807076	-1.81373
										ENSRNOG00000021147	Bad_v2	9.58763	9.56783	7.72287	-0.0598758	1.79962	1.73974			ENSRNOG00000010610	Hpgd	4.26537	4.79164	2.79916	0.835112	1.19007	2.02518
										ENSRNOG00000021303	Lrrc48	3.15133	2.89833	6.40839	0.0144329	-3.5554	-3.54097			ENSRNOG00000010706	Ccdc117	9.06593	8.21686	9.63059	-0.809021	-1.02596	-1.83498
										ENSRNOG00000021370	Ccdc69	4.38739	4.0815	6.8586	-0.526535	-3.41826	-3.94479			ENSRNOG00000010728	Stradb	6.78627	6.17358	7.40272	-0.781566	-1.01519	-1.79675
										ENSRNOG00000021478	Tpd52l1	3.20202	2.67196	3.62486	-0.488723	-2.93998	-3.4287			ENSRNOG00000010934	Spa17	4.54138	4.69314	7.48843	-0.895059	-0.861492	-1.75655
										ENSRNOG00000021589	---	8.81075	8.2887	5.6591	-0.690891	3.56263	2.87174			ENSRNOG00000010985	Zfp410	7.70647	8.27963	7.11932	1.1197	0.770359	1.89006
										ENSRNOG00000021602	Zmynd10	4.83193	4.15353	5.27817	-0.730582	-1.6884	-2.41898			ENSRNOG00000010986	Cmtm7	7.04945	6.4563	8.83932	-0.445251	-1.44301	-1.88826
										ENSRNOG00000021611	Clip2	4.45133	4.10679	9.08359	-0.131448	-3.55606	-3.6875			ENSRNOG00000011015	Hivep2	6.52974	5.81219	8.67951	-0.564135	-1.46674	-2.03087
										ENSRNOG00000021656	RGD1359334	2.22365	2.52232	6.68111	0.0640078	-4.13934	-4.07533			ENSRNOG00000011129	RGD1308093	4.40368	4.58635	7.56008	-0.144919	-1.46989	-1.61481
										ENSRNOG00000022121	Pga5	4.00316	3.98964	4.80955	-0.229918	-2.14466	-2.37458			ENSRNOG00000011280	Mllt3	6.9624	6.20379	7.9531	-1.07992	-1.11959	-2.19951
										ENSRNOG00000022218	---	2.32317	2.74254	5.08798	-0.0169478	-1.97485	-1.9918			ENSRNOG00000011283	Acn9	5.43355	4.9922	5.6984	-0.945708	-0.972255	-1.91796
										ENSRNOG00000022523	Fkbp5	8.67783	8.64828	7.35669	0.316873	1.65191	1.96878			ENSRNOG00000011311	Papss1	7.58157	7.34724	5.26854	0.200743	1.43029	1.63103
										ENSRNOG00000022730	Zfp57	8.82037	8.26544	9.29938	-0.13462	-1.8972	-2.03182			ENSRNOG00000011341	Rictor	6.12837	6.07399	3.60582	0.417122	1.39081	1.80793
										ENSRNOG00000022964	Rnf222	4.96286	4.94305	7.06842	-0.205108	-2.0906	-2.29571			ENSRNOG00000011452	Aldoc	6.54844	6.75554	5.73181	0.325311	1.27921	1.60452
										ENSRNOG00000023216	Ccdc17	4.12366	5.22877	7.46223	0.358563	-3.42976	-3.0712			ENSRNOG00000011513	Gla	6.89848	6.0176	7.9328	-0.812985	-0.974396	-1.78738
										ENSRNOG00000023411	---	6.82021	6.68311	4.67133	-0.0536709	2.80435	2.75068			ENSRNOG00000011560	Mtmr9	5.42512	5.02396	5.48773	-0.5837	-1.01834	-1.60204
										ENSRNOG00000023640	Rab25	5.13827	4.73898	6.81442	-0.400212	-2.26879	-2.669			ENSRNOG00000011883	---	4.62469	4.15125	6.98973	-0.540243	-1.3649	-1.90515
										ENSRNOG00000023643	Mmp17	4.93542	4.30223	5.85855	-0.427694	-2.07302	-2.50071			ENSRNOG00000011900	---	7.05365	7.9478	5.82616	0.959549	0.781397	1.74095
										ENSRNOG00000023778	Gcnt2	8.29839	7.83962	5.19839	0.149559	2.73215	2.88171			ENSRNOG00000012038	Htr1d	5.83078	7.32529	4.86187	1.19265	1.0387	2.23135
										ENSRNOG00000024012	Pex10	6.73166	7.91426	5.57846	0.76052	1.60863	2.36915			ENSRNOG00000012181	Lpl	6.88573	4.90184	7.46891	-1.33284	-0.818874	-2.15172
										ENSRNOG00000024346	LOC363060	5.76516	6.60413	9.35237	0.760611	-3.61883	-2.85822			ENSRNOG00000012206	Dennd5a	6.25292	6.56216	4.81392	0.158285	1.34572	1.504
										ENSRNOG00000024505	LOC686924	7.71587	6.90668	6.58917	0.0181034	1.53228	1.55039			ENSRNOG00000012274	Ddi2	7.05115	6.15997	8.24658	-0.785301	-0.748862	-1.53416
										ENSRNOG00000024641	RGD1310964	4.8693	5.24195	7.46248	0.0892544	-2.12168	-2.03243			ENSRNOG00000012579	Tlcd1	7.28841	6.91836	8.05184	-1.1349	-0.468906	-1.6038
										ENSRNOG00000024689	Hopx	4.868	5.34462	9.14854	0.935874	-3.77233	-2.83645			ENSRNOG00000012603	Sestd1	4.30791	2.89259	3.43474	-1.1179	-0.724764	-1.84267
										ENSRNOG00000025023	Stat6	2.52347	2.76116	2.92775	-0.264337	-2.12003	-2.38436			ENSRNOG00000012653	Ppp1r13b	5.54194	3.91669	4.2028	-1.12934	-0.521675	-1.65102
										ENSRNOG00000025042	Pde3a	3.43625	3.90903	4.08419	-0.0618947	-1.57629	-1.63819			ENSRNOG00000012698	Chsy1<sup>Tn(sb-T2/Bart3)2.165Mcwi</sup>	7.80731	8.46083	6.02894	0.850565	0.848695	1.69926
										ENSRNOG00000025121	Pla2g3	3.78335	2.98682	5.63435	-0.295111	-2.18889	-2.484			ENSRNOG00000012840	Sparc	5.25508	5.96412	4.80981	0.728676	1.25371	1.98238
										ENSRNOG00000025448	Limd2	4.67365	5.57628	5.60191	0.351071	-1.91971	-1.56863			ENSRNOG00000012899	Rbbp8	6.6016	7.78593	5.23714	1.19906	0.65253	1.85159
										ENSRNOG00000025534	Gata1	5.49911	6.28632	7.63687	-0.233961	-2.73028	-2.96424			ENSRNOG00000012951	Kctd9	9.24445	9.52117	7.69856	0.494375	1.40452	1.89889
										ENSRNOG00000025759	---	2.93149	3.23236	5.37677	0.724703	-2.47732	-1.75262			ENSRNOG00000012975	Ggcx	6.16563	5.49336	7.26794	-0.529852	-1.27507	-1.80493
										ENSRNOG00000025895	Sdpr	2.63496	2.76116	6.34098	0.0866171	-1.97393	-1.88731			ENSRNOG00000013048	Pde7a	6.25769	6.66604	4.73628	0.287971	1.40656	1.69454
										ENSRNOG00000025948	RGD1311892	8.87483	7.77214	6.08164	-0.714775	2.4429	1.72812			ENSRNOG00000013169	Traf4	8.53675	7.76904	9.74201	-0.634438	-1.08056	-1.715
										ENSRNOG00000026067	Wfdc10	2.8684	3.2896	5.20971	0.122109	-2.53976	-2.41765			ENSRNOG00000013248	Wwc2	7.98787	6.9593	8.64265	-1.10184	-0.637593	-1.73944
										ENSRNOG00000026299	Mysm1	6.3738	6.85883	3.60582	0.562408	2.92169	3.4841			ENSRNOG00000013370	Gfer	8.4467	9.13697	7.8259	1.48183	0.253575	1.7354
										ENSRNOG00000026336	Fam70b	3.41365	3.70008	5.35201	-0.0200141	-2.25047	-2.27049			ENSRNOG00000013468	RGD1308251	6.0103	5.84533	7.83129	-0.429324	-1.30898	-1.7383
										ENSRNOG00000026649	Dnmt3a	11.3331	10.7014	8.88095	-0.623795	2.35028	1.72649			ENSRNOG00000013510	Tmem60	7.83992	6.78866	8.51571	-0.456835	-1.37713	-1.83396
										ENSRNOG00000027125	Mboat1	2.14736	2.05931	6.51949	-0.117911	-2.17787	-2.29578			ENSRNOG00000013593	Upk3a	6.36527	5.00688	7.96738	-1.35492	-0.969015	-2.32394
										ENSRNOG00000027144	RT1-DMb	5.35949	5.93343	6.93779	0.301142	-2.11629	-1.81515			ENSRNOG00000013628	Cela2a	7.20822	6.81121	5.61289	0.134261	1.43457	1.56883
										ENSRNOG00000027158	---	6.76658	7.3993	6.45138	0.0653581	1.67895	1.74431			ENSRNOG00000013742	Large<sup>Tn(sb-T2/Bart3)2.336Mcwi</sup>	4.90085	3.88174	5.34793	-1.36296	-0.735316	-2.09828
										ENSRNOG00000027175	Cnpy4	7.72775	7.57624	8.94528	0.884603	-2.45554	-1.57094			ENSRNOG00000013752	Elavl3	5.09715	5.29813	6.7833	-0.507074	-1.01474	-1.52181
										ENSRNOG00000027444	Nubpl	5.98904	6.8248	2.02682	0.574669	1.63175	2.20642			ENSRNOG00000013791	Enpp3	7.50485	7.94169	9.43873	-0.361619	-1.24577	-1.60739
										ENSRNOG00000027596	---	2.14426	2.44022	7.70815	-0.251992	-2.35591	-2.6079			ENSRNOG00000013805	---	6.26695	6.81878	4.70069	0.0735947	1.45935	1.53295
										ENSRNOG00000027739	Cndp1	4.54993	3.55143	7.62039	-0.696222	-2.42496	-3.12118			ENSRNOG00000013825	Rap1gap	6.24379	6.63191	7.5029	-0.48852	-1.04629	-1.53481
										ENSRNOG00000027954	Cdh15	2.48017	2.86983	6.80177	-0.252803	-2.7917	-3.0445			ENSRNOG00000013855	Zmym1	6.38032	6.28589	5.04931	0.545561	0.965379	1.51094
										ENSRNOG00000028216	LOC304000	4.36809	4.58088	8.12937	-0.205853	-3.03086	-3.23672			ENSRNOG00000013865	Zmym6	6.75233	8.36885	4.94509	1.12936	0.463785	1.59314
										ENSRNOG00000028319	Cryz	4.03176	4.10564	5.48536	0.14993	-1.8928	-1.74287			ENSRNOG00000013947	Rabl2b	5.02975	4.48913	4.41452	0.821142	0.772084	1.59323
										ENSRNOG00000028384	Npepl1	3.53556	3.38455	4.04741	-0.399791	-1.83225	-2.23204			ENSRNOG00000013961	Ghitm	9.9487	10.5422	8.77591	0.699127	0.815726	1.51485
										ENSRNOG00000028504	Socs5	6.55272	6.42688	4.68029	0.501693	1.55302	2.05472			ENSRNOG00000013974	Fahd2a	6.75635	5.07543	7.81649	-0.334066	-1.24992	-1.58398
										ENSRNOG00000028523	---	4.15202	3.17746	6.48316	0.0497106	-3.30543	-3.25572			ENSRNOG00000014003	Fbxo16	6.35549	6.07189	7.88632	-1.43851	-1.0601	-2.4986
										ENSRNOG00000028632	Bcl2l14	5.41721	6.0516	4.60687	0.639039	1.52743	2.16647			ENSRNOG00000014197	Tmem51	6.21289	5.41848	7.74579	-0.600543	-1.0501	-1.65064
										ENSRNOG00000028638	Il10rb	7.92195	7.82275	6.62049	-0.464561	2.11662	1.65206			ENSRNOG00000014303	---	6.62631	5.70433	7.82192	-1.14568	-0.44686	-1.59254
										ENSRNOG00000028685	Shf	6.47619	6.78201	4.05234	0.511293	1.65564	2.16693			ENSRNOG00000014576	Dock3	3.40546	5.55175	3.12411	0.596089	1.04439	1.64048
										ENSRNOG00000028941	Zbed3	3.50647	3.35023	8.66495	-0.0869692	-5.49301	-5.57998			ENSRNOG00000014614	Cxxc1	7.09134	8.73783	5.82166	1.42072	0.832095	2.25281
										ENSRNOG00000029089	Foxr1	4.71593	4.56828	6.8991	-0.328362	-1.70194	-2.0303			ENSRNOG00000014620	Rhbdd1	3.90196	6.04662	2.8927	0.677443	1.47288	2.15033
										ENSRNOG00000029304	---	6.99287	7.54705	4.48488	1.29001	1.51676	2.80677			ENSRNOG00000014629	Lmo1	3.65847	3.48986	4.62051	-0.679482	-1.11993	-1.79941
										ENSRNOG00000029941	Grina	5.95807	6.51875	8.18229	0.0457853	-2.13287	-2.08708			ENSRNOG00000014664	---	7.03615	7.01096	4.42297	0.305978	1.34376	1.64974
										ENSRNOG00000029945	Cuzd1	5.61147	5.36829	7.12861	0.0512835	-2.45399	-2.40271			ENSRNOG00000014722	Raph1	7.71123	8.18028	5.75475	0.438767	1.36271	1.80148
										ENSRNOG00000030034	Sox11	3.78811	4.03843	8.20253	0.0132428	-2.81319	-2.79995			ENSRNOG00000014766	Galt	6.5775	5.75673	8.63255	-1.46952	-0.823541	-2.29306
										ENSRNOG00000030269	Atp2b2	3.65376	3.69083	4.79736	-0.0731365	-2.06165	-2.13478			ENSRNOG00000014786	Ccne1	10.5848	9.94156	11.7015	-0.327798	-1.24287	-1.57067
										ENSRNOG00000030416	Zfp709l2	5.26687	4.00517	2.87935	0.861192	1.89442	2.75561			ENSRNOG00000014788	---	4.58793	4.73898	5.20375	-0.470961	-1.05659	-1.52755
										ENSRNOG00000030467	Ube2l6	6.63529	7.2102	5.35161	-0.442149	2.81164	2.36949			ENSRNOG00000014797	Tmbim1	8.27267	8.38552	8.59989	-1.01174	-0.622963	-1.6347
										ENSRNOG00000030539	Slpi	4.66521	3.29646	10.2791	-1.08246	-6.78596	-7.86842			ENSRNOG00000014961	Pdpn	7.47561	7.15311	7.31974	0.717065	1.11337	1.83044
										ENSRNOG00000031032	Hmgn3	3.71521	2.75316	5.29909	-1.32937	-1.64281	-2.97218			ENSRNOG00000015054	Rcbtb2	4.09486	3.19154	4.13354	-0.782442	-1.32408	-2.10652
										ENSRNOG00000031081	Stat2	5.41421	5.69631	4.88801	-0.231027	1.86918	1.63815			ENSRNOG00000015227	Myo1b	9.15267	8.46413	10.1861	-0.635766	-0.947095	-1.58286
										ENSRNOG00000031974	Pcdh10	2.28661	2.08886	2.62746	-0.116882	-1.80067	-1.91756			ENSRNOG00000015415	Rhoq	5.70819	6.00479	5.06716	0.374118	1.17954	1.55366
										ENSRNOG00000032178	Cenpa	9.05767	8.66777	7.4139	-0.0899444	1.60571	1.51576			ENSRNOG00000015417	RGD1309220	7.35561	7.79782	6.061	0.481159	1.15751	1.63867
										ENSRNOG00000032297	Sc4mol	7.48118	7.23584	6.37101	-0.058591	2.09644	2.03785			ENSRNOG00000015514	Bcat1	6.72424	6.89382	5.19569	0.49083	1.27553	1.76636
										ENSRNOG00000032398	RGD1562136	6.3419	5.67101	7.61148	0.679655	-3.13059	-2.45094			ENSRNOG00000015585	Suv39h2	6.47834	7.52414	5.48038	1.02815	1.28543	2.31357
										ENSRNOG00000032669	Serpina1	2.34946	3.01462	4.01507	0.221791	-3.19361	-2.97182			ENSRNOG00000015605	Ptprk	8.07432	8.18085	6.09605	0.219501	1.42763	1.64713
										ENSRNOG00000032788	Dysf	7.16252	6.23605	3.52414	0.163765	3.29527	3.45904			ENSRNOG00000015695	Sult5a1	5.7076	4.40314	6.27509	-1.14209	-1.25884	-2.40093
										ENSRNOG00000033261	---	2.63345	2.7455	8.96077	-0.0866313	-5.34015	-5.42678			ENSRNOG00000015800	Elmo3	6.24667	6.94435	4.48434	0.134781	1.48235	1.61713
										ENSRNOG00000033734	Tnnt2	6.04847	5.66622	7.56896	-0.352926	-1.94962	-2.30255			ENSRNOG00000015816	Bbs7	4.29542	5.08794	2.82909	1.40127	1.29314	2.69441
										ENSRNOG00000033792	---	7.75748	10.0808	7.20994	1.1071	1.78388	2.89098			ENSRNOG00000015903	Add2	3.92651	5.22351	2.75851	1.33591	0.657496	1.9934
										ENSRNOG00000033921	Als2cl	5.14535	3.91812	2.72375	0.00618689	1.82863	1.83482			ENSRNOG00000015936	Gng5	5.3724	5.71651	4.90186	0.523048	1.03269	1.55574
										ENSRNOG00000034015	Capn2	10.4355	10.2356	9.35986	-0.261822	1.89081	1.62899			ENSRNOG00000015953	Oaz2	6.37341	6.94724	4.9601	1.03153	1.25789	2.28941
										ENSRNOG00000034190	LOC678701	4.5909	4.58331	4.95251	-0.19744	-1.52703	-1.72447			ENSRNOG00000016055	Fkrp	6.55209	5.73699	4.15451	0.953366	1.2288	2.18216
										ENSRNOG00000036576	Zdhhc6	7.00659	7.81193	6.25632	-0.382833	2.26936	1.88653			ENSRNOG00000016210	Micalcl	4.73816	4.38159	5.20381	-0.440517	-1.33484	-1.77536
										ENSRNOG00000036668	RGD1305007	7.4458	8.29044	4.62051	1.26102	3.03064	4.29166			ENSRNOG00000016219	Vnn1	8.03173	8.99867	7.14036	1.389	1.06277	2.45177
										ENSRNOG00000037198	Usp18	3.58704	4.41337	6.03906	0.27394	-1.9159	-1.64196			ENSRNOG00000016271	Itm2b	6.78671	5.92979	8.48046	-1.18192	-1.3383	-2.52022
										ENSRNOG00000038140	Whsc1	7.66501	7.20294	5.4369	0.0625032	1.70168	1.76419			ENSRNOG00000016299	Klf4<i><sup>m3Mcwi</i></sup>	8.56546	8.81607	8.18788	0.461819	1.13462	1.59644
										ENSRNOG00000038297	RGD1566112	7.19533	6.97193	4.69405	-0.227265	2.44802	2.22075			ENSRNOG00000016372	Slc12a7	4.53313	4.86244	4.07259	1.22731	0.36358	1.59089
										ENSRNOG00000038366	Larp1b	7.81741	8.1299	10.0275	-0.017336	-2.28112	-2.29846			ENSRNOG00000016465	Trmu	7.23405	8.28769	6.57853	0.494982	1.18977	1.68475
										ENSRNOG00000039315	LOC499781	5.08971	3.88391	6.56337	-0.943204	-1.68777	-2.63098			ENSRNOG00000016525	Susd3	6.44923	5.03345	6.88832	-0.642029	-1.09154	-1.73357
										ENSRNOG00000039969	---	8.82182	8.83833	5.16535	0.411496	3.96023	4.37172			ENSRNOG00000016566	Porf-2	6.82503	6.23048	6.59071	-1.31866	-0.755376	-2.07403
										ENSRNOG00000039971	Ctla2a	11.762	11.9041	9.62083	0.0906871	2.57799	2.66867			ENSRNOG00000016574	Fiz1	6.45384	5.33778	6.34673	0.860768	0.864505	1.72527
										ENSRNOG00000042162	Wfdc3	5.63067	5.79058	8.54088	0.345815	-3.49976	-3.15395			ENSRNOG00000016733	Rab13	6.44349	6.24958	5.0161	0.266653	1.35335	1.62
										ENSRNOG00000042185	---	3.39943	3.80847	4.89377	0.241447	-2.42616	-2.18471			ENSRNOG00000016750	Cyp26a1	6.12272	7.09298	5.11746	1.20848	1.44974	2.65822
										ENSRNOG00000042289	Plcxd2	4.53785	3.55825	2.3903	-0.0656501	1.66431	1.59866			ENSRNOG00000016828	Cmtm5	4.73477	4.48913	3.44499	0.8183	0.973552	1.79185
										ENSRNOG00000042526	Wfdc6a	9.50727	8.91677	7.78059	-0.307692	2.0585	1.75081			ENSRNOG00000016885	Klf6<i><sup>m1Mcwi</i></sup>	7.47747	8.63493	6.89327	0.902039	0.866323	1.76836
										ENSRNOG00000042781	Ropn1l	4.32786	5.21144	5.73937	-0.0560054	-1.55236	-1.60836			ENSRNOG00000017113	Ccnt2	9.36625	9.76256	8.61847	0.50275	1.10063	1.60338
										ENSRNOG00000042833	---	3.14325	2.75712	4.62772	-0.290806	-2.59819	-2.88899			ENSRNOG00000017123	B2m	7.07437	6.74393	8.77159	-0.0264032	-1.47695	-1.50335
										ENSRNOG00000042978	Ncald	3.58844	4.03982	6.37935	0.140022	-2.66223	-2.5222			ENSRNOG00000017191	RGD1304579	4.60581	6.32045	4.29178	1.17133	0.348464	1.5198
										ENSRNOG00000043007	Rcn3	3.93292	5.06236	6.29942	0.581542	-2.80275	-2.22121			ENSRNOG00000017272	Mrps27	4.41408	5.44192	3.69684	0.759279	0.886531	1.64581
										ENSRNOG00000043123	Rnf128	8.81423	8.43389	7.13482	-0.529546	2.41454	1.88499			ENSRNOG00000017429	Lat	6.62981	5.63023	4.1786	0.702096	1.10868	1.81078
										ENSRNOG00000043426	Kat3	4.56918	5.55499	7.41016	1.22846	-3.65329	-2.42483			ENSRNOG00000017690	RGD1563235	5.58361	5.11037	7.59386	-0.43036	-1.27124	-1.7016
																				ENSRNOG00000017728	RGD1306820	5.79909	6.49297	4.29657	0.994964	0.597585	1.59255
																				ENSRNOG00000017791	Arhgap12	6.43628	5.30624	7.35058	-1.05893	-0.567882	-1.62681
																				ENSRNOG00000018054	F2rl2	3.75657	4.79873	2.87612	0.730807	1.23872	1.96953
																				ENSRNOG00000018233	Gas6	5.06056	3.99941	5.84154	-0.483559	-1.37555	-1.8591
																				ENSRNOG00000018250	Tnni3	5.44248	4.36299	6.77452	-1.26318	-0.485016	-1.7482
																				ENSRNOG00000018358	Nt5dc2	5.32615	5.19253	6.67567	-0.804931	-1.17699	-1.98192
																				ENSRNOG00000018387	Wdr7	6.81048	5.30292	8.12378	-0.541695	-1.11316	-1.65486
																				ENSRNOG00000018406	Wipf1	9.34122	9.02574	7.66016	0.300878	1.48021	1.78108
																				ENSRNOG00000018429	---	7.64656	8.06121	4.96527	0.886298	1.16362	2.04992
																				ENSRNOG00000018446	Prap1	7.78066	8.63193	6.4922	1.11592	0.649405	1.76533
																				ENSRNOG00000018467	Mitd1	5.75577	6.64589	5.32712	1.18405	0.624927	1.80898
																				ENSRNOG00000018516	Impa2	7.36973	8.03101	4.79939	0.802287	0.99353	1.79582
																				ENSRNOG00000018561	Pprc1	8.73423	9.54823	8.04934	0.96054	0.567382	1.52792
																				ENSRNOG00000018655	Adsl	9.63224	10.5399	8.61021	0.877814	0.734693	1.61251
																				ENSRNOG00000018699	Eps8l3	3.67537	5.38518	2.86949	1.20882	1.04836	2.25718
																				ENSRNOG00000018711	Ppcdc	7.98585	7.64222	8.77728	-1.00166	-0.687604	-1.68926
																				ENSRNOG00000018736	Pnpla2	6.32505	5.67765	7.76307	-0.478056	-1.40491	-1.88297
																				ENSRNOG00000018740	Ugt1a9	6.93079	5.91607	6.70036	-1.39844	-0.56334	-1.96178
																				ENSRNOG00000018809	Psmd5	7.39491	7.3409	6.37801	0.774173	0.879597	1.65377
																				ENSRNOG00000018916	Bcl7c	7.36856	7.43	9.56373	-0.582119	-1.00844	-1.59056
																				ENSRNOG00000018993	Ilk	8.67129	8.71184	8.62333	0.127033	1.39526	1.5223
																				ENSRNOG00000019036	Ldhd	6.16434	5.09581	5.95733	-1.37633	-1.39861	-2.77494
																				ENSRNOG00000019243	Glb1l	5.19054	6.43487	4.15645	0.899108	0.666472	1.56558
																				ENSRNOG00000019262	RGD1307844	8.38186	7.67552	9.0328	-0.851647	-0.777084	-1.62873
																				ENSRNOG00000019290	Pskh1	7.43232	7.0518	8.06754	-0.75578	-0.885122	-1.6409
																				ENSRNOG00000019299	Edem2	6.13506	4.94005	6.41612	-0.799892	-0.832863	-1.63275
																				ENSRNOG00000019328	Phgdh	5.31641	4.89181	6.24818	-0.446018	-1.23172	-1.67773
																				ENSRNOG00000019353	Ctrl	4.84705	4.81439	3.51496	0.909929	0.949504	1.85943
																				ENSRNOG00000019438	Rnf31	7.26569	8.07975	7.37402	1.06006	0.53862	1.59868
																				ENSRNOG00000019455	Ap4b1	6.51754	6.71718	4.65778	0.78837	0.950892	1.73926
																				ENSRNOG00000019490	---	3.83233	6.09111	3.68095	1.30218	0.250124	1.5523
																				ENSRNOG00000019624	Morc2	7.09877	8.05189	7.42425	0.761747	1.02181	1.78356
																				ENSRNOG00000019651	Slc12a4	7.54479	6.46266	7.76921	-1.47865	-0.281005	-1.75965
																				ENSRNOG00000019749	Ube2j2	8.27061	8.39539	6.83924	0.365867	1.4857	1.85157
																				ENSRNOG00000019808	RGD1311164	6.96575	6.13067	7.69593	-0.74184	-0.962098	-1.70394
																				ENSRNOG00000019822	Gadd45b	7.29332	6.47726	9.27877	-0.571749	-1.2807	-1.85245
																				ENSRNOG00000019874	Slc39a3	7.67808	7.15627	8.51079	-0.623023	-0.925537	-1.54856
																				ENSRNOG00000019986	LOC500054	5.54191	5.62013	4.78188	0.297642	1.25534	1.55298
																				ENSRNOG00000020083	Scly	5.76675	6.87015	3.60168	1.2005	1.13185	2.33235
																				ENSRNOG00000020217	---	7.26579	9.37791	6.71721	1.23654	0.344579	1.58112
																				ENSRNOG00000020254	Per2	4.63357	6.02325	3.33223	1.47562	1.21307	2.68869
																				ENSRNOG00000020291	Fam35a	6.0366	7.01454	4.9168	1.07433	0.961737	2.03607
																				ENSRNOG00000020325	Calhm2	3.35838	2.91282	4.64548	-0.323235	-1.42092	-1.74415
																				ENSRNOG00000020374	Tmem8	7.21283	7.42341	5.29042	0.0879315	1.41757	1.5055
																				ENSRNOG00000020470	Slc25a24	9.31546	10.1492	8.39948	0.763073	0.749632	1.51271
																				ENSRNOG00000020551	Bles03	5.46927	7.35727	5.00474	1.43044	0.481664	1.91211
																				ENSRNOG00000020588	Efna4	4.80274	4.33129	5.88354	-0.453012	-1.273	-1.72601
																				ENSRNOG00000020594	Rhbdf1	5.49294	4.89881	6.24921	-0.210424	-1.33163	-1.54205
																				ENSRNOG00000020688	Ccdc51	5.76786	5.84529	4.4348	0.745073	1.03637	1.78145
																				ENSRNOG00000020714	LOC686735	6.79836	5.66317	7.43007	-1.3529	-0.323061	-1.67596
																				ENSRNOG00000020782	Pspc1	10.3813	10.6801	9.48	0.462516	1.06715	1.52967
																				ENSRNOG00000020851	---	5.44062	3.70427	6.24842	-1.03003	-0.971765	-2.0018
																				ENSRNOG00000020975	Mrpl49	8.09829	6.29521	9.4169	-1.28894	-0.69918	-1.98812
																				ENSRNOG00000021027	Dbp	3.88722	3.24594	5.02424	-1.21267	-0.58002	-1.79269
																				ENSRNOG00000021062	Fxyd5	3.69473	3.11578	4.5409	-0.29053	-1.352	-1.64253
																				ENSRNOG00000021137	Kctd15	4.8693	5.13987	4.19175	1.18198	0.737372	1.91935
																				ENSRNOG00000021248	Cdc25b	5.76742	5.3139	6.19114	-1.40082	-0.822773	-2.22359
																				ENSRNOG00000021497	---	7.5677	6.48453	8.82092	-1.12377	-1.04394	-2.16771
																				ENSRNOG00000021581	Rapgef2	8.56757	9.01061	7.75007	0.655218	0.978924	1.63414
																				ENSRNOG00000021795	---	7.92015	6.90923	8.47808	-1.0264	-0.529004	-1.55541
																				ENSRNOG00000022245	MGC105560	6.11677	7.45597	6.18192	0.91747	0.604863	1.52233
																				ENSRNOG00000022414	Znf142	6.46735	7.70662	5.37355	0.539396	1.04439	1.58379
																				ENSRNOG00000022597	Cenpj	6.79417	6.2212	6.2217	-1.07922	-0.421304	-1.50052
																				ENSRNOG00000022611	---	3.13129	3.10447	6.57425	-0.640146	-1.09965	-1.73979
																				ENSRNOG00000022710	Prrg4	7.98188	7.86127	6.49533	0.561241	1.06487	1.62612
																				ENSRNOG00000022847	RGD1305534	5.65125	5.85834	6.93419	-0.241205	-1.28277	-1.52397
																				ENSRNOG00000023016	MGC114427	10.9358	11.1486	9.95897	0.385719	1.47549	1.86121
																				ENSRNOG00000023497	Foxe1	5.33569	4.99138	5.72933	-0.437216	-1.06667	-1.50389
																				ENSRNOG00000024104	Mbd1	7.56884	7.52609	5.93573	1.208	0.94802	2.15602
																				ENSRNOG00000024159	Fcer1g	5.59972	5.20886	5.97891	-1.17693	-1.05818	-2.23511
																				ENSRNOG00000024535	---	7.03414	7.56739	5.63338	0.149544	1.37304	1.52258
																				ENSRNOG00000025286	Pank2	7.57388	8.30167	6.65917	0.676708	1.21242	1.88913
																				ENSRNOG00000025287	RGD1565611	6.0906	3.644	6.59852	-1.46621	-0.128098	-1.59431
																				ENSRNOG00000025512	Mett11d1	5.70705	6.6929	5.10214	1.49074	0.114313	1.60505
																				ENSRNOG00000026115	Znf646	5.3231	6.87348	3.78309	0.551026	1.22353	1.77456
																				ENSRNOG00000026162	Cetn4	3.33917	2.27257	5.84529	-0.410193	-1.15826	-1.56845
																				ENSRNOG00000026203	Pax8	2.75174	2.80526	4.58326	-0.0734784	-1.46792	-1.5414
																				ENSRNOG00000026236	Morc3	7.98707	8.71666	7.66022	0.902531	0.830626	1.73316
																				ENSRNOG00000026660	---	7.52184	8.22335	6.48929	0.65812	1.06869	1.72681
																				ENSRNOG00000026965	Tmem140	3.65729	3.41576	3.8212	-0.43128	-1.44417	-1.87545
																				ENSRNOG00000027089	Ell2	5.85381	6.41182	3.55925	0.804439	1.04518	1.84962
																				ENSRNOG00000027234	Zfp367	6.29941	7.59817	5.28866	0.973629	1.45659	2.43022
																				ENSRNOG00000027871	---	4.41196	3.06125	5.08848	-0.799422	-1.148	-1.94742
																				ENSRNOG00000027919	Rdh13	6.77579	4.91985	8.23305	-1.11822	-1.07323	-2.19145
																				ENSRNOG00000028041	Tnnt1	4.34661	4.01973	6.30673	-1.32061	-1.20037	-2.52098
																				ENSRNOG00000028092	Cpa2	6.04348	4.65254	6.63207	-0.987516	-0.739374	-1.72689
																				ENSRNOG00000028156	Pld1	6.65595	5.32098	5.85503	-0.695156	-1.00458	-1.69973
																				ENSRNOG00000028241	---	7.4686	7.45362	8.99928	-0.43789	-1.21441	-1.6523
																				ENSRNOG00000029028	Mknk2	6.46858	4.91668	7.62122	-1.33054	-0.742072	-2.07261
																				ENSRNOG00000029087	Nap1l3	4.88031	5.55806	3.19929	0.23747	1.28075	1.51822
																				ENSRNOG00000029441	---	8.2545	7.23783	8.85126	-0.940495	-0.587929	-1.52842
																				ENSRNOG00000029726	Gstm1	2.84494	3.0029	5.61203	-0.131459	-1.38635	-1.51781
																				ENSRNOG00000030142	Hist1h4b	7.28888	8.10378	5.54118	1.07267	1.43553	2.50819
																				ENSRNOG00000030404	Arrb1	3.58991	3.63915	7.0967	-1.01861	-0.890526	-1.90914
																				ENSRNOG00000030530	Gzmm	5.01999	4.52056	5.9829	-1.14419	-0.357719	-1.50191
																				ENSRNOG00000030701	---	6.03818	6.04081	4.32338	0.414154	1.19008	1.60423
																				ENSRNOG00000031424	Ccdc65	4.13825	4.08047	4.49634	-0.458319	-1.32445	-1.78277
																				ENSRNOG00000031993	Prim1	9.76882	10.532	7.92919	1.04626	0.814801	1.86107
																				ENSRNOG00000032560	Cyp3a73	3.28902	2.91564	2.77456	-0.363219	-1.36625	-1.72947
																				ENSRNOG00000033514	---	4.44159	4.05778	7.02845	-1.35876	-1.36918	-2.72794
																				ENSRNOG00000033526	Hspa1a	9.4565	7.72438	9.31285	-0.633652	-1.07849	-1.71214
																				ENSRNOG00000033568	Mapk8ip3	5.09016	6.22709	4.88034	0.590577	0.942831	1.53341
																				ENSRNOG00000033733	---	4.08684	4.40576	4.20218	1.28521	0.493199	1.77841
																				ENSRNOG00000033933	Stfa3	5.9963	4.05856	4.36906	-0.687614	-1.36932	-2.05693
																				ENSRNOG00000036592	RGD1305314	6.18937	5.99232	4.66755	0.272729	1.36269	1.63542
																				ENSRNOG00000036664	Narf	6.08494	4.64804	6.71638	-0.816451	-0.706264	-1.52272
																				ENSRNOG00000037738	LOC500251	4.72974	5.79324	5.65537	-0.328597	-1.43381	-1.76241
																				ENSRNOG00000038001	Slc25a1	4.37454	4.58088	5.28414	-1.08038	-0.771789	-1.85217
																				ENSRNOG00000038239	RGD1561507	5.06758	4.32291	5.64669	-0.399012	-1.47035	-1.86937
																				ENSRNOG00000039278	Mcart2	5.37097	5.84255	4.31933	1.23314	1.05655	2.28969
																				ENSRNOG00000042340	---	6.34073	7.17874	5.4881	0.645464	1.26764	1.91311
																				ENSRNOG00000043107	Abhd10	4.97144	5.75022	4.81093	1.13275	0.923281	2.05603
																				ENSRNOG00000043193	RGD1564257	9.03429	8.57287	11.1094	-0.784824	-1.03279	-1.81762
																				ENSRNOG00000043279	---	6.25753	7.11138	4.80793	0.1136	1.40071	1.51431
																				ENSRNOG00000043388	Irf3	8.20646	6.67595	9.2222	-0.693279	-1.27421	-1.96749
