# Supplementary material for: Cross-Species Genome Wide Expression Analysis during Pluripotent Cell Determination in Mouse and Rat Preimplantation Embryos
Source: PLoS One. 2012 Oct 15;7(10):e47107. doi: 10.1371/journal.pone.0047107 (PMC3471948; doi:10.1371/journal.pone.0047107)
Supplement: Table S3 — Pathway analysis. List of genes and fold changes in the mouse and in the rat for the three comparisons (blastocyst versus morula, ICM versus blastocyst, ICM versus morula). (XLS) [file pone.0047107.s011.xls]

## Sheet: Tabelle1
	Apoptosis NGF pathway
	Blastocyst versus Morula
	ENS mouse	Symbol	Fold change	ENS rat	Symbol	Fold change
	ENSMUSG00000001729	Akt1	0.88242	ENSRNOG00000028629	Akt1	0.399812
	ENSMUSG00000004056	Akt2	0.182308	ENSRNOG00000018677	Akt2	1.12996
	ENSMUSG00000031628	Casp3	-0.371661	ENSRNOG00000010475	Casp3	1.13849
	ENSMUSG00000028914	Casp9	0.254362	ENSRNOG00000012944	Casp9	-0.137081
	ENSMUSG00000028974	Dffa	1.06159	ENSRNOG00000013603	Dffa	0.529318
	ENSMUSG00000029027	Dffb	-0.166586	ENSRNOG00000025030	Dffb	0.377533
	ENSMUSG00000027624	Epb4.1l1	1.80243	ENSRNOG00000020007	Epb4.1l1	0.886164
	ENSMUSG00000028072	Ntrk1	-0.13737	ENSRNOG00000013953	Ntrk1	-0.0479129
	ENSMUSG00000039936	Pik3cd	0.222442	ENSRNOG00000016846	Pik3cd	-2
	ENSMUSG00000041417	Pik3r1	0.0386442	ENSRNOG00000018903	---	-0.101329
	ENSMUSG00000031834	Pik3r2	-0.471006	ENSRNOG00000019228	Pik3r2	0.00121879
	ENSMUSG00000028698	Pik3r3	0.460741	ENSRNOG00000000145	Pik3r3	-0.266734
	ENSMUSG00000034801	Sos2	0.0289242	ENSRNOG00000004826	Sos2	1.62868
	Apoptosis NGF pathway
	ICM versus Blastocyst
	ENS mouse	Symbol	Fold change	ENS rat	Symbol	Fold change
	ENSMUSG00000001729	Akt1	0.0594549	ENSRNOG00000028629	Akt1	-0.0259172
	ENSMUSG00000004056	Akt2	0.313487	ENSRNOG00000018677	Akt2	-0.754468
	ENSMUSG00000031628	Casp3	-0.172781	ENSRNOG00000010475	Casp3	-0.893505
	ENSMUSG00000028914	Casp9	-0.0695635	ENSRNOG00000012944	Casp9	0.253817
	ENSMUSG00000028974	Dffa	-0.258635	ENSRNOG00000013603	Dffa	-0.21899
	ENSMUSG00000029027	Dffb	-0.528042	ENSRNOG00000025030	Dffb	0.116218
	ENSMUSG00000027624	Epb4.1l1	-0.383748	ENSRNOG00000020007	Epb4.1l1	-0.501681
	ENSMUSG00000028072	Ntrk1	0.295168	ENSRNOG00000013953	Ntrk1	-0.0130659
	ENSMUSG00000039936	Pik3cd	-0.118065	ENSRNOG00000016846	Pik3cd	-0.158327
	ENSMUSG00000041417	Pik3r1	-0.12522	ENSRNOG00000018903	---	-1.09096
	ENSMUSG00000031834	Pik3r2	-0.402131	ENSRNOG00000019228	Pik3r2	0.00484648
	ENSMUSG00000028698	Pik3r3	-0.0154117	ENSRNOG00000000145	Pik3r3	-1.27751
	ENSMUSG00000034801	Sos2	-0.219666	ENSRNOG00000004826	Sos2	-0.697736
	Apoptosis NGF pathway
	ICM versus Morula
	ENS mouse	Symbol	Fold change	ENS rat	Symbol	Fold change
	ENSMUSG00000001729	Akt1	0.941875	ENSRNOG00000028629	Akt1	0.373895
	ENSMUSG00000004056	Akt2	0.495795	ENSRNOG00000018677	Akt2	0.375493
	ENSMUSG00000031628	Casp3	-0.544442	ENSRNOG00000010475	Casp3	0.244986
	ENSMUSG00000028914	Casp9	0.184798	ENSRNOG00000012944	Casp9	0.116736
	ENSMUSG00000028974	Dffa	0.802958	ENSRNOG00000013603	Dffa	0.310328
	ENSMUSG00000029027	Dffb	-0.694628	ENSRNOG00000025030	Dffb	0.493751
	ENSMUSG00000027624	Epb4.1l1	1.41868	ENSRNOG00000020007	Epb4.1l1	0.384482
	ENSMUSG00000028072	Ntrk1	0.157798	ENSRNOG00000013953	Ntrk1	-0.0609788
	ENSMUSG00000039936	Pik3cd	0.104377	ENSRNOG00000016846	Pik3cd	-2
	ENSMUSG00000041417	Pik3r1	-0.0865759	ENSRNOG00000018903	---	-1.19229
	ENSMUSG00000031834	Pik3r2	-0.873137	ENSRNOG00000019228	Pik3r2	0.00606527
	ENSMUSG00000028698	Pik3r3	0.445329	ENSRNOG00000000145	Pik3r3	-1.54424
	ENSMUSG00000034801	Sos2	-0.190742	ENSRNOG00000004826	Sos2	0.930944
	Apoptotic Activin A pathway
	Blastocyst versus Morula
	ENS mouse	Symbol	Fold change	ENS rat	Symbol	Fold change
	ENSMUSG00000052155	Acvr2a	0.0954117	ENSRNOG00000005334	Acvr2a	0.369278
	ENSMUSG00000061393	Acvr2b	0.339191	ENSRNOG00000014477	Acvr2b	0.311314
	ENSMUSG00000001729	Akt1	0.88242	ENSRNOG00000028629	Akt1	0.399812
	ENSMUSG00000004056	Akt2	0.182308	ENSRNOG00000018677	Akt2	1.12996
	ENSMUSG00000007659	Bcl2l1	-0.412538	ENSRNOG00000007946	Bcl2l1	-0.227192
	ENSMUSG00000068335	Dok1	0.17394	ENSRNOG00000007412	Dok1	1.85485
	ENSMUSG00000041324	Inhba	-2	ENSRNOG00000014320	Inhba	-1.22319
	ENSMUSG00000026288	Inpp5d	-0.149334	ENSRNOG00000017020	Inpp5d	-1.35469
	ENSMUSG00000004936	Map2k1	0.440014	ENSRNOG00000010176	Map2k1	0.284704
	ENSMUSG00000035027	Map2k2	-1.15004	ENSRNOG00000020005	Map2k2	0.178767
	ENSMUSG00000063358	Mapk1	0.498381	ENSRNOG00000001849	Mapk1	-0.421326
	ENSMUSG00000063065	Mapk3	0.450946	ENSRNOG00000019601	Mapk3	0.768248
	ENSMUSG00000024122	Pdpk1	-0.339731	ENSRNOG00000006136	Pdpk1	1.19852
	ENSMUSG00000000441	Raf1	0.00388288	ENSRNOG00000010153	Raf1	-0.78338
	ENSMUSG00000021549	Rasa1	0.828956	ENSRNOG00000029185	Rasa1	0.734132
	ENSMUSG00000064326	Siva1	-0.455128	ENSRNOG00000028640	Siva1	0.157605
	ENSMUSG00000024563	Smad2	0.361515	ENSRNOG00000018140	Smad2	0.284882
	ENSMUSG00000032402	Smad3	0.524853	ENSRNOG00000008620	Smad3	0.137188
	ENSMUSG00000024515	Smad4	0.494009	ENSRNOG00000015634	---	-0.427865
	ENSMUSG00000059552	Trp53	-0.214602	ENSRNOG00000010756	Tp53	1.5516
	Apoptotic Activin A pathway
	ICM versus Blastocyst
	ENS mouse	Symbol	Fold change	ENS rat	Symbol	Fold change
	ENSMUSG00000052155	Acvr2a	-0.251287	ENSRNOG00000005334	Acvr2a	0.412553
	ENSMUSG00000061393	Acvr2b	-0.645531	ENSRNOG00000014477	Acvr2b	-0.280525
	ENSMUSG00000001729	Akt1	0.0594549	ENSRNOG00000028629	Akt1	-0.0259172
	ENSMUSG00000004056	Akt2	0.313487	ENSRNOG00000018677	Akt2	-0.754468
	ENSMUSG00000007659	Bcl2l1	-0.230206	ENSRNOG00000007946	Bcl2l1	0.265374
	ENSMUSG00000068335	Dok1	-0.0487755	ENSRNOG00000007412	Dok1	-1.48213
	ENSMUSG00000041324	Inhba	1.00614	ENSRNOG00000014320	Inhba	-0.0263169
	ENSMUSG00000026288	Inpp5d	-0.0788204	ENSRNOG00000017020	Inpp5d	0.922736
	ENSMUSG00000004936	Map2k1	-0.18357	ENSRNOG00000010176	Map2k1	-0.262197
	ENSMUSG00000035027	Map2k2	-0.0424944	ENSRNOG00000020005	Map2k2	0.131692
	ENSMUSG00000063358	Mapk1	-0.538984	ENSRNOG00000001849	Mapk1	-0.539133
	ENSMUSG00000063065	Mapk3	-0.29559	ENSRNOG00000019601	Mapk3	-0.562447
	ENSMUSG00000024122	Pdpk1	-0.0925392	ENSRNOG00000006136	Pdpk1	-0.435336
	ENSMUSG00000000441	Raf1	-0.416779	ENSRNOG00000010153	Raf1	0.93763
	ENSMUSG00000021549	Rasa1	-0.47885	ENSRNOG00000029185	Rasa1	0.31614
	ENSMUSG00000064326	Siva1	0.213165	ENSRNOG00000028640	Siva1	-0.954915
	ENSMUSG00000024563	Smad2	-0.0388707	ENSRNOG00000018140	Smad2	0.00611017
	ENSMUSG00000032402	Smad3	-0.271705	ENSRNOG00000008620	Smad3	-0.0506289
	ENSMUSG00000024515	Smad4	-0.269791	ENSRNOG00000015634	---	0.73841
	ENSMUSG00000059552	Trp53	0.151293	ENSRNOG00000010756	Tp53	0.27891
	Apoptotic Activin A pathway
	ICM versus Morula
	ENS mouse	Symbol	Fold change	ENS rat	Symbol	Fold change
	ENSMUSG00000052155	Acvr2a	-0.251287	ENSRNOG00000005334	Acvr2a	0.412553
	ENSMUSG00000061393	Acvr2b	-0.645531	ENSRNOG00000014477	Acvr2b	-0.280525
	ENSMUSG00000001729	Akt1	0.0594549	ENSRNOG00000028629	Akt1	-0.0259172
	ENSMUSG00000004056	Akt2	0.313487	ENSRNOG00000018677	Akt2	-0.754468
	ENSMUSG00000007659	Bcl2l1	-0.230206	ENSRNOG00000007946	Bcl2l1	0.265374
	ENSMUSG00000068335	Dok1	-0.0487755	ENSRNOG00000007412	Dok1	-1.48213
	ENSMUSG00000041324	Inhba	1.00614	ENSRNOG00000014320	Inhba	-0.0263169
	ENSMUSG00000026288	Inpp5d	-0.0788204	ENSRNOG00000017020	Inpp5d	0.922736
	ENSMUSG00000004936	Map2k1	-0.18357	ENSRNOG00000010176	Map2k1	-0.262197
	ENSMUSG00000035027	Map2k2	-0.0424944	ENSRNOG00000020005	Map2k2	0.131692
	ENSMUSG00000063358	Mapk1	-0.538984	ENSRNOG00000001849	Mapk1	-0.539133
	ENSMUSG00000063065	Mapk3	-0.29559	ENSRNOG00000019601	Mapk3	-0.562447
	ENSMUSG00000024122	Pdpk1	-0.0925392	ENSRNOG00000006136	Pdpk1	-0.435336
	ENSMUSG00000000441	Raf1	-0.416779	ENSRNOG00000010153	Raf1	0.93763
	ENSMUSG00000021549	Rasa1	-0.47885	ENSRNOG00000029185	Rasa1	0.31614
	ENSMUSG00000064326	Siva1	0.213165	ENSRNOG00000028640	Siva1	-0.954915
	ENSMUSG00000024563	Smad2	-0.0388707	ENSRNOG00000018140	Smad2	0.00611017
	ENSMUSG00000032402	Smad3	-0.271705	ENSRNOG00000008620	Smad3	-0.0506289
	ENSMUSG00000024515	Smad4	-0.269791	ENSRNOG00000015634	---	0.73841
	ENSMUSG00000059552	Trp53	0.151293	ENSRNOG00000010756	Tp53	0.27891
	BMP pathway
	Blastocyst versus Morula
	ENS mouse	Symbol	Fold change	ENS rat	Symbol	Fold change
	ENSMUSG00000026836	Acvr1	-1.11823	ENSRNOG00000005033	Acvr1	-1.13921
	ENSMUSG00000027104	Atf2	0.0932428	ENSRNOG00000001597	Atf2	1.00679
	ENSMUSG00000027358	Bmp2	0.0582695	ENSRNOG00000021276	Bmp2	0.125193
	ENSMUSG00000021835	Bmp4	2	ENSRNOG00000009694	Bmp4	1.1908
	ENSMUSG00000008999	Bmp7	-0.224737	ENSRNOG00000007108	Bmp7	-1.06189
	ENSMUSG00000021796	Bmpr1a	0.470219	ENSRNOG00000010814	Bmpr1a	0.784838
	ENSMUSG00000006958	Chrd	-0.83342	ENSRNOG00000001750	Chrd	0.013983
	ENSMUSG00000022521	Crebbp	0.286693	ENSRNOG00000005330	Crebbp	0.774502
	ENSMUSG00000055024	Ep300	0.38544	ENSRNOG00000000190	---	0.299701
	ENSMUSG00000021765	Fst	-0.148037	ENSRNOG00000011631	Fst	-0.152566
	ENSMUSG00000018932	Map2k3	-0.219861	ENSRNOG00000006612	Map2k3	0.133131
	ENSMUSG00000020623	Map2k6	1.39258	ENSRNOG00000004437	Map2k6	0.598551
	ENSMUSG00000022414	Tab1	1.65994	ENSRNOG00000017285	Map3k7ip1	0.209518
	ENSMUSG00000053137	Mapk11	0.154232	ENSRNOG00000006984	Mapk11	-0.0333589
	ENSMUSG00000022610	Mapk12	-1.04948	ENSRNOG00000031233	Mapk12	-0.233249
	ENSMUSG00000004864	Mapk13	1.08174	ENSRNOG00000000515	Mapk13	-0.649313
	ENSMUSG00000053436	Mapk14	0.570452	ENSRNOG00000000513	Mapk14	0.717594
	ENSMUSG00000038780	Smurf1	1.07361	ENSRNOG00000000999	Smurf1	0.136349
	ENSMUSG00000031681	Smad1	-0.765798	ENSRNOG00000018483	Smad1	-0.333814
	ENSMUSG00000024515	Smad4	0.494009	ENSRNOG00000015634	---	-0.427865
	ENSMUSG00000036867	Smad6	-0.384266	ENSRNOG00000009173	Smad6	-0.0784036
	ENSMUSG00000025880	Smad7	-0.187471	ENSRNOG00000018359	Smad7	-0.101249
	ENSMUSG00000027796	Smad9	-0.480737	ENSRNOG00000000091	Smad9	0.115655
	ENSMUSG00000025860	Xiap	-0.142635	ENSRNOG00000006967	Xiap	-0.304228
	BMP pathway
	ICM versus Blastocyst
	ENS mouse	Symbol	Fold change	ENS rat	Symbol	Fold change
	ENSMUSG00000026836	Acvr1	0.240693	ENSRNOG00000005033	Acvr1	0.0247805
	ENSMUSG00000027104	Atf2	0.0658968	ENSRNOG00000001597	Atf2	-0.531632
	ENSMUSG00000027358	Bmp2	0.74241	ENSRNOG00000021276	Bmp2	-0.205023
	ENSMUSG00000021835	Bmp4	0.457066	ENSRNOG00000009694	Bmp4	0.719391
	ENSMUSG00000008999	Bmp7	0.155002	ENSRNOG00000007108	Bmp7	0.302606
	ENSMUSG00000021796	Bmpr1a	-0.529288	ENSRNOG00000010814	Bmpr1a	-0.0166915
	ENSMUSG00000006958	Chrd	0.637188	ENSRNOG00000001750	Chrd	0.340183
	ENSMUSG00000022521	Crebbp	0.102345	ENSRNOG00000005330	Crebbp	-0.277545
	ENSMUSG00000055024	Ep300	-0.603996	ENSRNOG00000000190	---	-0.298555
	ENSMUSG00000021765	Fst	0.301544	ENSRNOG00000011631	Fst	0.498416
	ENSMUSG00000018932	Map2k3	-0.149366	ENSRNOG00000006612	Map2k3	0.739119
	ENSMUSG00000020623	Map2k6	-0.44582	ENSRNOG00000004437	Map2k6	-1.17184
	ENSMUSG00000022414	Tab1	-0.895806	ENSRNOG00000017285	Map3k7ip1	0.206255
	ENSMUSG00000053137	Mapk11	-0.265318	ENSRNOG00000006984	Mapk11	-0.214005
	ENSMUSG00000022610	Mapk12	0.929673	ENSRNOG00000031233	Mapk12	-0.126611
	ENSMUSG00000004864	Mapk13	-0.215904	ENSRNOG00000000515	Mapk13	0.126032
	ENSMUSG00000053436	Mapk14	-0.232311	ENSRNOG00000000513	Mapk14	-0.308407
	ENSMUSG00000038780	Smurf1	0.176471	ENSRNOG00000000999	Smurf1	-0.45225
	ENSMUSG00000031681	Smad1	-0.106243	ENSRNOG00000018483	Smad1	-0.0187086
	ENSMUSG00000024515	Smad4	-0.269791	ENSRNOG00000015634	---	0.73841
	ENSMUSG00000036867	Smad6	0.329281	ENSRNOG00000009173	Smad6	-0.059989
	ENSMUSG00000025880	Smad7	-0.803415	ENSRNOG00000018359	Smad7	0.481104
	ENSMUSG00000027796	Smad9	0.0394689	ENSRNOG00000000091	Smad9	-0.147107
	ENSMUSG00000025860	Xiap	-0.388451	ENSRNOG00000006967	Xiap	0.188383
	BMP pathway
	ICM versus Morula
	ENS mouse	Symbol	Fold change	ENS rat	Symbol	Fold change
	ENSMUSG00000026836	Acvr1	-0.877539	ENSRNOG00000005033	Acvr1	-1.11443
	ENSMUSG00000027104	Atf2	0.15914	ENSRNOG00000001597	Atf2	0.475159
	ENSMUSG00000027358	Bmp2	0.800679	ENSRNOG00000021276	Bmp2	-0.0798306
	ENSMUSG00000021835	Bmp4	2	ENSRNOG00000009694	Bmp4	1.91019
	ENSMUSG00000008999	Bmp7	-0.0697355	ENSRNOG00000007108	Bmp7	-0.759288
	ENSMUSG00000021796	Bmpr1a	-0.0590691	ENSRNOG00000010814	Bmpr1a	0.768146
	ENSMUSG00000006958	Chrd	-0.196232	ENSRNOG00000001750	Chrd	0.354166
	ENSMUSG00000022521	Crebbp	0.389038	ENSRNOG00000005330	Crebbp	0.496957
	ENSMUSG00000055024	Ep300	-0.218556	ENSRNOG00000000190	---	0.0011465
	ENSMUSG00000021765	Fst	0.153507	ENSRNOG00000011631	Fst	0.34585
	ENSMUSG00000018932	Map2k3	-0.369227	ENSRNOG00000006612	Map2k3	0.87225
	ENSMUSG00000020623	Map2k6	0.946756	ENSRNOG00000004437	Map2k6	-0.573288
	ENSMUSG00000022414	Tab1	0.764133	ENSRNOG00000017285	Map3k7ip1	0.415773
	ENSMUSG00000053137	Mapk11	-0.111085	ENSRNOG00000006984	Mapk11	-0.247363
	ENSMUSG00000022610	Mapk12	-0.11981	ENSRNOG00000031233	Mapk12	-0.35986
	ENSMUSG00000004864	Mapk13	0.865833	ENSRNOG00000000515	Mapk13	-0.523282
	ENSMUSG00000053436	Mapk14	0.338141	ENSRNOG00000000513	Mapk14	0.409188
	ENSMUSG00000038780	Smurf1	1.25008	ENSRNOG00000000999	Smurf1	-0.315902
	ENSMUSG00000031681	Smad1	-0.872041	ENSRNOG00000018483	Smad1	-0.352523
	ENSMUSG00000024515	Smad4	0.224218	ENSRNOG00000015634	---	0.310544
	ENSMUSG00000036867	Smad6	-0.0549855	ENSRNOG00000009173	Smad6	-0.138393
	ENSMUSG00000025880	Smad7	-0.990887	ENSRNOG00000018359	Smad7	0.379856
	ENSMUSG00000027796	Smad9	-0.441268	ENSRNOG00000000091	Smad9	-0.031452
	ENSMUSG00000025860	Xiap	-0.531086	ENSRNOG00000006967	Xiap	-0.115845
	Cell cycle influence of RAS and Rho on G1-S transition
	Blastocyst versus Morula
	ENS mouse	Symbol	Fold change	ENS rat	Symbol	Fold change
	ENSMUSG00000001729	Akt1	0.88242	ENSRNOG00000028629	Akt1	0.399812
	ENSMUSG00000004056	Akt2	0.182308	ENSRNOG00000018677	Akt2	1.12996
	ENSMUSG00000027104	Atf2	0.0932428	ENSRNOG00000001597	Atf2	1.00679
	ENSMUSG00000027715	Ccna2	-0.409867	ENSRNOG00000015423	Ccna2	-1.00641
	ENSMUSG00000070348	Ccnd1	-0.8838	ENSRNOG00000020918	Ccnd1	0.812554
	ENSMUSG00000002068	Ccne1	-2	ENSRNOG00000014786	Ccne1	-1.24287
	ENSMUSG00000006699	Cdc42	0.962874	ENSRNOG00000013536	Cdc42	0.324043
	ENSMUSG00000003031	Cdkn1b	1.77404	ENSRNOG00000007249	Cdkn1b	1.13734
	ENSMUSG00000025199	Chuk	-0.163207	ENSRNOG00000022485	Chuk	0.271231
	ENSMUSG00000024456	Diap1	1.60134	ENSRNOG00000019688	---	0.820685
	ENSMUSG00000015994	Fnta	0.0750783	ENSRNOG00000014462	Fnta	-0.0165349
	ENSMUSG00000022812	Gsk3b	0.334191	ENSRNOG00000002833	Gsk3b	0.52006
	ENSMUSG00000000555	Itga5	-0.0339874	ENSRNOG00000036832	Itga5	-0.10083
	ENSMUSG00000025809	Itgb1	-0.259699	ENSRNOG00000010966	Itgb1	0.867572
	ENSMUSG00000020451	Limk2	1.07799	ENSRNOG00000019000	Limk2	0.613377
	ENSMUSG00000004936	Map2k1	0.440014	ENSRNOG00000010176	Map2k1	0.284704
	ENSMUSG00000035027	Map2k2	-1.15004	ENSRNOG00000020005	Map2k2	0.178767
	ENSMUSG00000063358	Mapk1	0.498381	ENSRNOG00000001849	Mapk1	-0.421326
	ENSMUSG00000063065	Mapk3	0.450946	ENSRNOG00000019601	Mapk3	0.768248
	ENSMUSG00000020184	Mdm2	-0.26012	ENSRNOG00000006304	Mdm2	0.589363
	ENSMUSG00000022346	Myc	-0.7857	ENSRNOG00000004500	Myc	-1.59609
	ENSMUSG00000067818	Myl9	0.14076	ENSRNOG00000020246	Myl9	1.94311
	ENSMUSG00000022836	Mylk	-1.69338	ENSRNOG00000002215	---	0.5995
	ENSMUSG00000031698	Mylk3	-0.741369	ENSRNOG00000017546	Mylk3	-1.50121
	ENSMUSG00000030672	Mylpf	-0.695735	ENSRNOG00000017645	Mylpf	-0.369206
	ENSMUSG00000028163	Nfkb1	-0.441837	ENSRNOG00000023258	Nfkb1	-0.289103
	ENSMUSG00000021025	Nfkbia	-2	ENSRNOG00000007390	Nfkbia	-0.298403
	ENSMUSG00000030774	Pak1	-0.198302	ENSRNOG00000029784	Pak1	-0.566064
	ENSMUSG00000024122	Pdpk1	-0.339731	ENSRNOG00000006136	Pdpk1	1.19852
	ENSMUSG00000024477	Pggt1b	-0.149037	ENSRNOG00000003541	Pggt1b	0.402614
	ENSMUSG00000039936	Pik3cd	0.222442	ENSRNOG00000016846	Pik3cd	-2
	ENSMUSG00000041417	Pik3r1	0.0386442	ENSRNOG00000018903	---	-0.101329
	ENSMUSG00000031834	Pik3r2	-0.471006	ENSRNOG00000019228	Pik3r2	0.00121879
	ENSMUSG00000028698	Pik3r3	0.460741	ENSRNOG00000000145	Pik3r3	-0.266734
	ENSMUSG00000014956	Ppp1cb	0.268169	ENSRNOG00000004612	Ppp1cb	0.394248
	ENSMUSG00000019907	Ppp1r12a	-0.250943	ENSRNOG00000004925	---	0.551506
	ENSMUSG00000022607	Ptk2	1.82591	ENSRNOG00000007916	Ptk2	-0.706912
	ENSMUSG00000001847	Rac1	0.509521	ENSRNOG00000001068	Rac1	0.683624
	ENSMUSG00000000441	Raf1	0.00388288	ENSRNOG00000010153	Raf1	-0.78338
	ENSMUSG00000008859	Rala	1.51857	ENSRNOG00000013454	Rala	0.227755
	ENSMUSG00000022105	Rb1	1.71524	ENSRNOG00000016029	Rb1	-0.286613
	ENSMUSG00000024048	2900073G15Rik	0.409171	ENSRNOG00000015278	RGD1309537	0.397283
	ENSMUSG00000041354	Rgl2	-0.323543	ENSRNOG00000000474	Rgl2	-0.248275
	ENSMUSG00000020580	Rock2	-0.126143	ENSRNOG00000004496	Rock2	1.97444
	ENSMUSG00000020516	Rps6kb1	0.604623	ENSRNOG00000003919	Rps6kb1	0.424703
	ENSMUSG00000054115	Skp2	-1.25629	ENSRNOG00000016823	Skp2	-0.533965
	ENSMUSG00000004040	Stat3	1.69392	ENSRNOG00000019742	Stat3	1.45634
	Cell cycle influence of RAS and Rho on G1-S transition
	ICM versus Blastocyst
	ENS mouse	Symbol	Fold change	ENS rat	Symbol	Fold change
	ENSMUSG00000001729	Akt1	0.0594549	ENSRNOG00000028629	Akt1	-0.0259172
	ENSMUSG00000004056	Akt2	0.313487	ENSRNOG00000018677	Akt2	-0.754468
	ENSMUSG00000027104	Atf2	0.0658968	ENSRNOG00000001597	Atf2	-0.531632
	ENSMUSG00000027715	Ccna2	-0.412468	ENSRNOG00000015423	Ccna2	1.05919
	ENSMUSG00000070348	Ccnd1	-0.242132	ENSRNOG00000020918	Ccnd1	0.281263
	ENSMUSG00000002068	Ccne1	-0.675048	ENSRNOG00000014786	Ccne1	-0.327798
	ENSMUSG00000006699	Cdc42	-0.0875749	ENSRNOG00000013536	Cdc42	-0.1685
	ENSMUSG00000003031	Cdkn1b	-0.240454	ENSRNOG00000007249	Cdkn1b	-0.81338
	ENSMUSG00000025199	Chuk	-0.0337791	ENSRNOG00000022485	Chuk	0.416457
	ENSMUSG00000024456	Diap1	-0.173357	ENSRNOG00000019688	---	-0.397279
	ENSMUSG00000015994	Fnta	0.248454	ENSRNOG00000014462	Fnta	0.290193
	ENSMUSG00000022812	Gsk3b	-0.259879	ENSRNOG00000002833	Gsk3b	-0.852144
	ENSMUSG00000000555	Itga5	0.327609	ENSRNOG00000036832	Itga5	0.713929
	ENSMUSG00000025809	Itgb1	-0.0180059	ENSRNOG00000010966	Itgb1	0.0451776
	ENSMUSG00000020451	Limk2	-0.532922	ENSRNOG00000019000	Limk2	0.13394
	ENSMUSG00000004936	Map2k1	-0.18357	ENSRNOG00000010176	Map2k1	-0.262197
	ENSMUSG00000035027	Map2k2	-0.0424944	ENSRNOG00000020005	Map2k2	0.131692
	ENSMUSG00000063358	Mapk1	-0.538984	ENSRNOG00000001849	Mapk1	-0.539133
	ENSMUSG00000063065	Mapk3	-0.29559	ENSRNOG00000019601	Mapk3	-0.562447
	ENSMUSG00000020184	Mdm2	0.162982	ENSRNOG00000006304	Mdm2	0.684981
	ENSMUSG00000022346	Myc	-0.073177	ENSRNOG00000004500	Myc	-0.666093
	ENSMUSG00000067818	Myl9	0.57944	ENSRNOG00000020246	Myl9	-0.782647
	ENSMUSG00000022836	Mylk	0.243382	ENSRNOG00000002215	---	-0.485086
	ENSMUSG00000031698	Mylk3	0.188317	ENSRNOG00000017546	Mylk3	0.734645
	ENSMUSG00000030672	Mylpf	-0.0617041	ENSRNOG00000017645	Mylpf	0.145754
	ENSMUSG00000028163	Nfkb1	0.10491	ENSRNOG00000023258	Nfkb1	0.201164
	ENSMUSG00000021025	Nfkbia	0.0418298	ENSRNOG00000007390	Nfkbia	-0.021488
	ENSMUSG00000030774	Pak1	0.652847	ENSRNOG00000029784	Pak1	-0.545384
	ENSMUSG00000024122	Pdpk1	-0.0925392	ENSRNOG00000006136	Pdpk1	-0.435336
	ENSMUSG00000024477	Pggt1b	-0.619092	ENSRNOG00000003541	Pggt1b	0.307791
	ENSMUSG00000039936	Pik3cd	-0.118065	ENSRNOG00000016846	Pik3cd	-0.158327
	ENSMUSG00000041417	Pik3r1	-0.12522	ENSRNOG00000018903	---	-1.09096
	ENSMUSG00000031834	Pik3r2	-0.402131	ENSRNOG00000019228	Pik3r2	0.00484648
	ENSMUSG00000028698	Pik3r3	-0.0154117	ENSRNOG00000000145	Pik3r3	-1.27751
	ENSMUSG00000014956	Ppp1cb	-0.0683158	ENSRNOG00000004612	Ppp1cb	0.148144
	ENSMUSG00000019907	Ppp1r12a	0.0643216	ENSRNOG00000004925	---	-0.0801706
	ENSMUSG00000022607	Ptk2	-0.507818	ENSRNOG00000007916	Ptk2	0.66026
	ENSMUSG00000001847	Rac1	-0.0742886	ENSRNOG00000001068	Rac1	0.0267681
	ENSMUSG00000000441	Raf1	-0.416779	ENSRNOG00000010153	Raf1	0.93763
	ENSMUSG00000008859	Rala	-1.22481	ENSRNOG00000013454	Rala	0.152912
	ENSMUSG00000022105	Rb1	-0.552783	ENSRNOG00000016029	Rb1	0.0209801
	ENSMUSG00000024048	2900073G15Rik	-0.212539	ENSRNOG00000015278	RGD1309537	0.197667
	ENSMUSG00000041354	Rgl2	-0.733921	ENSRNOG00000000474	Rgl2	-0.245008
	ENSMUSG00000020580	Rock2	-0.403379	ENSRNOG00000004496	Rock2	-0.220004
	ENSMUSG00000020516	Rps6kb1	-0.668651	ENSRNOG00000003919	Rps6kb1	-0.472882
	ENSMUSG00000054115	Skp2	-0.504889	ENSRNOG00000016823	Skp2	0.812122
	ENSMUSG00000004040	Stat3	0.0720788	ENSRNOG00000019742	Stat3	-0.433459
	Cell cycle influence of RAS and Rho on G1-S transition
	ICM versus Morula
	ENS mouse	Symbol	Fold change	ENS rat	Symbol	Fold change
	ENSMUSG00000001729	Akt1	0.941875	ENSRNOG00000028629	Akt1	0.373895
	ENSMUSG00000004056	Akt2	0.495795	ENSRNOG00000018677	Akt2	0.375493
	ENSMUSG00000027104	Atf2	0.15914	ENSRNOG00000001597	Atf2	0.475159
	ENSMUSG00000027715	Ccna2	-0.822335	ENSRNOG00000015423	Ccna2	0.0527791
	ENSMUSG00000070348	Ccnd1	-1.12593	ENSRNOG00000020918	Ccnd1	1.09382
	ENSMUSG00000002068	Ccne1	-2	ENSRNOG00000014786	Ccne1	-1.57067
	ENSMUSG00000006699	Cdc42	0.8753	ENSRNOG00000013536	Cdc42	0.155543
	ENSMUSG00000003031	Cdkn1b	1.53359	ENSRNOG00000007249	Cdkn1b	0.323964
	ENSMUSG00000025199	Chuk	-0.196986	ENSRNOG00000022485	Chuk	0.687688
	ENSMUSG00000024456	Diap1	1.42799	ENSRNOG00000019688	---	0.423406
	ENSMUSG00000015994	Fnta	0.323532	ENSRNOG00000014462	Fnta	0.273658
	ENSMUSG00000022812	Gsk3b	0.0743117	ENSRNOG00000002833	Gsk3b	-0.332085
	ENSMUSG00000000555	Itga5	0.293621	ENSRNOG00000036832	Itga5	0.613099
	ENSMUSG00000025809	Itgb1	-0.277705	ENSRNOG00000010966	Itgb1	0.91275
	ENSMUSG00000020451	Limk2	0.545066	ENSRNOG00000019000	Limk2	0.747317
	ENSMUSG00000004936	Map2k1	0.256444	ENSRNOG00000010176	Map2k1	0.0225071
	ENSMUSG00000035027	Map2k2	-1.19253	ENSRNOG00000020005	Map2k2	0.310459
	ENSMUSG00000063358	Mapk1	-0.0406026	ENSRNOG00000001849	Mapk1	-0.960458
	ENSMUSG00000063065	Mapk3	0.155356	ENSRNOG00000019601	Mapk3	0.205801
	ENSMUSG00000020184	Mdm2	-0.0971378	ENSRNOG00000006304	Mdm2	1.27434
	ENSMUSG00000022346	Myc	-0.858877	ENSRNOG00000004500	Myc	-2
	ENSMUSG00000067818	Myl9	0.7202	ENSRNOG00000020246	Myl9	1.16047
	ENSMUSG00000022836	Mylk	-1.45	ENSRNOG00000002215	---	0.114414
	ENSMUSG00000031698	Mylk3	-0.553052	ENSRNOG00000017546	Mylk3	-0.766564
	ENSMUSG00000030672	Mylpf	-0.757439	ENSRNOG00000017645	Mylpf	-0.223451
	ENSMUSG00000028163	Nfkb1	-0.336926	ENSRNOG00000023258	Nfkb1	-0.0879395
	ENSMUSG00000021025	Nfkbia	-2	ENSRNOG00000007390	Nfkbia	-0.319891
	ENSMUSG00000030774	Pak1	0.454545	ENSRNOG00000029784	Pak1	-1.11145
	ENSMUSG00000024122	Pdpk1	-0.43227	ENSRNOG00000006136	Pdpk1	0.763181
	ENSMUSG00000024477	Pggt1b	-0.768129	ENSRNOG00000003541	Pggt1b	0.710405
	ENSMUSG00000039936	Pik3cd	0.104377	ENSRNOG00000016846	Pik3cd	-2
	ENSMUSG00000041417	Pik3r1	-0.0865759	ENSRNOG00000018903	---	-1.19229
	ENSMUSG00000031834	Pik3r2	-0.873137	ENSRNOG00000019228	Pik3r2	0.00606527
	ENSMUSG00000028698	Pik3r3	0.445329	ENSRNOG00000000145	Pik3r3	-1.54424
	ENSMUSG00000014956	Ppp1cb	0.199853	ENSRNOG00000004612	Ppp1cb	0.542392
	ENSMUSG00000019907	Ppp1r12a	-0.186621	ENSRNOG00000004925	---	0.471336
	ENSMUSG00000022607	Ptk2	1.31809	ENSRNOG00000007916	Ptk2	-0.046652
	ENSMUSG00000001847	Rac1	0.435232	ENSRNOG00000001068	Rac1	0.710392
	ENSMUSG00000000441	Raf1	-0.412897	ENSRNOG00000010153	Raf1	0.154251
	ENSMUSG00000008859	Rala	0.293765	ENSRNOG00000013454	Rala	0.380667
	ENSMUSG00000022105	Rb1	1.16246	ENSRNOG00000016029	Rb1	-0.265633
	ENSMUSG00000024048	2900073G15Rik	0.196632	ENSRNOG00000015278	RGD1309537	0.594949
	ENSMUSG00000041354	Rgl2	-1.05746	ENSRNOG00000000474	Rgl2	-0.493283
	ENSMUSG00000020580	Rock2	-0.529522	ENSRNOG00000004496	Rock2	1.75444
	ENSMUSG00000020516	Rps6kb1	-0.0640279	ENSRNOG00000003919	Rps6kb1	-0.0481789
	ENSMUSG00000054115	Skp2	-1.76118	ENSRNOG00000016823	Skp2	0.278157
	ENSMUSG00000004040	Stat3	1.766	ENSRNOG00000019742	Stat3	1.02289
	FGFR pathway
	Blastocyst versus Morula
	ENS mouse	Symbol	Fold change	ENS rat	Symbol	Fold change
	ENSMUSG00000001729	Akt1	0.88242	ENSRNOG00000028629	Akt1	0.399812
	ENSMUSG00000004056	Akt2	0.182308	ENSRNOG00000018677	Akt2	1.12996
	ENSMUSG00000027104	Atf2	0.0932428	ENSRNOG00000001597	Atf2	1.00679
	ENSMUSG00000017776	Crk	1.5516	ENSRNOG00000025792	Crk	1.24851
	ENSMUSG00000058325	Dock1	0.977423	ENSRNOG00000018683	Dock1	1.52671
	ENSMUSG00000015766	Eps8	1.16926	ENSRNOG00000007047	Eps8	0.116692
	ENSMUSG00000037225	Fgf2	-0.35846	ENSRNOG00000017392	Fgf2	-0.0547308
	ENSMUSG00000031565	Fgfr1	0.474783	ENSRNOG00000016050	Fgfr1	0.00276891
	ENSMUSG00000020170	Frs2	0.860206	ENSRNOG00000005642	Frs2	1.26261
	ENSMUSG00000030102	Itpr1	-1.1079	ENSRNOG00000007104	Itpr1	-1.07856
	ENSMUSG00000030287	Itpr2	-0.286774	ENSRNOG00000001804	---	-0.985475
	ENSMUSG00000020623	Map2k6	1.39258	ENSRNOG00000004437	Map2k6	0.598551
	ENSMUSG00000021754	Map3k1	1.55574	ENSRNOG00000013177	Map3k1	0.431418
	ENSMUSG00000063358	Mapk1	0.498381	ENSRNOG00000001849	Mapk1	-0.421326
	ENSMUSG00000046709	Mapk10	-0.425131	ENSRNOG00000002079	Mapk10	0.138058
	ENSMUSG00000053137	Mapk11	0.154232	ENSRNOG00000006984	Mapk11	-0.0333589
	ENSMUSG00000022610	Mapk12	-1.04948	ENSRNOG00000031233	Mapk12	-0.233249
	ENSMUSG00000004864	Mapk13	1.08174	ENSRNOG00000000515	Mapk13	-0.649313
	ENSMUSG00000053436	Mapk14	0.570452	ENSRNOG00000000513	Mapk14	0.717594
	ENSMUSG00000063065	Mapk3	0.450946	ENSRNOG00000019601	Mapk3	0.768248
	ENSMUSG00000020366	Mapk9	1.16716	ENSRNOG00000002823	Mapk9	-1.08491
	ENSMUSG00000016528	Mapkapk2	0.0881873	ENSRNOG00000004726	---	-0.926897
	ENSMUSG00000030774	Pak1	-0.198302	ENSRNOG00000029784	Pak1	-0.566064
	ENSMUSG00000024122	Pdpk1	-0.339731	ENSRNOG00000006136	Pdpk1	1.19852
	ENSMUSG00000039936	Pik3cd	0.222442	ENSRNOG00000016846	Pik3cd	-2
	ENSMUSG00000041417	Pik3r1	0.0386442	ENSRNOG00000018903	---	-0.101329
	ENSMUSG00000031834	Pik3r2	-0.471006	ENSRNOG00000019228	Pik3r2	0.00121879
	ENSMUSG00000028698	Pik3r3	0.460741	ENSRNOG00000000145	Pik3r3	-0.266734
	ENSMUSG00000021948	Prkcd	-0.194945	ENSRNOG00000016346	Prkcd	0.641978
	ENSMUSG00000043733	Ptpn11	0.338974	ENSRNOG00000030124	Ptpn11	-0.441957
	ENSMUSG00000001847	Rac1	0.509521	ENSRNOG00000001068	Rac1	0.683624
	ENSMUSG00000000441	Raf1	0.00388288	ENSRNOG00000010153	Raf1	-0.78338	for diagrams?!
	ENSMUSG00000020592	Sdc1	-1.75337	ENSRNOG00000006396	Sdc1	-0.268566	for diagrams?!
	ENSMUSG00000022261	Sdc2	-0.51292	ENSRNOG00000004936	Sdc2	-0.891275	for diagrams?!
	ENSMUSG00000017009	Sdc4	1.56823	ENSRNOG00000014297	Sdc4	1.25221
	ENSMUSG00000034801	Sos2	0.0289242	ENSRNOG00000004826	Sos2	1.62868
	ENSMUSG00000055553	2810422J05Rik	-0.263265	ENSRNOG00000019974	Uba52	-0.127187
	FGFR pathway
	ICM versus Blastocyst
	ENS mouse	Symbol	Fold change	ENS rat	Symbol	Fold change
	ENSMUSG00000001729	Akt1	0.0594549	ENSRNOG00000028629	Akt1	-0.0259172
	ENSMUSG00000004056	Akt2	0.313487	ENSRNOG00000018677	Akt2	-0.754468
	ENSMUSG00000027104	Atf2	0.0658968	ENSRNOG00000001597	Atf2	-0.531632
	ENSMUSG00000017776	Crk	-0.623745	ENSRNOG00000025792	Crk	-0.803734
	ENSMUSG00000058325	Dock1	-0.11602	ENSRNOG00000018683	Dock1	-0.518417
	ENSMUSG00000015766	Eps8	-0.789875	ENSRNOG00000007047	Eps8	0.284834
	ENSMUSG00000037225	Fgf2	0.362269	ENSRNOG00000017392	Fgf2	-0.229575
	ENSMUSG00000031565	Fgfr1	0.182226	ENSRNOG00000016050	Fgfr1	1.68176
	ENSMUSG00000020170	Frs2	-0.748879	ENSRNOG00000005642	Frs2	-0.504528
	ENSMUSG00000030102	Itpr1	0.64258	ENSRNOG00000007104	Itpr1	-0.309225
	ENSMUSG00000030287	Itpr2	0.139172	ENSRNOG00000001804	---	0.159793
	ENSMUSG00000020623	Map2k6	-0.44582	ENSRNOG00000004437	Map2k6	-1.17184
	ENSMUSG00000021754	Map3k1	-0.793618	ENSRNOG00000013177	Map3k1	-0.5421
	ENSMUSG00000063358	Mapk1	-0.538984	ENSRNOG00000001849	Mapk1	-0.539133
	ENSMUSG00000046709	Mapk10	0.588641	ENSRNOG00000002079	Mapk10	0.220714
	ENSMUSG00000053137	Mapk11	-0.265318	ENSRNOG00000006984	Mapk11	-0.214005
	ENSMUSG00000022610	Mapk12	0.929673	ENSRNOG00000031233	Mapk12	-0.126611
	ENSMUSG00000004864	Mapk13	-0.215904	ENSRNOG00000000515	Mapk13	0.126032
	ENSMUSG00000053436	Mapk14	-0.232311	ENSRNOG00000000513	Mapk14	-0.308407
	ENSMUSG00000063065	Mapk3	-0.29559	ENSRNOG00000019601	Mapk3	-0.562447
	ENSMUSG00000020366	Mapk9	-0.541055	ENSRNOG00000002823	Mapk9	0.142886
	ENSMUSG00000016528	Mapkapk2	-0.460994	ENSRNOG00000004726	---	0.138125
	ENSMUSG00000030774	Pak1	0.652847	ENSRNOG00000029784	Pak1	-0.545384
	ENSMUSG00000024122	Pdpk1	-0.0925392	ENSRNOG00000006136	Pdpk1	-0.435336
	ENSMUSG00000039936	Pik3cd	-0.118065	ENSRNOG00000016846	Pik3cd	-0.158327
	ENSMUSG00000041417	Pik3r1	-0.12522	ENSRNOG00000018903	---	-1.09096
	ENSMUSG00000031834	Pik3r2	-0.402131	ENSRNOG00000019228	Pik3r2	0.00484648
	ENSMUSG00000028698	Pik3r3	-0.0154117	ENSRNOG00000000145	Pik3r3	-1.27751
	ENSMUSG00000021948	Prkcd	0.419624	ENSRNOG00000016346	Prkcd	-0.789533
	ENSMUSG00000043733	Ptpn11	0.35095	ENSRNOG00000030124	Ptpn11	-0.527077
	ENSMUSG00000001847	Rac1	-0.0742886	ENSRNOG00000001068	Rac1	0.0267681
	ENSMUSG00000000441	Raf1	-0.416779	ENSRNOG00000010153	Raf1	0.93763
	ENSMUSG00000020592	Sdc1	0.0481531	ENSRNOG00000006396	Sdc1	-0.437342
	ENSMUSG00000022261	Sdc2	-0.744851	ENSRNOG00000004936	Sdc2	-0.127179
	ENSMUSG00000017009	Sdc4	-0.11147	ENSRNOG00000014297	Sdc4	-0.0676643
	ENSMUSG00000034801	Sos2	-0.219666	ENSRNOG00000004826	Sos2	-0.697736
	ENSMUSG00000055553	2810422J05Rik	-0.45573	ENSRNOG00000019974	Uba52	0.0633834
	FGFR pathway
	ICM versus Morula
	ENS mouse	Symbol	Fold change	ENS rat	Symbol	Fold change
	ENSMUSG00000001729	Akt1	0.941875	ENSRNOG00000028629	Akt1	0.373895
	ENSMUSG00000004056	Akt2	0.495795	ENSRNOG00000018677	Akt2	0.375493
	ENSMUSG00000027104	Atf2	0.15914	ENSRNOG00000001597	Atf2	0.475159
	ENSMUSG00000017776	Crk	0.92786	ENSRNOG00000025792	Crk	0.444777
	ENSMUSG00000058325	Dock1	0.861403	ENSRNOG00000018683	Dock1	1.00829
	ENSMUSG00000015766	Eps8	0.37939	ENSRNOG00000007047	Eps8	0.401526
	ENSMUSG00000037225	Fgf2	0.00380879	ENSRNOG00000017392	Fgf2	-0.284306
	ENSMUSG00000031565	Fgfr1	0.657009	ENSRNOG00000016050	Fgfr1	1.68453
	ENSMUSG00000020170	Frs2	0.111327	ENSRNOG00000005642	Frs2	0.758083
	ENSMUSG00000030102	Itpr1	-0.46532	ENSRNOG00000007104	Itpr1	-1.38778
	ENSMUSG00000030287	Itpr2	-0.147601	ENSRNOG00000001804	---	-0.825683
	ENSMUSG00000020623	Map2k6	0.946756	ENSRNOG00000004437	Map2k6	-0.573288
	ENSMUSG00000021754	Map3k1	0.762126	ENSRNOG00000013177	Map3k1	-0.110682
	ENSMUSG00000063358	Mapk1	-0.0406026	ENSRNOG00000001849	Mapk1	-0.960458
	ENSMUSG00000046709	Mapk10	0.16351	ENSRNOG00000002079	Mapk10	0.358772
	ENSMUSG00000053137	Mapk11	-0.111085	ENSRNOG00000006984	Mapk11	-0.247363
	ENSMUSG00000022610	Mapk12	-0.11981	ENSRNOG00000031233	Mapk12	-0.35986
	ENSMUSG00000004864	Mapk13	0.865833	ENSRNOG00000000515	Mapk13	-0.523282
	ENSMUSG00000053436	Mapk14	0.338141	ENSRNOG00000000513	Mapk14	0.409188
	ENSMUSG00000063065	Mapk3	0.155356	ENSRNOG00000019601	Mapk3	0.205801
	ENSMUSG00000020366	Mapk9	0.626105	ENSRNOG00000002823	Mapk9	-0.942028
	ENSMUSG00000016528	Mapkapk2	-0.372807	ENSRNOG00000004726	---	-0.788773
	ENSMUSG00000030774	Pak1	0.454545	ENSRNOG00000029784	Pak1	-1.11145
	ENSMUSG00000024122	Pdpk1	-0.43227	ENSRNOG00000006136	Pdpk1	0.763181
	ENSMUSG00000039936	Pik3cd	0.104377	ENSRNOG00000016846	Pik3cd	-2
	ENSMUSG00000041417	Pik3r1	-0.0865759	ENSRNOG00000018903	---	-1.19229
	ENSMUSG00000031834	Pik3r2	-0.873137	ENSRNOG00000019228	Pik3r2	0.00606527
	ENSMUSG00000028698	Pik3r3	0.445329	ENSRNOG00000000145	Pik3r3	-1.54424
	ENSMUSG00000021948	Prkcd	0.224679	ENSRNOG00000016346	Prkcd	-0.147555
	ENSMUSG00000043733	Ptpn11	0.689924	ENSRNOG00000030124	Ptpn11	-0.969034
	ENSMUSG00000001847	Rac1	0.435232	ENSRNOG00000001068	Rac1	0.710392
	ENSMUSG00000000441	Raf1	-0.412897	ENSRNOG00000010153	Raf1	0.154251
	ENSMUSG00000020592	Sdc1	-1.70522	ENSRNOG00000006396	Sdc1	-0.705908
	ENSMUSG00000022261	Sdc2	-1.25777	ENSRNOG00000004936	Sdc2	-1.01845
	ENSMUSG00000017009	Sdc4	1.45676	ENSRNOG00000014297	Sdc4	1.18455
	ENSMUSG00000034801	Sos2	-0.190742	ENSRNOG00000004826	Sos2	0.930944
	ENSMUSG00000055553	2810422J05Rik	-0.718995	ENSRNOG00000019974	Uba52	-0.0638037
	Notch pathway
	Blastocyst versus Morula
	ENS mouse	Symbol	Fold change	ENS rat	Symbol	Fold change
	ENSMUSG00000052593	Adam17	-0.425775	ENSRNOG00000007503	Adam17	-0.385616
	ENSMUSG00000015750	Aph1a	2	ENSRNOG00000023816	Aph1a	0.850181
	ENSMUSG00000029686	Cul1	-0.0953631	ENSRNOG00000005310	Cul1	-0.260596
	ENSMUSG00000014773	Dll1	0.0135689	ENSRNOG00000014667	Dll1	-0.0516016
	ENSMUSG00000027314	Dll4	-0.613703	ENSRNOG00000014011	Dll4	-0.0771342
	ENSMUSG00000055024	Ep300	0.38544	ENSRNOG00000000190	---	0.299701
	ENSMUSG00000030530	Furin	0.753206	ENSRNOG00000011352	Furin	0.719097
	ENSMUSG00000019777	Hdac2	0.197859	ENSRNOG00000000604	Hdac2	-0.108303
	ENSMUSG00000027276	Jag1	-1.07965	ENSRNOG00000007443	Jag1	-2
	ENSMUSG00000002799	Jag2	-0.144201	ENSRNOG00000013927	Jag2	-0.599648
	ENSMUSG00000020918	Kat2a	-0.0314618	ENSRNOG00000018364	Kat2a	0.0798114
	ENSMUSG00000029570	Lfng	-1.35286	ENSRNOG00000001250	Lfng	-0.085022
	ENSMUSG00000050567	Maml1	1.88159	ENSRNOG00000003268	Maml1	-0.0226295
	ENSMUSG00000018169	Mfng	0.709109	ENSRNOG00000008133	Mfng	0.0941843
	ENSMUSG00000009471	Myod1	1.1839	ENSRNOG00000011306	Myod1	-0.0590962
	ENSMUSG00000018501	Ncor1	0.833985	ENSRNOG00000002277	---	1.01755
	ENSMUSG00000029478	Ncor2	0.336164	ENSRNOG00000001004	Ncor2	0.450319
	ENSMUSG00000003458	Ncstn	1.97636	ENSRNOG00000005355	Ncstn	0.847749
	ENSMUSG00000021025	Nfkbia	-2	ENSRNOG00000007390	Nfkbia	-0.298403
	ENSMUSG00000026923	Notch1	-0.274819	ENSRNOG00000019322	Notch1	-0.0392319
	ENSMUSG00000019969	Psen1	0.519241	ENSRNOG00000009110	Psen1	0.392655
	ENSMUSG00000010609	Psen2	-0.248671	ENSRNOG00000002879	Psen2	-0.157182
	ENSMUSG00000008305	Tle1	0.698389	ENSRNOG00000005882	Tle1	0.109667
	ENSMUSG00000034771	Tle2	-1.13761	ENSRNOG00000005874	Tle2	-0.690603
	ENSMUSG00000032280	Tle3	0.924453	ENSRNOG00000013013	---	0.77737
	ENSMUSG00000024642	Tle4	0.155885	ENSRNOG00000013239	Tle4	0.0221583
	ENSMUSG00000022510	Trp63	-0.401356	ENSRNOG00000001924	Tp63	-0.399178
	Notch pathway
	ICM versus Blastocyst
	ENS mouse	Symbol	Fold change	ENS rat	Symbol	Fold change
	ENSMUSG00000052593	Adam17	-0.540106	ENSRNOG00000007503	Adam17	-0.0319438
	ENSMUSG00000015750	Aph1a	-0.324496	ENSRNOG00000023816	Aph1a	-0.0583116
	ENSMUSG00000029686	Cul1	-0.300359	ENSRNOG00000005310	Cul1	0.738373
	ENSMUSG00000014773	Dll1	0.647881	ENSRNOG00000014667	Dll1	-0.123937
	ENSMUSG00000027314	Dll4	0.0212577	ENSRNOG00000014011	Dll4	0.144707
	ENSMUSG00000055024	Ep300	-0.603996	ENSRNOG00000000190	---	-0.298555
	ENSMUSG00000030530	Furin	-0.382171	ENSRNOG00000011352	Furin	0.417072
	ENSMUSG00000019777	Hdac2	0.199155	ENSRNOG00000000604	Hdac2	-0.00988977
	ENSMUSG00000027276	Jag1	-0.146195	ENSRNOG00000007443	Jag1	0.925397
	ENSMUSG00000002799	Jag2	-0.102099	ENSRNOG00000013927	Jag2	0.461371
	ENSMUSG00000020918	Kat2a	-0.0773508	ENSRNOG00000018364	Kat2a	-0.112708
	ENSMUSG00000029570	Lfng	0.65386	ENSRNOG00000001250	Lfng	0.0395783
	ENSMUSG00000050567	Maml1	-0.822791	ENSRNOG00000003268	Maml1	0.613365
	ENSMUSG00000018169	Mfng	0.402543	ENSRNOG00000008133	Mfng	-0.0821348
	ENSMUSG00000009471	Myod1	0.116785	ENSRNOG00000011306	Myod1	-0.0290135
	ENSMUSG00000018501	Ncor1	0.163698	ENSRNOG00000002277	---	-0.160302
	ENSMUSG00000029478	Ncor2	-0.160441	ENSRNOG00000001004	Ncor2	0.0108978
	ENSMUSG00000003458	Ncstn	0.183816	ENSRNOG00000005355	Ncstn	-0.157119
	ENSMUSG00000021025	Nfkbia	0.0418298	ENSRNOG00000007390	Nfkbia	-0.021488
	ENSMUSG00000026923	Notch1	0.696211	ENSRNOG00000019322	Notch1	-0.470606
	ENSMUSG00000019969	Psen1	-0.319499	ENSRNOG00000009110	Psen1	-0.97063
	ENSMUSG00000010609	Psen2	0.375308	ENSRNOG00000002879	Psen2	0.197943
	ENSMUSG00000008305	Tle1	-0.213656	ENSRNOG00000005882	Tle1	-0.316513
	ENSMUSG00000034771	Tle2	0.695373	ENSRNOG00000005874	Tle2	-0.957942
	ENSMUSG00000032280	Tle3	-0.472736	ENSRNOG00000013013	---	0.0516151
	ENSMUSG00000024642	Tle4	-0.369307	ENSRNOG00000013239	Tle4	-1.93252
	ENSMUSG00000022510	Trp63	0.363915	ENSRNOG00000001924	Tp63	-0.173867
	Notch pathway
	ICM versus Morula
	ENS mouse	Symbol	Fold change	ENS rat	Symbol	Fold change
	ENSMUSG00000052593	Adam17	-0.96588	ENSRNOG00000007503	Adam17	-0.41756
	ENSMUSG00000015750	Aph1a	2	ENSRNOG00000023816	Aph1a	0.791869
	ENSMUSG00000029686	Cul1	-0.395722	ENSRNOG00000005310	Cul1	0.477777
	ENSMUSG00000014773	Dll1	0.66145	ENSRNOG00000014667	Dll1	-0.175538
	ENSMUSG00000027314	Dll4	-0.592445	ENSRNOG00000014011	Dll4	0.0675728
	ENSMUSG00000055024	Ep300	-0.218556	ENSRNOG00000000190	---	0.0011465
	ENSMUSG00000030530	Furin	0.371034	ENSRNOG00000011352	Furin	1.13617
	ENSMUSG00000019777	Hdac2	0.397014	ENSRNOG00000000604	Hdac2	-0.118193
	ENSMUSG00000027276	Jag1	-1.22585	ENSRNOG00000007443	Jag1	-2
	ENSMUSG00000002799	Jag2	-0.2463	ENSRNOG00000013927	Jag2	-0.138277
	ENSMUSG00000020918	Kat2a	-0.108813	ENSRNOG00000018364	Kat2a	-0.0328962
	ENSMUSG00000029570	Lfng	-0.698997	ENSRNOG00000001250	Lfng	-0.0454437
	ENSMUSG00000050567	Maml1	1.0588	ENSRNOG00000003268	Maml1	0.590736
	ENSMUSG00000018169	Mfng	1.11165	ENSRNOG00000008133	Mfng	0.0120495
	ENSMUSG00000009471	Myod1	1.30068	ENSRNOG00000011306	Myod1	-0.0881097
	ENSMUSG00000018501	Ncor1	0.997683	ENSRNOG00000002277	---	0.857253
	ENSMUSG00000029478	Ncor2	0.175722	ENSRNOG00000001004	Ncor2	0.461217
	ENSMUSG00000003458	Ncstn	2	ENSRNOG00000005355	Ncstn	0.69063
	ENSMUSG00000021025	Nfkbia	-2	ENSRNOG00000007390	Nfkbia	-0.319891
	ENSMUSG00000026923	Notch1	0.421392	ENSRNOG00000019322	Notch1	-0.509838
	ENSMUSG00000019969	Psen1	0.199743	ENSRNOG00000009110	Psen1	-0.577975
	ENSMUSG00000010609	Psen2	0.126637	ENSRNOG00000002879	Psen2	0.0407606
	ENSMUSG00000008305	Tle1	0.484733	ENSRNOG00000005882	Tle1	-0.206847
	ENSMUSG00000034771	Tle2	-0.44224	ENSRNOG00000005874	Tle2	-1.64855
	ENSMUSG00000032280	Tle3	0.451717	ENSRNOG00000013013	---	0.828985
	ENSMUSG00000024642	Tle4	-0.213422	ENSRNOG00000013239	Tle4	-1.91036
	ENSMUSG00000022510	Trp63	-0.0374406	ENSRNOG00000001924	Tp63	-0.573046
	p53 pathway
	Blastocyst versus Morula
	ENS mouse	Symbol	Fold change	ENS rat	Symbol	Fold change
	ENSMUSG00000035960	Apex1	-0.194712	ENSRNOG00000009663	Apex1	-0.0504125
	ENSMUSG00000057329	Bcl2	-1.70352	ENSRNOG00000002791	Bcl2	0.228451
	ENSMUSG00000022521	Crebbp	0.286693	ENSRNOG00000005330	Crebbp	0.774502
	ENSMUSG00000006932	Ctnnb1	-0.0806638	ENSRNOG00000019139	Ctnnb1	1.07528
	ENSMUSG00000024190	Dusp1	-1.46356	ENSRNOG00000003977	Dusp1	0.726464
	ENSMUSG00000055024	Ep300	0.38544	ENSRNOG00000000190	---	0.299701
	ENSMUSG00000024382	Ercc3	-0.501608	ENSRNOG00000013180	Ercc3	1.24307
	ENSMUSG00000008136	Fhl2	-0.0733377	ENSRNOG00000016866	Fhl2	-0.36957
	ENSMUSG00000029648	Flt1	-0.425875	ENSRNOG00000000940	Flt1	0.0260478
	ENSMUSG00000006599	Gtf2h1	-0.479245	ENSRNOG00000012360	Gtf2h1	0.296123
	ENSMUSG00000029387	Gtf2h3	-0.00370167	ENSRNOG00000001035	Gtf2h3	0.0572153
	ENSMUSG00000001524	Gtf2h4	-0.477408	ENSRNOG00000000831	Gtf2h4	0.164315
	ENSMUSG00000019777	Hdac2	0.197859	ENSRNOG00000000604	Hdac2	-0.108303
	ENSMUSG00000021754	Map3k1	1.55574	ENSRNOG00000013177	Map3k1	0.431418
	ENSMUSG00000032479	Mtap4	1.25954	ENSRNOG00000020748	Map4	0.477196
	ENSMUSG00000046709	Mapk10	-0.425131	ENSRNOG00000002079	Mapk10	0.138058
	ENSMUSG00000020366	Mapk9	1.16716	ENSRNOG00000002823	Mapk9	-1.08491
	ENSMUSG00000020184	Mdm2	-0.26012	ENSRNOG00000006304	Mdm2	0.589363
	ENSMUSG00000031740	Mmp2	-1.15548	ENSRNOG00000016695	---	0.00223925
	ENSMUSG00000071646	Mta2	1.29351	ENSRNOG00000019913	Mta2	-0.316384
	ENSMUSG00000028163	Nfkb1	-0.441837	ENSRNOG00000023258	Nfkb1	-0.289103
	ENSMUSG00000032405	Pias1	0.265234	ENSRNOG00000034272	Pias1	0.868212
	ENSMUSG00000025423	Pias2	1.25655	ENSRNOG00000017493	Pias2	0.127387
	ENSMUSG00000003226	Ranbp2	-0.712692	ENSRNOG00000000796	---	-0.148542
	ENSMUSG00000022105	Rb1	1.71524	ENSRNOG00000016029	Rb1	-0.286613
	ENSMUSG00000059552	Trp53	-0.214602	ENSRNOG00000010756	Tp53	1.5516
	ENSMUSG00000023951	Vegfa	0.536498	ENSRNOG00000019598	Vegfa	-0.804283
	ENSMUSG00000028329	Xpa	-0.0580625	ENSRNOG00000009576	Xpa	0.270846
	ENSMUSG00000030094	Xpc	-0.497031	ENSRNOG00000008274	Xpc	-0.997269
	p53 pathway
	ICM versus Blastocyst
	ENS mouse	Symbol	Fold change	ENS rat	Symbol	Fold change
	ENSMUSG00000035960	Apex1	0.0878481	ENSRNOG00000009663	Apex1	0.125351
	ENSMUSG00000057329	Bcl2	0.362001	ENSRNOG00000002791	Bcl2	-0.206705
	ENSMUSG00000022521	Crebbp	0.102345	ENSRNOG00000005330	Crebbp	-0.277545
	ENSMUSG00000006932	Ctnnb1	0.100241	ENSRNOG00000019139	Ctnnb1	-1.40256
	ENSMUSG00000024190	Dusp1	0.716688	ENSRNOG00000003977	Dusp1	0.272251
	ENSMUSG00000055024	Ep300	-0.603996	ENSRNOG00000000190	---	-0.298555
	ENSMUSG00000024382	Ercc3	-0.53374	ENSRNOG00000013180	Ercc3	0.103507
	ENSMUSG00000008136	Fhl2	0.474847	ENSRNOG00000016866	Fhl2	0.343558
	ENSMUSG00000029648	Flt1	0.486184	ENSRNOG00000000940	Flt1	0.0880095
	ENSMUSG00000006599	Gtf2h1	-0.12853	ENSRNOG00000012360	Gtf2h1	0.105221
	ENSMUSG00000029387	Gtf2h3	-0.464131	ENSRNOG00000001035	Gtf2h3	-0.399771
	ENSMUSG00000001524	Gtf2h4	-0.0815523	ENSRNOG00000000831	Gtf2h4	0.277308
	ENSMUSG00000019777	Hdac2	0.199155	ENSRNOG00000000604	Hdac2	-0.00988977
	ENSMUSG00000021754	Map3k1	-0.793618	ENSRNOG00000013177	Map3k1	-0.5421
	ENSMUSG00000032479	Mtap4	-0.422818	ENSRNOG00000020748	Map4	0.0575667
	ENSMUSG00000046709	Mapk10	0.588641	ENSRNOG00000002079	Mapk10	0.220714
	ENSMUSG00000020366	Mapk9	-0.541055	ENSRNOG00000002823	Mapk9	0.142886
	ENSMUSG00000020184	Mdm2	0.162982	ENSRNOG00000006304	Mdm2	0.684981
	ENSMUSG00000031740	Mmp2	0.174588	ENSRNOG00000016695	---	-0.136412
	ENSMUSG00000071646	Mta2	0.0459732	ENSRNOG00000019913	Mta2	0.686995
	ENSMUSG00000028163	Nfkb1	0.10491	ENSRNOG00000023258	Nfkb1	0.201164
	ENSMUSG00000032405	Pias1	-0.0860409	ENSRNOG00000034272	Pias1	-0.592028
	ENSMUSG00000025423	Pias2	-0.304205	ENSRNOG00000017493	Pias2	-0.190564
	ENSMUSG00000003226	Ranbp2	0.0710444	ENSRNOG00000000796	---	-0.0830285
	ENSMUSG00000022105	Rb1	-0.552783	ENSRNOG00000016029	Rb1	0.0209801
	ENSMUSG00000059552	Trp53	0.151293	ENSRNOG00000010756	Tp53	0.27891
	ENSMUSG00000023951	Vegfa	-0.17823	ENSRNOG00000019598	Vegfa	0.521028
	ENSMUSG00000028329	Xpa	-0.835038	ENSRNOG00000009576	Xpa	-0.882399
	ENSMUSG00000030094	Xpc	-0.712541	ENSRNOG00000008274	Xpc	0.507877
	p53 pathway
	ICM versus Morula
	ENS mouse	Symbol	Fold change	ENS rat	Symbol	Fold change
	ENSMUSG00000035960	Apex1	-0.106864	ENSRNOG00000009663	Apex1	0.0749386
	ENSMUSG00000057329	Bcl2	-1.34152	ENSRNOG00000002791	Bcl2	0.0217461
	ENSMUSG00000022521	Crebbp	0.389038	ENSRNOG00000005330	Crebbp	0.496957
	ENSMUSG00000006932	Ctnnb1	0.0195777	ENSRNOG00000019139	Ctnnb1	-0.32728
	ENSMUSG00000024190	Dusp1	-0.746872	ENSRNOG00000003977	Dusp1	0.998715
	ENSMUSG00000055024	Ep300	-0.218556	ENSRNOG00000000190	---	0.0011465
	ENSMUSG00000024382	Ercc3	-1.03535	ENSRNOG00000013180	Ercc3	1.34658
	ENSMUSG00000008136	Fhl2	0.40151	ENSRNOG00000016866	Fhl2	-0.0260129
	ENSMUSG00000029648	Flt1	0.0603095	ENSRNOG00000000940	Flt1	0.114057
	ENSMUSG00000006599	Gtf2h1	-0.607775	ENSRNOG00000012360	Gtf2h1	0.401344
	ENSMUSG00000029387	Gtf2h3	-0.467833	ENSRNOG00000001035	Gtf2h3	-0.342555
	ENSMUSG00000001524	Gtf2h4	-0.55896	ENSRNOG00000000831	Gtf2h4	0.441623
	ENSMUSG00000019777	Hdac2	0.397014	ENSRNOG00000000604	Hdac2	-0.118193
	ENSMUSG00000021754	Map3k1	0.762126	ENSRNOG00000013177	Map3k1	-0.110682
	ENSMUSG00000032479	Mtap4	0.836725	ENSRNOG00000020748	Map4	0.534763
	ENSMUSG00000046709	Mapk10	0.16351	ENSRNOG00000002079	Mapk10	0.358772
	ENSMUSG00000020366	Mapk9	0.626105	ENSRNOG00000002823	Mapk9	-0.942028
	ENSMUSG00000020184	Mdm2	-0.0971378	ENSRNOG00000006304	Mdm2	1.27434
	ENSMUSG00000031740	Mmp2	-0.980894	ENSRNOG00000016695	---	-0.134173
	ENSMUSG00000071646	Mta2	1.33949	ENSRNOG00000019913	Mta2	0.370612
	ENSMUSG00000028163	Nfkb1	-0.336926	ENSRNOG00000023258	Nfkb1	-0.0879395
	ENSMUSG00000032405	Pias1	0.179194	ENSRNOG00000034272	Pias1	0.276184
	ENSMUSG00000025423	Pias2	0.952343	ENSRNOG00000017493	Pias2	-0.0631775
	ENSMUSG00000003226	Ranbp2	-0.641648	ENSRNOG00000000796	---	-0.23157
	ENSMUSG00000022105	Rb1	1.16246	ENSRNOG00000016029	Rb1	-0.265633
	ENSMUSG00000059552	Trp53	-0.0633088	ENSRNOG00000010756	Tp53	1.83051
	ENSMUSG00000023951	Vegfa	0.358269	ENSRNOG00000019598	Vegfa	-0.283254
	ENSMUSG00000028329	Xpa	-0.8931	ENSRNOG00000009576	Xpa	-0.611553
	ENSMUSG00000030094	Xpc	-1.20957	ENSRNOG00000008274	Xpc	-0.489392
	PI3K-AKT and MAPK growth hormone signaling
	Blastocyst versus Morula
	ENS mouse	Symbol	Fold change	ENS rat	Symbol	Fold change
	ENSMUSG00000052593	Adam17	-0.425775	ENSRNOG00000007503	Adam17	-0.385616
	ENSMUSG00000001729	Akt1	0.88242	ENSRNOG00000028629	Akt1	0.399812
	ENSMUSG00000004056	Akt2	0.182308	ENSRNOG00000018677	Akt2	1.12996
	ENSMUSG00000027104	Atf2	0.0932428	ENSRNOG00000001597	Atf2	1.00679
	ENSMUSG00000056501	Cebpb	-1.14409	ENSRNOG00000025114	Cebpb	1.20154
	ENSMUSG00000025408	Ddit3	-0.241457	ENSRNOG00000006789	Ddit3	0.419887
	ENSMUSG00000026436	Elk4	0.520942	ENSRNOG00000007887	Elk4	0.0934525
	ENSMUSG00000020713	Gh	-0.565809	ENSRNOG00000011207	Gh1	0.0561845
	ENSMUSG00000022812	Gsk3b	0.334191	ENSRNOG00000002833	Gsk3b	0.52006
	ENSMUSG00000024789	Jak2	-0.466641	ENSRNOG00000015547	Jak2	0.697214
	ENSMUSG00000052837	Junb	-0.580912	ENSRNOG00000042838	Junb	0.311671
	ENSMUSG00000004936	Map2k1	0.440014	ENSRNOG00000010176	Map2k1	0.284704
	ENSMUSG00000018932	Map2k3	-0.219861	ENSRNOG00000006612	Map2k3	0.133131
	ENSMUSG00000014426	Map3k4	1.84271	ENSRNOG00000017419	Map3k4	0.0830217
	ENSMUSG00000063358	Mapk1	0.498381	ENSRNOG00000001849	Mapk1	-0.421326
	ENSMUSG00000053436	Mapk14	0.570452	ENSRNOG00000000513	Mapk14	0.717594
	ENSMUSG00000028991	Mtor	0.00986522	ENSRNOG00000009615	Mtor	-0.538487
	ENSMUSG00000041417	Pik3r1	0.0386442	ENSRNOG00000018903	---	-0.101329
	ENSMUSG00000022607	Ptk2	1.82591	ENSRNOG00000007916	Ptk2	-0.706912
	ENSMUSG00000059456	Ptk2b	0.0664826	ENSRNOG00000027839	Ptk2b	1.1672
	ENSMUSG00000043733	Ptpn11	0.338974	ENSRNOG00000030124	Ptpn11	-0.441957
	ENSMUSG00000004266	Ptpn6	-0.674332	ENSRNOG00000014294	Ptpn6	-1.10541
	ENSMUSG00000000441	Raf1	0.00388288	ENSRNOG00000010153	Raf1	-0.78338
	ENSMUSG00000020516	Rps6kb1	0.604623	ENSRNOG00000003919	Rps6kb1	0.424703
	ENSMUSG00000034801	Sos2	0.0289242	ENSRNOG00000004826	Sos2	1.62868
	ENSMUSG00000027646	Src	2	ENSRNOG00000009495	Src	-0.0770778
	ENSMUSG00000002496	Tsc2	0.981633	ENSRNOG00000011375	Tsc2_v2	0.408614
	PI3K-AKT and MAPK growth hormone signaling
	ICM versus Blastocyst
	ENS mouse	Symbol	Fold change	ENS rat	Symbol	Fold change
	ENSMUSG00000052593	Adam17	-0.540106	ENSRNOG00000007503	Adam17	-0.0319438
	ENSMUSG00000001729	Akt1	0.0594549	ENSRNOG00000028629	Akt1	-0.0259172
	ENSMUSG00000004056	Akt2	0.313487	ENSRNOG00000018677	Akt2	-0.754468
	ENSMUSG00000027104	Atf2	0.0658968	ENSRNOG00000001597	Atf2	-0.531632
	ENSMUSG00000056501	Cebpb	0.085706	ENSRNOG00000025114	Cebpb	-0.563503
	ENSMUSG00000025408	Ddit3	-0.621168	ENSRNOG00000006789	Ddit3	1.76445
	ENSMUSG00000026436	Elk4	-0.697594	ENSRNOG00000007887	Elk4	0.437882
	ENSMUSG00000020713	Gh	0.455533	ENSRNOG00000011207	Gh1	0.0119816
	ENSMUSG00000022812	Gsk3b	-0.259879	ENSRNOG00000002833	Gsk3b	-0.852144
	ENSMUSG00000024789	Jak2	-0.787305	ENSRNOG00000015547	Jak2	-1.16402
	ENSMUSG00000052837	Junb	0.233552	ENSRNOG00000042838	Junb	-0.0861065
	ENSMUSG00000004936	Map2k1	-0.18357	ENSRNOG00000010176	Map2k1	-0.262197
	ENSMUSG00000018932	Map2k3	-0.149366	ENSRNOG00000006612	Map2k3	0.739119
	ENSMUSG00000014426	Map3k4	-0.707843	ENSRNOG00000017419	Map3k4	-0.295541
	ENSMUSG00000063358	Mapk1	-0.538984	ENSRNOG00000001849	Mapk1	-0.539133
	ENSMUSG00000053436	Mapk14	-0.232311	ENSRNOG00000000513	Mapk14	-0.308407
	ENSMUSG00000028991	Mtor	0.303252	ENSRNOG00000009615	Mtor	0.28936
	ENSMUSG00000041417	Pik3r1	-0.12522	ENSRNOG00000018903	---	-1.09096
	ENSMUSG00000022607	Ptk2	-0.507818	ENSRNOG00000007916	Ptk2	0.66026
	ENSMUSG00000059456	Ptk2b	0.0570212	ENSRNOG00000027839	Ptk2b	-0.662136
	ENSMUSG00000043733	Ptpn11	0.35095	ENSRNOG00000030124	Ptpn11	-0.527077
	ENSMUSG00000004266	Ptpn6	-0.684016	ENSRNOG00000014294	Ptpn6	0.925226
	ENSMUSG00000000441	Raf1	-0.416779	ENSRNOG00000010153	Raf1	0.93763
	ENSMUSG00000020516	Rps6kb1	-0.668651	ENSRNOG00000003919	Rps6kb1	-0.472882
	ENSMUSG00000034801	Sos2	-0.219666	ENSRNOG00000004826	Sos2	-0.697736
	ENSMUSG00000027646	Src	0.420351	ENSRNOG00000009495	Src	-0.160202
	ENSMUSG00000002496	Tsc2	-0.0828293	ENSRNOG00000011375	Tsc2_v2	0.161943
	PI3K-AKT and MAPK growth hormone signaling
	ICM versus Morula
	ENS mouse	Symbol	Fold change	ENS rat	Symbol	Fold change
	ENSMUSG00000052593	Adam17	-0.96588	ENSRNOG00000007503	Adam17	-0.41756
	ENSMUSG00000001729	Akt1	0.941875	ENSRNOG00000028629	Akt1	0.373895
	ENSMUSG00000004056	Akt2	0.495795	ENSRNOG00000018677	Akt2	0.375493
	ENSMUSG00000027104	Atf2	0.15914	ENSRNOG00000001597	Atf2	0.475159
	ENSMUSG00000056501	Cebpb	-1.05838	ENSRNOG00000025114	Cebpb	0.638034
	ENSMUSG00000025408	Ddit3	-0.862624	ENSRNOG00000006789	Ddit3	2
	ENSMUSG00000026436	Elk4	-0.176652	ENSRNOG00000007887	Elk4	0.531334
	ENSMUSG00000020713	Gh	-0.110276	ENSRNOG00000011207	Gh1	0.0681661
	ENSMUSG00000022812	Gsk3b	0.0743117	ENSRNOG00000002833	Gsk3b	-0.332085
	ENSMUSG00000024789	Jak2	-1.25395	ENSRNOG00000015547	Jak2	-0.466806
	ENSMUSG00000052837	Junb	-0.34736	ENSRNOG00000042838	Junb	0.225564
	ENSMUSG00000004936	Map2k1	0.256444	ENSRNOG00000010176	Map2k1	0.0225071
	ENSMUSG00000018932	Map2k3	-0.369227	ENSRNOG00000006612	Map2k3	0.87225
	ENSMUSG00000014426	Map3k4	1.13486	ENSRNOG00000017419	Map3k4	-0.21252
	ENSMUSG00000063358	Mapk1	-0.0406026	ENSRNOG00000001849	Mapk1	-0.960458
	ENSMUSG00000053436	Mapk14	0.338141	ENSRNOG00000000513	Mapk14	0.409188
	ENSMUSG00000028991	Mtor	0.313118	ENSRNOG00000009615	Mtor	-0.249127
	ENSMUSG00000041417	Pik3r1	-0.0865759	ENSRNOG00000018903	---	-1.19229
	ENSMUSG00000022607	Ptk2	1.31809	ENSRNOG00000007916	Ptk2	-0.046652
	ENSMUSG00000059456	Ptk2b	0.123504	ENSRNOG00000027839	Ptk2b	0.505065
	ENSMUSG00000043733	Ptpn11	0.689924	ENSRNOG00000030124	Ptpn11	-0.969034
	ENSMUSG00000004266	Ptpn6	-1.35835	ENSRNOG00000014294	Ptpn6	-0.180182
	ENSMUSG00000000441	Raf1	-0.412897	ENSRNOG00000010153	Raf1	0.154251
	ENSMUSG00000020516	Rps6kb1	-0.0640279	ENSRNOG00000003919	Rps6kb1	-0.0481789
	ENSMUSG00000034801	Sos2	-0.190742	ENSRNOG00000004826	Sos2	0.930944
	ENSMUSG00000027646	Src	2	ENSRNOG00000009495	Src	-0.23728
	ENSMUSG00000002496	Tsc2	0.898804	ENSRNOG00000011375	Tsc2_v2	0.570557
	SSTR2 in regulation of cell proliferation
	Blastocyst versus Morula
	ENS mouse	Symbol	Fold change	ENS rat	Symbol	Fold change
	ENSMUSG00000001729	Akt1	0.88242	ENSRNOG00000028629	Akt1	0.399812
	ENSMUSG00000004056	Akt2	0.182308	ENSRNOG00000018677	Akt2	1.12996
	ENSMUSG00000002068	Ccne1	-2	ENSRNOG00000014786	Ccne1	-1.24287
	ENSMUSG00000003031	Cdkn1b	1.77404	ENSRNOG00000007249	Cdkn1b	1.13734
	ENSMUSG00000057614	Gnai1	0.244917	ENSRNOG00000005210	Gnai1	-0.715775
	ENSMUSG00000032562	Gnai2	0.873696	ENSRNOG00000016592	Gnai2	1.21245
	ENSMUSG00000000001	Gnai3	0.611917	ENSRNOG00000019465	Gnai3	0.757385
	ENSMUSG00000031748	Gnao1	-1.34888	ENSRNOG00000019482	Gnao1	-2
	ENSMUSG00000040009	Gnaz	-0.770715	ENSRNOG00000001313	Gnaz	-0.270349
	ENSMUSG00000023439	Gnb3	-0.334304	ENSRNOG00000015541	Gnb3	0.785355
	ENSMUSG00000032192	Gnb5	-0.278422	ENSRNOG00000008926	---	-0.222267
	ENSMUSG00000032766	Gng11	-1.29619	ENSRNOG00000010946	Gng11	-0.0035099
	ENSMUSG00000036402	Gng12	0.00432553	ENSRNOG00000005525	---	0.309817
	ENSMUSG00000025739	Gng13	-1.19246	ENSRNOG00000039350	Gng13	-0.27112
	ENSMUSG00000071658	Gng3	0.374	ENSRNOG00000019570	Gng3	0.817457
	ENSMUSG00000068523	Gng5	-0.125772	ENSRNOG00000015936	LOC100364776	1.03269
	ENSMUSG00000063594	Gng8	-0.615746	ENSRNOG00000016701	Gng8	-0.865091
	ENSMUSG00000029663	Gngt1	-1.49979	ENSRNOG00000010546	Gngt1	0.195348
	ENSMUSG00000038811	Gngt2	-1.74369	ENSRNOG00000006108	Gngt2	-2
	ENSMUSG00000004936	Map2k1	0.440014	ENSRNOG00000010176	Map2k1	0.284704
	ENSMUSG00000035027	Map2k2	-1.15004	ENSRNOG00000020005	Map2k2	0.178767
	ENSMUSG00000063358	Mapk1	0.498381	ENSRNOG00000001849	Mapk1	-0.421326
	ENSMUSG00000063065	Mapk3	0.450946	ENSRNOG00000019601	Mapk3	0.768248
	ENSMUSG00000024122	Pdpk1	-0.339731	ENSRNOG00000006136	Pdpk1	1.19852
	ENSMUSG00000039936	Pik3cd	0.222442	ENSRNOG00000016846	Pik3cd	-2
	ENSMUSG00000041417	Pik3r1	0.0386442	ENSRNOG00000018903	---	-0.101329
	ENSMUSG00000031834	Pik3r2	-0.471006	ENSRNOG00000019228	Pik3r2	0.00121879
	ENSMUSG00000043733	Ptpn11	0.338974	ENSRNOG00000030124	Ptpn11	-0.441957
	ENSMUSG00000004266	Ptpn6	-0.674332	ENSRNOG00000014294	Ptpn6	-1.10541
	ENSMUSG00000022105	Rb1	1.71524	ENSRNOG00000016029	Rb1	-0.286613
	ENSMUSG00000034801	Sos2	0.0289242	ENSRNOG00000004826	Sos2	1.62868
	ENSMUSG00000027646	Src	2	ENSRNOG00000009495	Src	-0.0770778
	ENSMUSG00000004366	Sst	-0.874365	ENSRNOG00000001837	Sst	0.0442623
	ENSMUSG00000047904	Sstr2	-0.222619	ENSRNOG00000002793	Sstr2	-0.127538
	SSTR2 in regulation of cell proliferation
	ICM versus Blastocyst
	ENS mouse	Symbol	Fold change	ENS rat	Symbol	Fold change
	ENSMUSG00000001729	Akt1	0.0594549	ENSRNOG00000028629	Akt1	-0.0259172
	ENSMUSG00000004056	Akt2	0.313487	ENSRNOG00000018677	Akt2	-0.754468
	ENSMUSG00000002068	Ccne1	-0.675048	ENSRNOG00000014786	Ccne1	-0.327798
	ENSMUSG00000003031	Cdkn1b	-0.240454	ENSRNOG00000007249	Cdkn1b	-0.81338
	ENSMUSG00000057614	Gnai1	-0.487571	ENSRNOG00000005210	Gnai1	-0.854062
	ENSMUSG00000032562	Gnai2	-0.216785	ENSRNOG00000016592	Gnai2	-0.101004
	ENSMUSG00000000001	Gnai3	-0.274956	ENSRNOG00000019465	Gnai3	0.241821
	ENSMUSG00000031748	Gnao1	0.716215	ENSRNOG00000019482	Gnao1	-0.59807
	ENSMUSG00000040009	Gnaz	0.291178	ENSRNOG00000001313	Gnaz	0.00156545
	ENSMUSG00000023439	Gnb3	0.138797	ENSRNOG00000015541	Gnb3	-0.714248
	ENSMUSG00000032192	Gnb5	0.632565	ENSRNOG00000008926	---	0.504579
	ENSMUSG00000032766	Gng11	0.0482686	ENSRNOG00000010946	Gng11	-0.0472676
	ENSMUSG00000036402	Gng12	0.224706	ENSRNOG00000005525	---	0.407713
	ENSMUSG00000025739	Gng13	-0.4165	ENSRNOG00000039350	Gng13	-0.773255
	ENSMUSG00000071658	Gng3	0.744606	ENSRNOG00000019570	Gng3	-0.399859
	ENSMUSG00000068523	Gng5	-0.131696	ENSRNOG00000015936	LOC100364776	0.523048
	ENSMUSG00000063594	Gng8	0.571562	ENSRNOG00000016701	Gng8	-0.212314
	ENSMUSG00000029663	Gngt1	1.25396	ENSRNOG00000010546	Gngt1	-0.318292
	ENSMUSG00000038811	Gngt2	1.44604	ENSRNOG00000006108	Gngt2	0.897009
	ENSMUSG00000004936	Map2k1	-0.18357	ENSRNOG00000010176	Map2k1	-0.262197
	ENSMUSG00000035027	Map2k2	-0.0424944	ENSRNOG00000020005	Map2k2	0.131692
	ENSMUSG00000063358	Mapk1	-0.538984	ENSRNOG00000001849	Mapk1	-0.539133
	ENSMUSG00000063065	Mapk3	-0.29559	ENSRNOG00000019601	Mapk3	-0.562447
	ENSMUSG00000024122	Pdpk1	-0.0925392	ENSRNOG00000006136	Pdpk1	-0.435336
	ENSMUSG00000039936	Pik3cd	-0.118065	ENSRNOG00000016846	Pik3cd	-0.158327
	ENSMUSG00000041417	Pik3r1	-0.12522	ENSRNOG00000018903	---	-1.09096
	ENSMUSG00000031834	Pik3r2	-0.402131	ENSRNOG00000019228	Pik3r2	0.00484648
	ENSMUSG00000043733	Ptpn11	0.35095	ENSRNOG00000030124	Ptpn11	-0.527077
	ENSMUSG00000004266	Ptpn6	-0.684016	ENSRNOG00000014294	Ptpn6	0.925226
	ENSMUSG00000022105	Rb1	-0.552783	ENSRNOG00000016029	Rb1	0.0209801
	ENSMUSG00000034801	Sos2	-0.219666	ENSRNOG00000004826	Sos2	-0.697736
	ENSMUSG00000027646	Src	0.420351	ENSRNOG00000009495	Src	-0.160202
	ENSMUSG00000004366	Sst	0.631478	ENSRNOG00000001837	Sst	-0.0846743
	ENSMUSG00000047904	Sstr2	0.949606	ENSRNOG00000002793	Sstr2	0.197937
	SSTR2 in regulation of cell proliferation
	ICM versus Morula
	ENS mouse	Symbol	Fold change	ENS rat	Symbol	Fold change
	ENSMUSG00000001729	Akt1	0.941875	ENSRNOG00000028629	Akt1	0.373895
	ENSMUSG00000004056	Akt2	0.495795	ENSRNOG00000018677	Akt2	0.375493
	ENSMUSG00000002068	Ccne1	-2	ENSRNOG00000014786	Ccne1	-1.57067
	ENSMUSG00000003031	Cdkn1b	1.53359	ENSRNOG00000007249	Cdkn1b	0.323964
	ENSMUSG00000057614	Gnai1	-0.242655	ENSRNOG00000005210	Gnai1	-1.56984
	ENSMUSG00000032562	Gnai2	0.656911	ENSRNOG00000016592	Gnai2	1.11145
	ENSMUSG00000000001	Gnai3	0.336961	ENSRNOG00000019465	Gnai3	0.999206
	ENSMUSG00000031748	Gnao1	-0.63266	ENSRNOG00000019482	Gnao1	-2
	ENSMUSG00000040009	Gnaz	-0.479537	ENSRNOG00000001313	Gnaz	-0.268784
	ENSMUSG00000023439	Gnb3	-0.195508	ENSRNOG00000015541	Gnb3	0.0711074
	ENSMUSG00000032192	Gnb5	0.354143	ENSRNOG00000008926	---	0.282313
	ENSMUSG00000032766	Gng11	-1.24792	ENSRNOG00000010946	Gng11	-0.0507775
	ENSMUSG00000036402	Gng12	0.229031	ENSRNOG00000005525	---	0.71753
	ENSMUSG00000025739	Gng13	-1.60896	ENSRNOG00000039350	Gng13	-1.04438
	ENSMUSG00000071658	Gng3	1.11861	ENSRNOG00000019570	Gng3	0.417598
	ENSMUSG00000068523	Gng5	-0.257468	ENSRNOG00000015936	LOC100364776	1.55574
	ENSMUSG00000063594	Gng8	-0.0441844	ENSRNOG00000016701	Gng8	-1.07741
	ENSMUSG00000029663	Gngt1	-0.245826	ENSRNOG00000010546	Gngt1	-0.122944
	ENSMUSG00000038811	Gngt2	-0.297646	ENSRNOG00000006108	Gngt2	-1.29192
	ENSMUSG00000004936	Map2k1	0.256444	ENSRNOG00000010176	Map2k1	0.0225071
	ENSMUSG00000035027	Map2k2	-1.19253	ENSRNOG00000020005	Map2k2	0.310459
	ENSMUSG00000063358	Mapk1	-0.0406026	ENSRNOG00000001849	Mapk1	-0.960458
	ENSMUSG00000063065	Mapk3	0.155356	ENSRNOG00000019601	Mapk3	0.205801
	ENSMUSG00000024122	Pdpk1	-0.43227	ENSRNOG00000006136	Pdpk1	0.763181
	ENSMUSG00000039936	Pik3cd	0.104377	ENSRNOG00000016846	Pik3cd	-2
	ENSMUSG00000041417	Pik3r1	-0.0865759	ENSRNOG00000018903	---	-1.19229
	ENSMUSG00000031834	Pik3r2	-0.873137	ENSRNOG00000019228	Pik3r2	0.00606527
	ENSMUSG00000043733	Ptpn11	0.689924	ENSRNOG00000030124	Ptpn11	-0.969034
	ENSMUSG00000004266	Ptpn6	-1.35835	ENSRNOG00000014294	Ptpn6	-0.180182
	ENSMUSG00000022105	Rb1	1.16246	ENSRNOG00000016029	Rb1	-0.265633
	ENSMUSG00000034801	Sos2	-0.190742	ENSRNOG00000004826	Sos2	0.930944
	ENSMUSG00000027646	Src	2	ENSRNOG00000009495	Src	-0.23728
	ENSMUSG00000004366	Sst	-0.242887	ENSRNOG00000001837	Sst	-0.040412
	ENSMUSG00000047904	Sstr2	0.726988	ENSRNOG00000002793	Sstr2	0.0703986
	TGF and WNT in cytoskeletal remodelling
	Blastocyst versus Morula
	ENS mouse	Symbol	Fold change	ENS rat	Symbol	Fold change
	ENSMUSG00000031972	Acta1	-0.52917	ENSRNOG00000017786	Acta1	1.11297
	ENSMUSG00000029580	Actb	0.581648	ENSRNOG00000034254	Actb	0.74871
	ENSMUSG00000068614	Actc1	-0.0395417	ENSRNOG00000008536	Actc1	0.13864
	ENSMUSG00000059430	Actg2	-0.17792	ENSRNOG00000029401	Actg2	0.916145
	ENSMUSG00000015143	Actn1	-0.265127	ENSRNOG00000004309	Actn1_v3	-0.172044
	ENSMUSG00000052374	Actn2	-2	ENSRNOG00000017833	Actn2	-0.645041
	ENSMUSG00000006457	Actn3	-1.27591	ENSRNOG00000019745	Actn3	-0.0893119
	ENSMUSG00000054808	Actn4	0.217847	ENSRNOG00000020433	Actn4	0.479661
	ENSMUSG00000001729	Akt1	0.88242	ENSRNOG00000028629	Akt1	0.399812
	ENSMUSG00000004056	Akt2	0.182308	ENSRNOG00000018677	Akt2	1.12996
	ENSMUSG00000029622	Arpc1b	1.02019	ENSRNOG00000000991	Arpc1b	1.35354
	ENSMUSG00000006304	Arpc2	0.581727	ENSRNOG00000014289	Arpc2	0.616783
	ENSMUSG00000029465	Arpc3	0.107148	ENSRNOG00000008673	Arpc3	0.274894
	ENSMUSG00000079426	Arpc4	0.445279	ENSRNOG00000008994	Arpc4	0.246548
	ENSMUSG00000008475	Arpc5	1.05661	ENSRNOG00000028062	LOC687234	0.413999
	ENSMUSG00000024182	Axin1	0.535187	ENSRNOG00000020414	Axin1	-0.164536
	ENSMUSG00000000142	Axin2	1.72209	ENSRNOG00000003612	Axin2	-0.212113
	ENSMUSG00000031955	Bcar1	0.380853	ENSRNOG00000019253	Bcar1	0.698099
	ENSMUSG00000028914	Casp9	0.254362	ENSRNOG00000012944	Casp9	-0.137081
	ENSMUSG00000007655	Cav1	-2	ENSRNOG00000006694	Cav1	-0.146692
	ENSMUSG00000070348	Ccnd1	-0.8838	ENSRNOG00000020918	Ccnd1	0.812554
	ENSMUSG00000006699	Cdc42	0.962874	ENSRNOG00000013536	Cdc42	0.324043
	ENSMUSG00000025199	Chuk	-0.163207	ENSRNOG00000022485	Chuk	0.271231
	ENSMUSG00000031502	Col4a1	1.4626	ENSRNOG00000016281	Col4a1	1.63372
	ENSMUSG00000067158	Col4a4	-0.77317	ENSRNOG00000014851	Col4a4	-0.179322
	ENSMUSG00000017776	Crk	1.5516	ENSRNOG00000025792	Crk	1.24851
	ENSMUSG00000074698	Csnk2a1	-0.296771	ENSRNOG00000005276	Csnk2a1	-0.271758
	ENSMUSG00000046707	Csnk2a2	-0.848045	ENSRNOG00000011933	Csnk2a2	0.114936
	ENSMUSG00000024387	Csnk2b	0.321985	ENSRNOG00000000847	Csnk2b	0.273378
	ENSMUSG00000006932	Ctnnb1	-0.0806638	ENSRNOG00000019139	Ctnnb1	1.07528
	ENSMUSG00000058325	Dock1	0.977423	ENSRNOG00000018683	Dock1	1.52671
	ENSMUSG00000003233	Dvl3	0.0254089	ENSRNOG00000001708	Dvl3	-0.532568
	ENSMUSG00000028156	Eif4e	-0.677681	ENSRNOG00000013183	Eif4e	-0.43028
	ENSMUSG00000026193	Fn1	1.84472	ENSRNOG00000014288	Fn1	2
	ENSMUSG00000048756	Foxo3	0.0698812	ENSRNOG00000000299	Foxo3	-0.44777
	ENSMUSG00000050288	Fzd2	-0.87012	ENSRNOG00000021962	Fzd2	0.0909846
	ENSMUSG00000049791	Fzd4	0.820975	ENSRNOG00000016848	Fzd4	-0.708774
	ENSMUSG00000045005	Fzd5	2	ENSRNOG00000014678	Fzd5	0.133656
	ENSMUSG00000022297	Fzd6	-2	ENSRNOG00000004660	Fzd6	0.112903
	ENSMUSG00000022812	Gsk3b	0.334191	ENSRNOG00000002833	Gsk3b	0.52006
	ENSMUSG00000032796	Lama1	2	ENSRNOG00000017237	Lama1	2
	ENSMUSG00000002900	Lamb1	1.49358	ENSRNOG00000005678	---	1.33906
	ENSMUSG00000020451	Limk2	1.07799	ENSRNOG00000019000	Limk2	0.613377
	ENSMUSG00000004936	Map2k1	0.440014	ENSRNOG00000010176	Map2k1	0.284704
	ENSMUSG00000035027	Map2k2	-1.15004	ENSRNOG00000020005	Map2k2	0.178767
	ENSMUSG00000018932	Map2k3	-0.219861	ENSRNOG00000006612	Map2k3	0.133131
	ENSMUSG00000022414	Tab1	1.65994	ENSRNOG00000017285	Map3k7ip1	0.209518
	ENSMUSG00000063358	Mapk1	0.498381	ENSRNOG00000001849	Mapk1	-0.421326
	ENSMUSG00000053137	Mapk11	0.154232	ENSRNOG00000006984	Mapk11	-0.0333589
	ENSMUSG00000022610	Mapk12	-1.04948	ENSRNOG00000031233	Mapk12	-0.233249
	ENSMUSG00000004864	Mapk13	1.08174	ENSRNOG00000000515	Mapk13	-0.649313
	ENSMUSG00000053436	Mapk14	0.570452	ENSRNOG00000000513	Mapk14	0.717594
	ENSMUSG00000063065	Mapk3	0.450946	ENSRNOG00000019601	Mapk3	0.768248
	ENSMUSG00000020184	Mdm2	-0.26012	ENSRNOG00000006304	Mdm2	0.589363
	ENSMUSG00000028708	Mknk1	0.65929	ENSRNOG00000010381	Mknk1	-0.685288
	ENSMUSG00000018623	Mmp7	-0.649028	ENSRNOG00000010507	Mmp7	-1.9096
	ENSMUSG00000028991	Mtor	0.00986522	ENSRNOG00000009615	Mtor	-0.538487
	ENSMUSG00000022346	Myc	-0.7857	ENSRNOG00000004500	Myc	-1.59609
	ENSMUSG00000059741	Myl3	-0.373035	ENSRNOG00000020955	Myl3	0.313112
	ENSMUSG00000067818	Myl9	0.14076	ENSRNOG00000020246	Myl9	1.94311
	ENSMUSG00000022836	Mylk	-1.69338	ENSRNOG00000002215	---	0.5995
	ENSMUSG00000031698	Mylk3	-0.741369	ENSRNOG00000017546	Mylk3	-1.50121
	ENSMUSG00000030672	Mylpf	-0.695735	ENSRNOG00000017645	Mylpf	-0.369206
	ENSMUSG00000030774	Pak1	-0.198302	ENSRNOG00000029784	Pak1	-0.566064
	ENSMUSG00000039936	Pik3cd	0.222442	ENSRNOG00000016846	Pik3cd	-2
	ENSMUSG00000041417	Pik3r1	0.0386442	ENSRNOG00000018903	---	-0.101329
	ENSMUSG00000031834	Pik3r2	-0.471006	ENSRNOG00000019228	Pik3r2	0.00121879
	ENSMUSG00000028698	Pik3r3	0.460741	ENSRNOG00000000145	Pik3r3	-0.266734
	ENSMUSG00000031538	Plat	-1.3669	ENSRNOG00000019018	Plat	-2
	ENSMUSG00000021822	Plau	-0.525541	ENSRNOG00000010516	Plau	-0.135111
	ENSMUSG00000059481	Plg	0.216583	ENSRNOG00000017223	Plg	0.106498
	ENSMUSG00000002250	Ppard	0.022389	ENSRNOG00000000503	Ppard	1.32562
	ENSMUSG00000014956	Ppp1cb	0.268169	ENSRNOG00000004612	Ppp1cb	0.394248
	ENSMUSG00000019907	Ppp1r12a	-0.250943	ENSRNOG00000004925	---	0.551506
	ENSMUSG00000022607	Ptk2	1.82591	ENSRNOG00000007916	Ptk2	-0.706912
	ENSMUSG00000029528	Pxn	1.6976	ENSRNOG00000001149	Pxn	0.782954
	ENSMUSG00000001847	Rac1	0.509521	ENSRNOG00000001068	Rac1	0.683624
	ENSMUSG00000000441	Raf1	0.00388288	ENSRNOG00000010153	Raf1	-0.78338
	ENSMUSG00000024048	2900073G15Rik	0.409171	ENSRNOG00000015278	RGD1309537	0.397283
	ENSMUSG00000024290	Rock1	0.0777194	ENSRNOG00000031092	Rock1	1.13055
	ENSMUSG00000020580	Rock2	-0.126143	ENSRNOG00000004496	Rock2	1.97444
	ENSMUSG00000021180	Rps6ka5	-1.07135	ENSRNOG00000004362	Rps6ka5	-0.469239
	ENSMUSG00000037411	Serpine1	-0.959396	ENSRNOG00000001414	Serpine1	-0.775505
	ENSMUSG00000023224	Serping1	-0.61739	ENSRNOG00000007457	Serping1	1.37769
	ENSMUSG00000024563	Smad2	0.361515	ENSRNOG00000018140	Smad2	0.284882
	ENSMUSG00000032402	Smad3	0.524853	ENSRNOG00000008620	Smad3	0.137188
	ENSMUSG00000034801	Sos2	0.0289242	ENSRNOG00000004826	Sos2	1.62868
	ENSMUSG00000001280	Sp1	0.384269	ENSRNOG00000014084	Sp1	0.797402
	ENSMUSG00000027646	Src	2	ENSRNOG00000009495	Src	-0.0770778
	ENSMUSG00000002603	Tgfb1	-1.29113	ENSRNOG00000020652	Tgfb1	-0.0214969
	ENSMUSG00000007613	Tgfbr1	0.101365	ENSRNOG00000007036	Tgfbr1	0.932156
	ENSMUSG00000032440	Tgfbr2	-0.366513	ENSRNOG00000013265	Tgfbr2<i><sup>m2Mcwi</i></sup>	-0.0382763
	ENSMUSG00000028465	Tln1	0.954634	ENSRNOG00000016630	Tln1	0.519707
	ENSMUSG00000052698	Tln2	1.11448	ENSRNOG00000018373	Tln2	0.638958
	ENSMUSG00000059552	Trp53	-0.214602	ENSRNOG00000010756	Tp53	1.5516
	ENSMUSG00000002496	Tsc2	0.981633	ENSRNOG00000011375	Tsc2_v2	0.408614
	ENSMUSG00000021823	Vcl	0.820822	ENSRNOG00000010765	Vcl	1.5125
	ENSMUSG00000023951	Vegfa	0.536498	ENSRNOG00000019598	Vegfa	-0.804283
	ENSMUSG00000017344	Vtn	-0.762783	ENSRNOG00000010031	---	0.402994
	ENSMUSG00000029684	Wasl	0.349699	ENSRNOG00000006975	Wasl	0.0409412
	ENSMUSG00000020218	Wif1	-0.276092	ENSRNOG00000004476	---	-1.26602
	ENSMUSG00000026167	Wnt10a	-0.792403	ENSRNOG00000017455	Wnt10a	-0.0599583
	ENSMUSG00000015957	Wnt11	-0.659515	ENSRNOG00000015982	Wnt11	0.280584
	ENSMUSG00000029671	Wnt16	-1.15285	ENSRNOG00000005781	Wnt16	-0.281763
	ENSMUSG00000027840	Wnt2b	-0.985186	ENSRNOG00000014385	Wnt2b	-0.378293
	ENSMUSG00000036856	Wnt4	-1.15654	ENSRNOG00000013166	Wnt4	0.77366
	ENSMUSG00000021994	Wnt5a	-0.7337	ENSRNOG00000015618	Wnt5a	-2
	ENSMUSG00000030170	Wnt5b	-0.423248	ENSRNOG00000008168	Wnt5b	-0.785747
	ENSMUSG00000033227	Wnt6	1.81696	ENSRNOG00000017409	Wnt6	-0.497117
	ENSMUSG00000036961	Wnt8b	-0.301092	ENSRNOG00000013817	Wnt8b	0.16661
	ENSMUSG00000000126	Wnt9a	-0.667793	ENSRNOG00000003066	Wnt9a	0.56297
	ENSMUSG00000025860	Xiap	-0.142635	ENSRNOG00000006967	Xiap	-0.304228
	ENSMUSG00000034557	Zfyve9	1.70048	ENSRNOG00000027183	Zfyve9	-0.40247
	TGF and WNT in cytoskeletal remodelling
	ICM versus Blastocyst
	ENS mouse	Symbol	Fold change	ENS rat	Symbol	Fold change
	ENSMUSG00000031972	Acta1	0.135476	ENSRNOG00000017786	Acta1	-0.56847
	ENSMUSG00000029580	Actb	0.0666476	ENSRNOG00000034254	Actb	-0.0901159
	ENSMUSG00000068614	Actc1	-0.286334	ENSRNOG00000008536	Actc1	-0.118481
	ENSMUSG00000059430	Actg2	-0.00975657	ENSRNOG00000029401	Actg2	-0.206164
	ENSMUSG00000015143	Actn1	-0.182946	ENSRNOG00000004309	Actn1_v3	-0.28057
	ENSMUSG00000052374	Actn2	-0.954566	ENSRNOG00000017833	Actn2	-0.232294
	ENSMUSG00000006457	Actn3	0.980453	ENSRNOG00000019745	Actn3	-0.0354013
	ENSMUSG00000054808	Actn4	-0.0374618	ENSRNOG00000020433	Actn4	0.189518
	ENSMUSG00000001729	Akt1	0.0594549	ENSRNOG00000028629	Akt1	-0.0259172
	ENSMUSG00000004056	Akt2	0.313487	ENSRNOG00000018677	Akt2	-0.754468
	ENSMUSG00000029622	Arpc1b	-0.0868072	ENSRNOG00000000991	Arpc1b	-0.325167
	ENSMUSG00000006304	Arpc2	-0.046343	ENSRNOG00000014289	Arpc2	-0.334363
	ENSMUSG00000029465	Arpc3	-0.343265	ENSRNOG00000008673	Arpc3	0.209052
	ENSMUSG00000079426	Arpc4	-0.321197	ENSRNOG00000008994	Arpc4	0.112368
	ENSMUSG00000008475	Arpc5	-0.177307	ENSRNOG00000028062	LOC687234	-0.357036
	ENSMUSG00000024182	Axin1	0.0282487	ENSRNOG00000020414	Axin1	0.435441
	ENSMUSG00000000142	Axin2	0.0300706	ENSRNOG00000003612	Axin2	-0.472119
	ENSMUSG00000031955	Bcar1	0.229612	ENSRNOG00000019253	Bcar1	-0.213398
	ENSMUSG00000028914	Casp9	-0.0695635	ENSRNOG00000012944	Casp9	0.253817
	ENSMUSG00000007655	Cav1	0.340193	ENSRNOG00000006694	Cav1	-0.13565
	ENSMUSG00000070348	Ccnd1	-0.242132	ENSRNOG00000020918	Ccnd1	0.281263
	ENSMUSG00000006699	Cdc42	-0.0875749	ENSRNOG00000013536	Cdc42	-0.1685
	ENSMUSG00000025199	Chuk	-0.0337791	ENSRNOG00000022485	Chuk	0.416457
	ENSMUSG00000031502	Col4a1	0.214011	ENSRNOG00000016281	Col4a1	0.0222876
	ENSMUSG00000067158	Col4a4	0.219624	ENSRNOG00000014851	Col4a4	-0.0870161
	ENSMUSG00000017776	Crk	-0.623745	ENSRNOG00000025792	Crk	-0.803734
	ENSMUSG00000074698	Csnk2a1	-0.103015	ENSRNOG00000005276	Csnk2a1	0.0979152
	ENSMUSG00000046707	Csnk2a2	-0.00273529	ENSRNOG00000011933	Csnk2a2	0.248943
	ENSMUSG00000024387	Csnk2b	-0.363613	ENSRNOG00000000847	Csnk2b	0.0676139
	ENSMUSG00000006932	Ctnnb1	0.100241	ENSRNOG00000019139	Ctnnb1	-1.40256
	ENSMUSG00000058325	Dock1	-0.11602	ENSRNOG00000018683	Dock1	-0.518417
	ENSMUSG00000003233	Dvl3	0.0714158	ENSRNOG00000001708	Dvl3	0.103393
	ENSMUSG00000028156	Eif4e	-0.085035	ENSRNOG00000013183	Eif4e	-0.0445271
	ENSMUSG00000026193	Fn1	0.538533	ENSRNOG00000014288	Fn1	0.563294
	ENSMUSG00000048756	Foxo3	-0.402537	ENSRNOG00000000299	Foxo3	-0.344858
	ENSMUSG00000050288	Fzd2	0.34194	ENSRNOG00000021962	Fzd2	-0.0275669
	ENSMUSG00000049791	Fzd4	-0.388821	ENSRNOG00000016848	Fzd4	0.240062
	ENSMUSG00000045005	Fzd5	-0.24741	ENSRNOG00000014678	Fzd5	-0.292808
	ENSMUSG00000022297	Fzd6	0.730313	ENSRNOG00000004660	Fzd6	0.0344959
	ENSMUSG00000022812	Gsk3b	-0.259879	ENSRNOG00000002833	Gsk3b	-0.852144
	ENSMUSG00000032796	Lama1	-0.266309	ENSRNOG00000017237	Lama1	0.684972
	ENSMUSG00000002900	Lamb1	-0.153179	ENSRNOG00000005678	---	-0.451737
	ENSMUSG00000020451	Limk2	-0.532922	ENSRNOG00000019000	Limk2	0.13394
	ENSMUSG00000004936	Map2k1	-0.18357	ENSRNOG00000010176	Map2k1	-0.262197
	ENSMUSG00000035027	Map2k2	-0.0424944	ENSRNOG00000020005	Map2k2	0.131692
	ENSMUSG00000018932	Map2k3	-0.149366	ENSRNOG00000006612	Map2k3	0.739119
	ENSMUSG00000022414	Tab1	-0.895806	ENSRNOG00000017285	Map3k7ip1	0.206255
	ENSMUSG00000063358	Mapk1	-0.538984	ENSRNOG00000001849	Mapk1	-0.539133
	ENSMUSG00000053137	Mapk11	-0.265318	ENSRNOG00000006984	Mapk11	-0.214005
	ENSMUSG00000022610	Mapk12	0.929673	ENSRNOG00000031233	Mapk12	-0.126611
	ENSMUSG00000004864	Mapk13	-0.215904	ENSRNOG00000000515	Mapk13	0.126032
	ENSMUSG00000053436	Mapk14	-0.232311	ENSRNOG00000000513	Mapk14	-0.308407
	ENSMUSG00000063065	Mapk3	-0.29559	ENSRNOG00000019601	Mapk3	-0.562447
	ENSMUSG00000020184	Mdm2	0.162982	ENSRNOG00000006304	Mdm2	0.684981
	ENSMUSG00000028708	Mknk1	-0.0568278	ENSRNOG00000010381	Mknk1	-0.491887
	ENSMUSG00000018623	Mmp7	0.636411	ENSRNOG00000010507	Mmp7	0.134373
	ENSMUSG00000028991	Mtor	0.303252	ENSRNOG00000009615	Mtor	0.28936
	ENSMUSG00000022346	Myc	-0.073177	ENSRNOG00000004500	Myc	-0.666093
	ENSMUSG00000059741	Myl3	0.318079	ENSRNOG00000020955	Myl3	0.474196
	ENSMUSG00000067818	Myl9	0.57944	ENSRNOG00000020246	Myl9	-0.782647
	ENSMUSG00000022836	Mylk	0.243382	ENSRNOG00000002215	---	-0.485086
	ENSMUSG00000031698	Mylk3	0.188317	ENSRNOG00000017546	Mylk3	0.734645
	ENSMUSG00000030672	Mylpf	-0.0617041	ENSRNOG00000017645	Mylpf	0.145754
	ENSMUSG00000030774	Pak1	0.652847	ENSRNOG00000029784	Pak1	-0.545384
	ENSMUSG00000039936	Pik3cd	-0.118065	ENSRNOG00000016846	Pik3cd	-0.158327
	ENSMUSG00000041417	Pik3r1	-0.12522	ENSRNOG00000018903	---	-1.09096
	ENSMUSG00000031834	Pik3r2	-0.402131	ENSRNOG00000019228	Pik3r2	0.00484648
	ENSMUSG00000028698	Pik3r3	-0.0154117	ENSRNOG00000000145	Pik3r3	-1.27751
	ENSMUSG00000031538	Plat	-0.564285	ENSRNOG00000019018	Plat	-0.318757
	ENSMUSG00000021822	Plau	-0.472664	ENSRNOG00000010516	Plau	-0.400766
	ENSMUSG00000059481	Plg	0.103396	ENSRNOG00000017223	Plg	-0.024379
	ENSMUSG00000002250	Ppard	-0.0500215	ENSRNOG00000000503	Ppard	-1.27833
	ENSMUSG00000014956	Ppp1cb	-0.0683158	ENSRNOG00000004612	Ppp1cb	0.148144
	ENSMUSG00000019907	Ppp1r12a	0.0643216	ENSRNOG00000004925	---	-0.0801706
	ENSMUSG00000022607	Ptk2	-0.507818	ENSRNOG00000007916	Ptk2	0.66026
	ENSMUSG00000029528	Pxn	0.0449326	ENSRNOG00000001149	Pxn	-0.442693
	ENSMUSG00000001847	Rac1	-0.0742886	ENSRNOG00000001068	Rac1	0.0267681
	ENSMUSG00000000441	Raf1	-0.416779	ENSRNOG00000010153	Raf1	0.93763
	ENSMUSG00000024048	2900073G15Rik	-0.212539	ENSRNOG00000015278	RGD1309537	0.197667
	ENSMUSG00000024290	Rock1	-0.257853	ENSRNOG00000031092	Rock1	-0.559756
	ENSMUSG00000020580	Rock2	-0.403379	ENSRNOG00000004496	Rock2	-0.220004
	ENSMUSG00000021180	Rps6ka5	-1.00184	ENSRNOG00000004362	Rps6ka5	-0.0056279
	ENSMUSG00000037411	Serpine1	0.813094	ENSRNOG00000001414	Serpine1	0.330803
	ENSMUSG00000023224	Serping1	-0.603189	ENSRNOG00000007457	Serping1	-1.53925
	ENSMUSG00000024563	Smad2	-0.0388707	ENSRNOG00000018140	Smad2	0.00611017
	ENSMUSG00000032402	Smad3	-0.271705	ENSRNOG00000008620	Smad3	-0.0506289
	ENSMUSG00000034801	Sos2	-0.219666	ENSRNOG00000004826	Sos2	-0.697736
	ENSMUSG00000001280	Sp1	-0.397861	ENSRNOG00000014084	Sp1	0.142862
	ENSMUSG00000027646	Src	0.420351	ENSRNOG00000009495	Src	-0.160202
	ENSMUSG00000002603	Tgfb1	0.0296222	ENSRNOG00000020652	Tgfb1	0.209746
	ENSMUSG00000007613	Tgfbr1	-0.204663	ENSRNOG00000007036	Tgfbr1	-0.12738
	ENSMUSG00000032440	Tgfbr2	-0.412282	ENSRNOG00000013265	Tgfbr2<i><sup>m2Mcwi</i></sup>	-0.367928
	ENSMUSG00000028465	Tln1	-1.00778	ENSRNOG00000016630	Tln1	0.940346
	ENSMUSG00000052698	Tln2	-0.39473	ENSRNOG00000018373	Tln2	-0.609448
	ENSMUSG00000059552	Trp53	0.151293	ENSRNOG00000010756	Tp53	0.27891
	ENSMUSG00000002496	Tsc2	-0.0828293	ENSRNOG00000011375	Tsc2_v2	0.161943
	ENSMUSG00000021823	Vcl	0.269692	ENSRNOG00000010765	Vcl	-0.175412
	ENSMUSG00000023951	Vegfa	-0.17823	ENSRNOG00000019598	Vegfa	0.521028
	ENSMUSG00000017344	Vtn	-0.0461704	ENSRNOG00000010031	---	-0.00436981
	ENSMUSG00000029684	Wasl	-0.116626	ENSRNOG00000006975	Wasl	-0.00154634
	ENSMUSG00000020218	Wif1	0.364812	ENSRNOG00000004476	---	-0.169636
	ENSMUSG00000026167	Wnt10a	0.591873	ENSRNOG00000017455	Wnt10a	0.556298
	ENSMUSG00000015957	Wnt11	0.918565	ENSRNOG00000015982	Wnt11	-0.550782
	ENSMUSG00000029671	Wnt16	-0.451769	ENSRNOG00000005781	Wnt16	0.208721
	ENSMUSG00000027840	Wnt2b	0.128041	ENSRNOG00000014385	Wnt2b	0.257582
	ENSMUSG00000036856	Wnt4	0.552066	ENSRNOG00000013166	Wnt4	-0.707182
	ENSMUSG00000021994	Wnt5a	0.268011	ENSRNOG00000015618	Wnt5a	0.600698
	ENSMUSG00000030170	Wnt5b	0.323848	ENSRNOG00000008168	Wnt5b	0.0369948
	ENSMUSG00000033227	Wnt6	-1.20804	ENSRNOG00000017409	Wnt6	-0.287451
	ENSMUSG00000036961	Wnt8b	1.42891	ENSRNOG00000013817	Wnt8b	-0.0214914
	ENSMUSG00000000126	Wnt9a	-0.0597202	ENSRNOG00000003066	Wnt9a	-0.290066
	ENSMUSG00000025860	Xiap	-0.388451	ENSRNOG00000006967	Xiap	0.188383
	ENSMUSG00000034557	Zfyve9	0.161844	ENSRNOG00000027183	Zfyve9	-0.0654782
	TGF and WNT in cytoskeletal remodelling
	ICM versus Morula
	ENS mouse	Symbol	Fold change	ENS rat	Symbol	Fold change
	ENSMUSG00000031972	Acta1	-0.393694	ENSRNOG00000017786	Acta1	0.544499
	ENSMUSG00000029580	Actb	0.648295	ENSRNOG00000034254	Actb	0.658594
	ENSMUSG00000068614	Actc1	-0.325876	ENSRNOG00000008536	Actc1	0.0201584
	ENSMUSG00000059430	Actg2	-0.187676	ENSRNOG00000029401	Actg2	0.709981
	ENSMUSG00000015143	Actn1	-0.448072	ENSRNOG00000004309	Actn1_v3	-0.452614
	ENSMUSG00000052374	Actn2	-2	ENSRNOG00000017833	Actn2	-0.877335
	ENSMUSG00000006457	Actn3	-0.295456	ENSRNOG00000019745	Actn3	-0.124713
	ENSMUSG00000054808	Actn4	0.180385	ENSRNOG00000020433	Actn4	0.669178
	ENSMUSG00000001729	Akt1	0.941875	ENSRNOG00000028629	Akt1	0.373895
	ENSMUSG00000004056	Akt2	0.495795	ENSRNOG00000018677	Akt2	0.375493
	ENSMUSG00000029622	Arpc1b	0.933379	ENSRNOG00000000991	Arpc1b	1.02837
	ENSMUSG00000006304	Arpc2	0.535384	ENSRNOG00000014289	Arpc2	0.282421
	ENSMUSG00000029465	Arpc3	-0.236117	ENSRNOG00000008673	Arpc3	0.483946
	ENSMUSG00000079426	Arpc4	0.124082	ENSRNOG00000008994	Arpc4	0.358917
	ENSMUSG00000008475	Arpc5	0.879302	ENSRNOG00000028062	LOC687234	0.0569631
	ENSMUSG00000024182	Axin1	0.563436	ENSRNOG00000020414	Axin1	0.270904
	ENSMUSG00000000142	Axin2	1.75216	ENSRNOG00000003612	Axin2	-0.684231
	ENSMUSG00000031955	Bcar1	0.610466	ENSRNOG00000019253	Bcar1	0.484701
	ENSMUSG00000028914	Casp9	0.184798	ENSRNOG00000012944	Casp9	0.116736
	ENSMUSG00000007655	Cav1	-2	ENSRNOG00000006694	Cav1	-0.282342
	ENSMUSG00000070348	Ccnd1	-1.12593	ENSRNOG00000020918	Ccnd1	1.09382
	ENSMUSG00000006699	Cdc42	0.8753	ENSRNOG00000013536	Cdc42	0.155543
	ENSMUSG00000025199	Chuk	-0.196986	ENSRNOG00000022485	Chuk	0.687688
	ENSMUSG00000031502	Col4a1	1.67661	ENSRNOG00000016281	Col4a1	1.65601
	ENSMUSG00000067158	Col4a4	-0.553545	ENSRNOG00000014851	Col4a4	-0.266338
	ENSMUSG00000017776	Crk	0.92786	ENSRNOG00000025792	Crk	0.444777
	ENSMUSG00000074698	Csnk2a1	-0.399785	ENSRNOG00000005276	Csnk2a1	-0.173842
	ENSMUSG00000046707	Csnk2a2	-0.85078	ENSRNOG00000011933	Csnk2a2	0.363879
	ENSMUSG00000024387	Csnk2b	-0.0416278	ENSRNOG00000000847	Csnk2b	0.340991
	ENSMUSG00000006932	Ctnnb1	0.0195777	ENSRNOG00000019139	Ctnnb1	-0.32728
	ENSMUSG00000058325	Dock1	0.861403	ENSRNOG00000018683	Dock1	1.00829
	ENSMUSG00000003233	Dvl3	0.0968246	ENSRNOG00000001708	Dvl3	-0.429175
	ENSMUSG00000028156	Eif4e	-0.762716	ENSRNOG00000013183	Eif4e	-0.474807
	ENSMUSG00000026193	Fn1	2	ENSRNOG00000014288	Fn1	2
	ENSMUSG00000048756	Foxo3	-0.332656	ENSRNOG00000000299	Foxo3	-0.792628
	ENSMUSG00000050288	Fzd2	-0.52818	ENSRNOG00000021962	Fzd2	0.0634177
	ENSMUSG00000049791	Fzd4	0.432153	ENSRNOG00000016848	Fzd4	-0.468713
	ENSMUSG00000045005	Fzd5	1.86078	ENSRNOG00000014678	Fzd5	-0.159153
	ENSMUSG00000022297	Fzd6	-1.31302	ENSRNOG00000004660	Fzd6	0.147399
	ENSMUSG00000022812	Gsk3b	0.0743117	ENSRNOG00000002833	Gsk3b	-0.332085
	ENSMUSG00000032796	Lama1	2	ENSRNOG00000017237	Lama1	2
	ENSMUSG00000002900	Lamb1	1.3404	ENSRNOG00000005678	---	0.887324
	ENSMUSG00000020451	Limk2	0.545066	ENSRNOG00000019000	Limk2	0.747317
	ENSMUSG00000004936	Map2k1	0.256444	ENSRNOG00000010176	Map2k1	0.0225071
	ENSMUSG00000035027	Map2k2	-1.19253	ENSRNOG00000020005	Map2k2	0.310459
	ENSMUSG00000018932	Map2k3	-0.369227	ENSRNOG00000006612	Map2k3	0.87225
	ENSMUSG00000022414	Tab1	0.764133	ENSRNOG00000017285	Map3k7ip1	0.415773
	ENSMUSG00000063358	Mapk1	-0.0406026	ENSRNOG00000001849	Mapk1	-0.960458
	ENSMUSG00000053137	Mapk11	-0.111085	ENSRNOG00000006984	Mapk11	-0.247363
	ENSMUSG00000022610	Mapk12	-0.11981	ENSRNOG00000031233	Mapk12	-0.35986
	ENSMUSG00000004864	Mapk13	0.865833	ENSRNOG00000000515	Mapk13	-0.523282
	ENSMUSG00000053436	Mapk14	0.338141	ENSRNOG00000000513	Mapk14	0.409188
	ENSMUSG00000063065	Mapk3	0.155356	ENSRNOG00000019601	Mapk3	0.205801
	ENSMUSG00000020184	Mdm2	-0.0971378	ENSRNOG00000006304	Mdm2	1.27434
	ENSMUSG00000028708	Mknk1	0.602462	ENSRNOG00000010381	Mknk1	-1.17717
	ENSMUSG00000018623	Mmp7	-0.0126169	ENSRNOG00000010507	Mmp7	-1.77523
	ENSMUSG00000028991	Mtor	0.313118	ENSRNOG00000009615	Mtor	-0.249127
	ENSMUSG00000022346	Myc	-0.858877	ENSRNOG00000004500	Myc	-2
	ENSMUSG00000059741	Myl3	-0.0549565	ENSRNOG00000020955	Myl3	0.787308
	ENSMUSG00000067818	Myl9	0.7202	ENSRNOG00000020246	Myl9	1.16047
	ENSMUSG00000022836	Mylk	-1.45	ENSRNOG00000002215	---	0.114414
	ENSMUSG00000031698	Mylk3	-0.553052	ENSRNOG00000017546	Mylk3	-0.766564
	ENSMUSG00000030672	Mylpf	-0.757439	ENSRNOG00000017645	Mylpf	-0.223451
	ENSMUSG00000030774	Pak1	0.454545	ENSRNOG00000029784	Pak1	-1.11145
	ENSMUSG00000039936	Pik3cd	0.104377	ENSRNOG00000016846	Pik3cd	-2
	ENSMUSG00000041417	Pik3r1	-0.0865759	ENSRNOG00000018903	---	-1.19229
	ENSMUSG00000031834	Pik3r2	-0.873137	ENSRNOG00000019228	Pik3r2	0.00606527
	ENSMUSG00000028698	Pik3r3	0.445329	ENSRNOG00000000145	Pik3r3	-1.54424
	ENSMUSG00000031538	Plat	-1.93119	ENSRNOG00000019018	Plat	-2
	ENSMUSG00000021822	Plau	-0.998206	ENSRNOG00000010516	Plau	-0.535877
	ENSMUSG00000059481	Plg	0.319979	ENSRNOG00000017223	Plg	0.0821194
	ENSMUSG00000002250	Ppard	-0.0276325	ENSRNOG00000000503	Ppard	0.0472879
	ENSMUSG00000014956	Ppp1cb	0.199853	ENSRNOG00000004612	Ppp1cb	0.542392
	ENSMUSG00000019907	Ppp1r12a	-0.186621	ENSRNOG00000004925	---	0.471336
	ENSMUSG00000022607	Ptk2	1.31809	ENSRNOG00000007916	Ptk2	-0.046652
	ENSMUSG00000029528	Pxn	1.74253	ENSRNOG00000001149	Pxn	0.340261
	ENSMUSG00000001847	Rac1	0.435232	ENSRNOG00000001068	Rac1	0.710392
	ENSMUSG00000000441	Raf1	-0.412897	ENSRNOG00000010153	Raf1	0.154251
	ENSMUSG00000024048	2900073G15Rik	0.196632	ENSRNOG00000015278	RGD1309537	0.594949
	ENSMUSG00000024290	Rock1	-0.180134	ENSRNOG00000031092	Rock1	0.570796
	ENSMUSG00000020580	Rock2	-0.529522	ENSRNOG00000004496	Rock2	1.75444
	ENSMUSG00000021180	Rps6ka5	-2	ENSRNOG00000004362	Rps6ka5	-0.474867
	ENSMUSG00000037411	Serpine1	-0.146302	ENSRNOG00000001414	Serpine1	-0.444702
	ENSMUSG00000023224	Serping1	-1.22058	ENSRNOG00000007457	Serping1	-0.161558
	ENSMUSG00000024563	Smad2	0.322644	ENSRNOG00000018140	Smad2	0.290992
	ENSMUSG00000032402	Smad3	0.253148	ENSRNOG00000008620	Smad3	0.0865588
	ENSMUSG00000034801	Sos2	-0.190742	ENSRNOG00000004826	Sos2	0.930944
	ENSMUSG00000001280	Sp1	-0.0135927	ENSRNOG00000014084	Sp1	0.940264
	ENSMUSG00000027646	Src	2	ENSRNOG00000009495	Src	-0.23728
	ENSMUSG00000002603	Tgfb1	-1.26151	ENSRNOG00000020652	Tgfb1	0.188249
	ENSMUSG00000007613	Tgfbr1	-0.103299	ENSRNOG00000007036	Tgfbr1	0.804776
	ENSMUSG00000032440	Tgfbr2	-0.778795	ENSRNOG00000013265	Tgfbr2<i><sup>m2Mcwi</i></sup>	-0.406205
	ENSMUSG00000028465	Tln1	-0.0531436	ENSRNOG00000016630	Tln1	1.46005
	ENSMUSG00000052698	Tln2	0.719754	ENSRNOG00000018373	Tln2	0.0295106
	ENSMUSG00000059552	Trp53	-0.0633088	ENSRNOG00000010756	Tp53	1.83051
	ENSMUSG00000002496	Tsc2	0.898804	ENSRNOG00000011375	Tsc2_v2	0.570557
	ENSMUSG00000021823	Vcl	1.09051	ENSRNOG00000010765	Vcl	1.33709
	ENSMUSG00000023951	Vegfa	0.358269	ENSRNOG00000019598	Vegfa	-0.283254
	ENSMUSG00000017344	Vtn	-0.808954	ENSRNOG00000010031	---	0.398624
	ENSMUSG00000029684	Wasl	0.233073	ENSRNOG00000006975	Wasl	0.0393949
	ENSMUSG00000020218	Wif1	0.0887199	ENSRNOG00000004476	---	-1.43565
	ENSMUSG00000026167	Wnt10a	-0.200529	ENSRNOG00000017455	Wnt10a	0.496339
	ENSMUSG00000015957	Wnt11	0.25905	ENSRNOG00000015982	Wnt11	-0.270199
	ENSMUSG00000029671	Wnt16	-1.60462	ENSRNOG00000005781	Wnt16	-0.0730414
	ENSMUSG00000027840	Wnt2b	-0.857145	ENSRNOG00000014385	Wnt2b	-0.120711
	ENSMUSG00000036856	Wnt4	-0.604477	ENSRNOG00000013166	Wnt4	0.0664776
	ENSMUSG00000021994	Wnt5a	-0.465688	ENSRNOG00000015618	Wnt5a	-2
	ENSMUSG00000030170	Wnt5b	-0.0993991	ENSRNOG00000008168	Wnt5b	-0.748752
	ENSMUSG00000033227	Wnt6	0.608922	ENSRNOG00000017409	Wnt6	-0.784568
	ENSMUSG00000036961	Wnt8b	1.12782	ENSRNOG00000013817	Wnt8b	0.145119
	ENSMUSG00000000126	Wnt9a	-0.727513	ENSRNOG00000003066	Wnt9a	0.272904
	ENSMUSG00000025860	Xiap	-0.531086	ENSRNOG00000006967	Xiap	-0.115845
	ENSMUSG00000034557	Zfyve9	1.86233	ENSRNOG00000027183	Zfyve9	-0.467949
	WNT pathway
	Blastocyst versus Morula
	ENS mouse	Symbol	Fold change	ENS rat	Symbol	Fold change
	ENSMUSG00000005871	Apc	0.619651	ENSRNOG00000020423	Apc<sup>Pirc</sup>	0.162397
	ENSMUSG00000024182	Axin1	0.535187	ENSRNOG00000020414	Axin1	-0.164536
	ENSMUSG00000000142	Axin2	1.72209	ENSRNOG00000003612	Axin2	-0.212113
	ENSMUSG00000021835	Bmp4	2	ENSRNOG00000009694	Bmp4	1.1908
	ENSMUSG00000022428	Cby1	0.425447	ENSRNOG00000013892	Cby1	-0.972881
	ENSMUSG00000070348	Ccnd1	-0.8838	ENSRNOG00000020918	Ccnd1	0.812554
	ENSMUSG00000005087	Cd44	-1.54287	ENSRNOG00000006094	Cd44	-0.0402132
	ENSMUSG00000000303	Cdh1	0.728283	ENSRNOG00000020151	Cdh1	0.291824
	ENSMUSG00000022512	Cldn1	-2	ENSRNOG00000001926	Cldn1	1.39887
	ENSMUSG00000022521	Crebbp	0.286693	ENSRNOG00000005330	Crebbp	0.774502
	ENSMUSG00000022433	Csnk1e	-0.611699	ENSRNOG00000013076	Csnk1e	-0.00137584
	ENSMUSG00000074698	Csnk2a1	-0.296771	ENSRNOG00000005276	Csnk2a1	-0.271758
	ENSMUSG00000046707	Csnk2a2	-0.848045	ENSRNOG00000011933	Csnk2a2	0.114936
	ENSMUSG00000006932	Ctnnb1	-0.0806638	ENSRNOG00000019139	Ctnnb1	1.07528
	ENSMUSG00000003233	Dvl3	0.0254089	ENSRNOG00000001708	Dvl3	-0.532568
	ENSMUSG00000041773	Enc1	1.26373	ENSRNOG00000016541	Enc1	0.215116
	ENSMUSG00000024912	Fosl1	-1.70822	ENSRNOG00000020552	Fosl1	-0.471127
	ENSMUSG00000050288	Fzd2	-0.87012	ENSRNOG00000021962	Fzd2	0.0909846
	ENSMUSG00000049791	Fzd4	0.820975	ENSRNOG00000016848	Fzd4	-0.708774
	ENSMUSG00000045005	Fzd5	2	ENSRNOG00000014678	Fzd5	0.133656
	ENSMUSG00000022297	Fzd6	-2	ENSRNOG00000004660	Fzd6	0.112903
	ENSMUSG00000017165	Gast	-0.849751	ENSRNOG00000014740	Gast	0.0834437
	ENSMUSG00000022812	Gsk3b	0.334191	ENSRNOG00000002833	Gsk3b	0.52006
	ENSMUSG00000022414	Tab1	1.65994	ENSRNOG00000017285	Map3k7ip1	0.209518
	ENSMUSG00000038503	Mesdc2	0.27936	ENSRNOG00000012366	Mesdc2	1.28892
	ENSMUSG00000018623	Mmp7	-0.649028	ENSRNOG00000010507	Mmp7	-1.9096
	ENSMUSG00000022346	Myc	-0.7857	ENSRNOG00000004500	Myc	-1.59609
	ENSMUSG00000020598	Nrcam	-1.29226	ENSRNOG00000004067	Nrcam	-0.0145472
	ENSMUSG00000002250	Ppard	0.022389	ENSRNOG00000000503	Ppard	1.32562
	ENSMUSG00000021096	Ppm1a	-0.504584	ENSRNOG00000005916	Ppm1a	-0.0812317
	ENSMUSG00000047824	Pygo2	-0.157238	ENSRNOG00000020663	Pygo2	0.405607
	ENSMUSG00000003868	Ruvbl2	0.426318	ENSRNOG00000020793	Ruvbl2	-0.3565
	ENSMUSG00000032187	Smarca4	-0.998636	ENSRNOG00000009271	Smarca4	-0.0530357
	ENSMUSG00000042821	Snai1	-0.900044	ENSRNOG00000009594	Snai1	-0.186128
	ENSMUSG00000053477	Tcf4	-0.526788	ENSRNOG00000012405	Tcf4	0.717812
	ENSMUSG00000023951	Vegfa	0.536498	ENSRNOG00000019598	Vegfa	-0.804283
	ENSMUSG00000026728	Vim	-2	ENSRNOG00000018087	Vim	-1.83411
	ENSMUSG00000020218	Wif1	-0.276092	ENSRNOG00000004476	---	-1.26602
	ENSMUSG00000026167	Wnt10a	-0.792403	ENSRNOG00000017455	Wnt10a	-0.0599583
	ENSMUSG00000015957	Wnt11	-0.659515	ENSRNOG00000015982	Wnt11	0.280584
	ENSMUSG00000029671	Wnt16	-1.15285	ENSRNOG00000005781	Wnt16	-0.281763
	ENSMUSG00000027840	Wnt2b	-0.985186	ENSRNOG00000014385	Wnt2b	-0.378293
	ENSMUSG00000036856	Wnt4	-1.15654	ENSRNOG00000013166	Wnt4	0.77366
	ENSMUSG00000021994	Wnt5a	-0.7337	ENSRNOG00000015618	Wnt5a	-2
	ENSMUSG00000030170	Wnt5b	-0.423248	ENSRNOG00000008168	Wnt5b	-0.785747
	ENSMUSG00000033227	Wnt6	1.81696	ENSRNOG00000017409	Wnt6	-0.497117
	ENSMUSG00000036961	Wnt8b	-0.301092	ENSRNOG00000013817	Wnt8b	0.16661
	ENSMUSG00000000126	Wnt9a	-0.667793	ENSRNOG00000003066	Wnt9a	0.56297
	WNT pathway
	ICM versus Blastocyst
	ENS mouse	Symbol	Fold change	ENS rat	Symbol	Fold change
	ENSMUSG00000005871	Apc	-0.634128	ENSRNOG00000020423	Apc<sup>Pirc</sup>	0.338647
	ENSMUSG00000024182	Axin1	0.0282487	ENSRNOG00000020414	Axin1	0.435441
	ENSMUSG00000000142	Axin2	0.0300706	ENSRNOG00000003612	Axin2	-0.472119
	ENSMUSG00000021835	Bmp4	0.457066	ENSRNOG00000009694	Bmp4	0.719391
	ENSMUSG00000022428	Cby1	-0.62816	ENSRNOG00000013892	Cby1	-0.0550479
	ENSMUSG00000070348	Ccnd1	-0.242132	ENSRNOG00000020918	Ccnd1	0.281263
	ENSMUSG00000005087	Cd44	0.243523	ENSRNOG00000006094	Cd44	-0.0831488
	ENSMUSG00000000303	Cdh1	0.0164137	ENSRNOG00000020151	Cdh1	-0.119768
	ENSMUSG00000022512	Cldn1	-0.00688228	ENSRNOG00000001926	Cldn1	-0.0479652
	ENSMUSG00000022521	Crebbp	0.102345	ENSRNOG00000005330	Crebbp	-0.277545
	ENSMUSG00000022433	Csnk1e	0.00647694	ENSRNOG00000013076	Csnk1e	0.150155
	ENSMUSG00000074698	Csnk2a1	-0.103015	ENSRNOG00000005276	Csnk2a1	0.0979152
	ENSMUSG00000046707	Csnk2a2	-0.00273529	ENSRNOG00000011933	Csnk2a2	0.248943
	ENSMUSG00000006932	Ctnnb1	0.100241	ENSRNOG00000019139	Ctnnb1	-1.40256
	ENSMUSG00000003233	Dvl3	0.0714158	ENSRNOG00000001708	Dvl3	0.103393
	ENSMUSG00000041773	Enc1	0.535025	ENSRNOG00000016541	Enc1	0.701277
	ENSMUSG00000024912	Fosl1	0.712557	ENSRNOG00000020552	Fosl1	0.159835
	ENSMUSG00000050288	Fzd2	0.34194	ENSRNOG00000021962	Fzd2	-0.0275669
	ENSMUSG00000049791	Fzd4	-0.388821	ENSRNOG00000016848	Fzd4	0.240062
	ENSMUSG00000045005	Fzd5	-0.24741	ENSRNOG00000014678	Fzd5	-0.292808
	ENSMUSG00000022297	Fzd6	0.730313	ENSRNOG00000004660	Fzd6	0.0344959
	ENSMUSG00000017165	Gast	0.601532	ENSRNOG00000014740	Gast	-0.241662
	ENSMUSG00000022812	Gsk3b	-0.259879	ENSRNOG00000002833	Gsk3b	-0.852144
	ENSMUSG00000022414	Tab1	-0.895806	ENSRNOG00000017285	Map3k7ip1	0.206255
	ENSMUSG00000038503	Mesdc2	-0.128807	ENSRNOG00000012366	Mesdc2	-0.186161
	ENSMUSG00000018623	Mmp7	0.636411	ENSRNOG00000010507	Mmp7	0.134373
	ENSMUSG00000022346	Myc	-0.073177	ENSRNOG00000004500	Myc	-0.666093
	ENSMUSG00000020598	Nrcam	-0.254785	ENSRNOG00000004067	Nrcam	0.272442
	ENSMUSG00000002250	Ppard	-0.0500215	ENSRNOG00000000503	Ppard	-1.27833
	ENSMUSG00000021096	Ppm1a	0.146001	ENSRNOG00000005916	Ppm1a	0.102369
	ENSMUSG00000047824	Pygo2	-0.375575	ENSRNOG00000020663	Pygo2	0.220221
	ENSMUSG00000003868	Ruvbl2	-0.396887	ENSRNOG00000020793	Ruvbl2	0.0101368
	ENSMUSG00000032187	Smarca4	-0.133314	ENSRNOG00000009271	Smarca4	-0.18584
	ENSMUSG00000042821	Snai1	0.239435	ENSRNOG00000009594	Snai1	0.437488
	ENSMUSG00000053477	Tcf4	0.298154	ENSRNOG00000012405	Tcf4	-1.2725
	ENSMUSG00000023951	Vegfa	-0.17823	ENSRNOG00000019598	Vegfa	0.521028
	ENSMUSG00000026728	Vim	-0.127766	ENSRNOG00000018087	Vim	1.12912
	ENSMUSG00000020218	Wif1	0.364812	ENSRNOG00000004476	---	-0.169636
	ENSMUSG00000026167	Wnt10a	0.591873	ENSRNOG00000017455	Wnt10a	0.556298
	ENSMUSG00000015957	Wnt11	0.918565	ENSRNOG00000015982	Wnt11	-0.550782
	ENSMUSG00000029671	Wnt16	-0.451769	ENSRNOG00000005781	Wnt16	0.208721
	ENSMUSG00000027840	Wnt2b	0.128041	ENSRNOG00000014385	Wnt2b	0.257582
	ENSMUSG00000036856	Wnt4	0.552066	ENSRNOG00000013166	Wnt4	-0.707182
	ENSMUSG00000021994	Wnt5a	0.268011	ENSRNOG00000015618	Wnt5a	0.600698
	ENSMUSG00000030170	Wnt5b	0.323848	ENSRNOG00000008168	Wnt5b	0.0369948
	ENSMUSG00000033227	Wnt6	-1.20804	ENSRNOG00000017409	Wnt6	-0.287451
	ENSMUSG00000036961	Wnt8b	1.42891	ENSRNOG00000013817	Wnt8b	-0.0214914
	ENSMUSG00000000126	Wnt9a	-0.0597202	ENSRNOG00000003066	Wnt9a	-0.290066
	WNT pathway
	ICM versus Morula
	ENS mouse	Symbol	Fold change	ENS rat	Symbol	Fold change
	ENSMUSG00000005871	Apc	-0.0144772	ENSRNOG00000020423	Apc<sup>Pirc</sup>	0.501044
	ENSMUSG00000024182	Axin1	0.563436	ENSRNOG00000020414	Axin1	0.270904
	ENSMUSG00000000142	Axin2	1.75216	ENSRNOG00000003612	Axin2	-0.684231
	ENSMUSG00000021835	Bmp4	2	ENSRNOG00000009694	Bmp4	1.91019
	ENSMUSG00000022428	Cby1	-0.202713	ENSRNOG00000013892	Cby1	-1.02793
	ENSMUSG00000070348	Ccnd1	-1.12593	ENSRNOG00000020918	Ccnd1	1.09382
	ENSMUSG00000005087	Cd44	-1.29935	ENSRNOG00000006094	Cd44	-0.123362
	ENSMUSG00000000303	Cdh1	0.744697	ENSRNOG00000020151	Cdh1	0.172056
	ENSMUSG00000022512	Cldn1	-2	ENSRNOG00000001926	Cldn1	1.35091
	ENSMUSG00000022521	Crebbp	0.389038	ENSRNOG00000005330	Crebbp	0.496957
	ENSMUSG00000022433	Csnk1e	-0.605222	ENSRNOG00000013076	Csnk1e	0.148779
	ENSMUSG00000074698	Csnk2a1	-0.399785	ENSRNOG00000005276	Csnk2a1	-0.173842
	ENSMUSG00000046707	Csnk2a2	-0.85078	ENSRNOG00000011933	Csnk2a2	0.363879
	ENSMUSG00000006932	Ctnnb1	0.0195777	ENSRNOG00000019139	Ctnnb1	-0.32728
	ENSMUSG00000003233	Dvl3	0.0968246	ENSRNOG00000001708	Dvl3	-0.429175
	ENSMUSG00000041773	Enc1	1.79875	ENSRNOG00000016541	Enc1	0.916393
	ENSMUSG00000024912	Fosl1	-0.995659	ENSRNOG00000020552	Fosl1	-0.311292
	ENSMUSG00000050288	Fzd2	-0.52818	ENSRNOG00000021962	Fzd2	0.0634177
	ENSMUSG00000049791	Fzd4	0.432153	ENSRNOG00000016848	Fzd4	-0.468713
	ENSMUSG00000045005	Fzd5	1.86078	ENSRNOG00000014678	Fzd5	-0.159153
	ENSMUSG00000022297	Fzd6	-1.31302	ENSRNOG00000004660	Fzd6	0.147399
	ENSMUSG00000017165	Gast	-0.248219	ENSRNOG00000014740	Gast	-0.158218
	ENSMUSG00000022812	Gsk3b	0.0743117	ENSRNOG00000002833	Gsk3b	-0.332085
	ENSMUSG00000022414	Tab1	0.764133	ENSRNOG00000017285	Map3k7ip1	0.415773
	ENSMUSG00000038503	Mesdc2	0.150554	ENSRNOG00000012366	Mesdc2	1.10276
	ENSMUSG00000018623	Mmp7	-0.0126169	ENSRNOG00000010507	Mmp7	-1.77523
	ENSMUSG00000022346	Myc	-0.858877	ENSRNOG00000004500	Myc	-2
	ENSMUSG00000020598	Nrcam	-1.54704	ENSRNOG00000004067	Nrcam	0.257895
	ENSMUSG00000002250	Ppard	-0.0276325	ENSRNOG00000000503	Ppard	0.0472879
	ENSMUSG00000021096	Ppm1a	-0.358583	ENSRNOG00000005916	Ppm1a	0.0211373
	ENSMUSG00000047824	Pygo2	-0.532813	ENSRNOG00000020663	Pygo2	0.625827
	ENSMUSG00000003868	Ruvbl2	0.0294305	ENSRNOG00000020793	Ruvbl2	-0.346364
	ENSMUSG00000032187	Smarca4	-1.13195	ENSRNOG00000009271	Smarca4	-0.238876
	ENSMUSG00000042821	Snai1	-0.660608	ENSRNOG00000009594	Snai1	0.25136
	ENSMUSG00000053477	Tcf4	-0.228635	ENSRNOG00000012405	Tcf4	-0.554684
	ENSMUSG00000023951	Vegfa	0.358269	ENSRNOG00000019598	Vegfa	-0.283254
	ENSMUSG00000026728	Vim	-2	ENSRNOG00000018087	Vim	-0.704984
	ENSMUSG00000020218	Wif1	0.0887199	ENSRNOG00000004476	---	-1.43565
	ENSMUSG00000026167	Wnt10a	-0.200529	ENSRNOG00000017455	Wnt10a	0.496339
	ENSMUSG00000015957	Wnt11	0.25905	ENSRNOG00000015982	Wnt11	-0.270199
	ENSMUSG00000029671	Wnt16	-1.60462	ENSRNOG00000005781	Wnt16	-0.0730414
	ENSMUSG00000027840	Wnt2b	-0.857145	ENSRNOG00000014385	Wnt2b	-0.120711
	ENSMUSG00000036856	Wnt4	-0.604477	ENSRNOG00000013166	Wnt4	0.0664776
	ENSMUSG00000021994	Wnt5a	-0.465688	ENSRNOG00000015618	Wnt5a	-2
	ENSMUSG00000030170	Wnt5b	-0.0993991	ENSRNOG00000008168	Wnt5b	-0.748752
	ENSMUSG00000033227	Wnt6	0.608922	ENSRNOG00000017409	Wnt6	-0.784568
	ENSMUSG00000036961	Wnt8b	1.12782	ENSRNOG00000013817	Wnt8b	0.145119
	ENSMUSG00000000126	Wnt9a	-0.727513	ENSRNOG00000003066	Wnt9a	0.272904
