# Supplementary material for: Cross-Species Genome Wide Expression Analysis during Pluripotent Cell Determination in Mouse and Rat Preimplantation Embryos
Source: PLoS One. 2012 Oct 15;7(10):e47107. doi: 10.1371/journal.pone.0047107 (PMC3471948; doi:10.1371/journal.pone.0047107)
Supplement: Table S4 — Gene family analysis. List of genes and fold changes in the mouse and in the rat for the three comparisons (blastocyst versus morula, ICM versus blastocyst, ICM versus morula). (XLS) [file pone.0047107.s012.xls]

## Sheet: Tabelle1
Gene families
BMP protien family	Blastocyst versus Morula
	MOUSE			RAT
	ENSMUSG00000030046	Bmp10	0	ENSRNOG00000009316	Bmp10	0
	ENSMUSG00000008999	Bmp7	-0.224737	ENSRNOG00000007108	Bmp7	-1.06189
	ENSMUSG00000002384	Bmp8b	0	ENSRNOG00000033209	LOC679119	0
	ENSMUSG00000032726	Bmp8a	0.798935	ENSRNOG00000030155	Bmp8a	0.356604
	ENSMUSG00000027358	Bmp2	0.0582695	ENSRNOG00000021276	Bmp2	0.125193
	ENSMUSG00000022098	Bmp1	-0.770768	ENSRNOG00000010890	Bmp1	0.165152
	ENSMUSG00000021835	Bmp4	2	ENSRNOG00000009694	Bmp4	1.1908
	ENSMUSG00000023279	Bmp15	-2	ENSRNOG00000002984	Bmp15	-2
	ENSMUSG00000032179	Bmp5	-0.517724	ENSRNOG00000010917	Bmp5	-0.0259897
	ENSMUSG00000039004	Bmp6	-0.225792	ENSRNOG00000013717	---	-1.36285
	ICM versus Blastocyst
	ENSMUSG00000030046	Bmp10	0	ENSRNOG00000009316	Bmp10	0
	ENSMUSG00000008999	Bmp7	0.155002	ENSRNOG00000007108	Bmp7	0.302606
	ENSMUSG00000002384	Bmp8b	0	ENSRNOG00000033209	LOC679119	0
	ENSMUSG00000032726	Bmp8a	0.101452	ENSRNOG00000030155	Bmp8a	-0.731878
	ENSMUSG00000027358	Bmp2	0.74241	ENSRNOG00000021276	Bmp2	-0.205023
	ENSMUSG00000022098	Bmp1	0.514427	ENSRNOG00000010890	Bmp1	-0.0487102
	ENSMUSG00000021835	Bmp4	0.457066	ENSRNOG00000009694	Bmp4	0.719391
	ENSMUSG00000023279	Bmp15	-0.692681	ENSRNOG00000002984	Bmp15	0.0970826
	ENSMUSG00000032179	Bmp5	0.699694	ENSRNOG00000010917	Bmp5	0.0460208
	ENSMUSG00000039004	Bmp6	-0.530192	ENSRNOG00000013717	---	-0.0611876
	ICM versus Morula
	ENSMUSG00000030046	Bmp10	0	ENSRNOG00000009316	Bmp10	0
	ENSMUSG00000008999	Bmp7	-0.0697355	ENSRNOG00000007108	Bmp7	-0.759288
	ENSMUSG00000002384	Bmp8b	0	ENSRNOG00000033209	LOC679119	0
	ENSMUSG00000032726	Bmp8a	0.900387	ENSRNOG00000030155	Bmp8a	-0.375274
	ENSMUSG00000027358	Bmp2	0.800679	ENSRNOG00000021276	Bmp2	-0.0798306
	ENSMUSG00000022098	Bmp1	-0.256342	ENSRNOG00000010890	Bmp1	0.116442
	ENSMUSG00000021835	Bmp4	2	ENSRNOG00000009694	Bmp4	1.91019
	ENSMUSG00000023279	Bmp15	-2	ENSRNOG00000002984	Bmp15	-2
	ENSMUSG00000032179	Bmp5	0.18197	ENSRNOG00000010917	Bmp5	0.0200311
	ENSMUSG00000039004	Bmp6	-0.755984	ENSRNOG00000013717	---	-1.42403
BMP-receptor family	Blastocyst versus Morula
	MOUSE			RAT
	ENSMUSG00000031963	Bmper	-0.668698	ENSRNOG00000015357	Bmper	-0.0438415
	ENSMUSG00000052430	Bmpr1b	0	ENSRNOG00000016289	Bmpr1b	0
	ENSMUSG00000021796	Bmpr1a	0.470219	ENSRNOG00000010814	Bmpr1a	0.784838
	ENSMUSG00000067336	Bmpr2	0.889627	ENSRNOG00000022196	---	0.817456
	ENSMUSG00000034663	Bmp2k	0	ENSRNOG00000002040	Bmp2k	0
	ICM versus Blastocyst
	ENSMUSG00000031963	Bmper	0.671909	ENSRNOG00000015357	Bmper	-0.0379477
	ENSMUSG00000052430	Bmpr1b	0	ENSRNOG00000016289	Bmpr1b	0
	ENSMUSG00000021796	Bmpr1a	-0.529288	ENSRNOG00000010814	Bmpr1a	-0.0166915
	ENSMUSG00000067336	Bmpr2	-0.125913	ENSRNOG00000022196	---	-0.18868
	ENSMUSG00000034663	Bmp2k	0	ENSRNOG00000002040	Bmp2k	0
	ICM versus Morula
	ENSMUSG00000031963	Bmper	0.00321055	ENSRNOG00000015357	Bmper	-0.0817892
	ENSMUSG00000052430	Bmpr1b	0	ENSRNOG00000016289	Bmpr1b	0
	ENSMUSG00000021796	Bmpr1a	-0.0590691	ENSRNOG00000010814	Bmpr1a	0.768146
	ENSMUSG00000067336	Bmpr2	0.763714	ENSRNOG00000022196	---	0.628776
	ENSMUSG00000034663	Bmp2k	0	ENSRNOG00000002040	Bmp2k	0
FGF factor family	Blastocyst versus Morula
	MOUSE			RAT
	ENSMUSG00000031074	Fgf3	-0.348982	ENSRNOG00000020888	Fgf3	0.553655
	ENSMUSG00000050917	Fgf4	0.162543	ENSRNOG00000020890	---	1.02724
	ENSMUSG00000031073	Fgf15	-0.505995	ENSRNOG00000020899	Fgf15	-0.144705
	ENSMUSG00000031603	Fgf20	-0.890883	ENSRNOG00000000109	Fgf20	0.00788943
	ENSMUSG00000021974	Fgf9	-1.03541	ENSRNOG00000011471	Fgf9	-2
	ENSMUSG00000031137	Fgf13	0	ENSRNOG00000003523	---	0
	ENSMUSG00000031137	Fgf13	-1.29679	ENSRNOG00000042753	Fgf13	0.715336
	ENSMUSG00000021732	Fgf10	0.72806	ENSRNOG00000012278	Fgf10	0.201173
	ENSMUSG00000022523	Fgf12	-0.214455	ENSRNOG00000001931	Fgf12	-0.0870972
	ENSMUSG00000027208	Fgf7	0.40543	ENSRNOG00000009425	Fgf7	-0.220609
	ENSMUSG00000022101	Fgf17	-0.527816	ENSRNOG00000012912	Fgf17	-0.0655057
	ENSMUSG00000042826	Fgf11	-0.00980033	ENSRNOG00000014882	Fgf11	0.320327
	ENSMUSG00000031230	Fgf16	-0.458957	ENSRNOG00000002560	Fgf16	-1.73349
	ENSMUSG00000025219	Fgf8	-1.15353	ENSRNOG00000017524	---	-0.471427
	ENSMUSG00000025551	Fgf14	-0.192108	ENSRNOG00000009288	Fgf14	-0.787282
	ENSMUSG00000037225	Fgf2	-0.35846	ENSRNOG00000017392	Fgf2	-0.0547308
	ENSMUSG00000000183	Fgf6	-0.845584	ENSRNOG00000019836	Fgf6	-0.0610211
	ENSMUSG00000000182	Fgf23	-0.552508	ENSRNOG00000019855	Fgf23	-1.20175
	ENSMUSG00000030827	Fgf21	-0.414314	ENSRNOG00000020990	Fgf21	0.0280193
	ENSMUSG00000020327	Fgf22	-0.0215328	ENSRNOG00000008960	Fgf22	-0.0817836
	ENSMUSG00000029337	Fgf5	-1.16811	ENSRNOG00000022631	Fgf5	-0.0847978
	ICM versus Blastocyst
	ENSMUSG00000031074	Fgf3	-0.298975	ENSRNOG00000020888	Fgf3	-0.0804246
	ENSMUSG00000050917	Fgf4	-0.339643	ENSRNOG00000020890	---	-1.05377
	ENSMUSG00000031073	Fgf15	0.356331	ENSRNOG00000020899	Fgf15	0.0932061
	ENSMUSG00000031603	Fgf20	0.75107	ENSRNOG00000000109	Fgf20	-0.148149
	ENSMUSG00000021974	Fgf9	0.669194	ENSRNOG00000011471	Fgf9	-0.418071
	ENSMUSG00000031137	Fgf13	0	ENSRNOG00000003523	---	0
	ENSMUSG00000031137	Fgf13	-1.06035	ENSRNOG00000042753	Fgf13	0.4336
	ENSMUSG00000021732	Fgf10	0.472074	ENSRNOG00000012278	Fgf10	0.188147
	ENSMUSG00000022523	Fgf12	0.0388918	ENSRNOG00000001931	Fgf12	0.262211
	ENSMUSG00000027208	Fgf7	-0.0326793	ENSRNOG00000009425	Fgf7	-0.0257735
	ENSMUSG00000022101	Fgf17	0.155528	ENSRNOG00000012912	Fgf17	-0.180779
	ENSMUSG00000042826	Fgf11	0.486711	ENSRNOG00000014882	Fgf11	0.311985
	ENSMUSG00000031230	Fgf16	0.313949	ENSRNOG00000002560	Fgf16	0.250902
	ENSMUSG00000025219	Fgf8	0.474795	ENSRNOG00000017524	---	0.385284
	ENSMUSG00000025551	Fgf14	0.986798	ENSRNOG00000009288	Fgf14	0.0869412
	ENSMUSG00000037225	Fgf2	0.362269	ENSRNOG00000017392	Fgf2	-0.229575
	ENSMUSG00000000183	Fgf6	0.699011	ENSRNOG00000019836	Fgf6	-0.0543267
	ENSMUSG00000000182	Fgf23	-0.0600343	ENSRNOG00000019855	Fgf23	-0.283254
	ENSMUSG00000030827	Fgf21	0.597569	ENSRNOG00000020990	Fgf21	0.0446996
	ENSMUSG00000020327	Fgf22	0.558788	ENSRNOG00000008960	Fgf22	-0.123495
	ENSMUSG00000029337	Fgf5	0.654886	ENSRNOG00000022631	Fgf5	0.44545
	ICM versus Morula
	ENSMUSG00000031074	Fgf3	-0.647958	ENSRNOG00000020888	Fgf3	0.473231
	ENSMUSG00000050917	Fgf4	-0.177099	ENSRNOG00000020890	---	-0.0265205
	ENSMUSG00000031073	Fgf15	-0.149664	ENSRNOG00000020899	Fgf15	-0.0514986
	ENSMUSG00000031603	Fgf20	-0.139813	ENSRNOG00000000109	Fgf20	-0.14026
	ENSMUSG00000021974	Fgf9	-0.366216	ENSRNOG00000011471	Fgf9	-2
	ENSMUSG00000031137	Fgf13	0	ENSRNOG00000003523	---	0
	ENSMUSG00000031137	Fgf13	-2	ENSRNOG00000042753	Fgf13	1.14894
	ENSMUSG00000021732	Fgf10	1.20013	ENSRNOG00000012278	Fgf10	0.38932
	ENSMUSG00000022523	Fgf12	-0.175563	ENSRNOG00000001931	Fgf12	0.175113
	ENSMUSG00000027208	Fgf7	0.372751	ENSRNOG00000009425	Fgf7	-0.246382
	ENSMUSG00000022101	Fgf17	-0.372287	ENSRNOG00000012912	Fgf17	-0.246285
	ENSMUSG00000042826	Fgf11	0.476911	ENSRNOG00000014882	Fgf11	0.632312
	ENSMUSG00000031230	Fgf16	-0.145007	ENSRNOG00000002560	Fgf16	-1.48259
	ENSMUSG00000025219	Fgf8	-0.678736	ENSRNOG00000017524	---	-0.0861432
	ENSMUSG00000025551	Fgf14	0.794689	ENSRNOG00000009288	Fgf14	-0.70034
	ENSMUSG00000037225	Fgf2	0.00380879	ENSRNOG00000017392	Fgf2	-0.284306
	ENSMUSG00000000183	Fgf6	-0.146572	ENSRNOG00000019836	Fgf6	-0.115348
	ENSMUSG00000000182	Fgf23	-0.612542	ENSRNOG00000019855	Fgf23	-1.48501
	ENSMUSG00000030827	Fgf21	0.183255	ENSRNOG00000020990	Fgf21	0.0727189
	ENSMUSG00000020327	Fgf22	0.537255	ENSRNOG00000008960	Fgf22	-0.205278
	ENSMUSG00000029337	Fgf5	-0.513221	ENSRNOG00000022631	Fgf5	0.360652
FGF receptor and partern family	Blastocyst versus Morula
	MOUSE			RAT
	ENSMUSG00000069135	Fgfr1op	-0.326972	ENSRNOG00000013119	---	-0.774431
	ENSMUSG00000047632	Fgfbp3	0.604346	ENSRNOG00000022796	Fgfbp3	-0.181842
	ENSMUSG00000005320	Fgfr4	0.535708	ENSRNOG00000016763	Fgfr4	-0.0272528
	ENSMUSG00000031565	Fgfr1	0.474783	ENSRNOG00000016050	Fgfr1	0.00276891
	ENSMUSG00000048373	Fgfbp1	1.91851	ENSRNOG00000003095	Fgfbp1	-0.745519
	ENSMUSG00000040242	Fgfr1op2	-0.228023	ENSRNOG00000001811	Fgfr1op2	0.762169
	ENSMUSG00000030849	Fgfr2	0.72594	ENSRNOG00000016374	Fgfr2	1.68091
	ICM versus Blastocyst
	ENSMUSG00000069135	Fgfr1op	-0.538489	ENSRNOG00000013119	---	-0.0907711
	ENSMUSG00000047632	Fgfbp3	-0.823065	ENSRNOG00000022796	Fgfbp3	0.584259
	ENSMUSG00000005320	Fgfr4	-1.57763	ENSRNOG00000016763	Fgfr4	0.0195589
	ENSMUSG00000031565	Fgfr1	0.182226	ENSRNOG00000016050	Fgfr1	1.68176
	ENSMUSG00000048373	Fgfbp1	-1.42916	ENSRNOG00000003095	Fgfbp1	0.209432
	ENSMUSG00000040242	Fgfr1op2	0.0250686	ENSRNOG00000001811	Fgfr1op2	-0.343273
	ENSMUSG00000030849	Fgfr2	-0.144292	ENSRNOG00000016374	Fgfr2	-0.774019
	ICM versus Morula
	ENSMUSG00000069135	Fgfr1op	-0.86546	ENSRNOG00000013119	---	-0.865202
	ENSMUSG00000047632	Fgfbp3	-0.21872	ENSRNOG00000022796	Fgfbp3	0.402418
	ENSMUSG00000005320	Fgfr4	-1.04192	ENSRNOG00000016763	Fgfr4	-0.00769389
	ENSMUSG00000031565	Fgfr1	0.657009	ENSRNOG00000016050	Fgfr1	1.68453
	ENSMUSG00000048373	Fgfbp1	0.489349	ENSRNOG00000003095	Fgfbp1	-0.536087
	ENSMUSG00000040242	Fgfr1op2	-0.202954	ENSRNOG00000001811	Fgfr1op2	0.418896
	ENSMUSG00000030849	Fgfr2	0.581648	ENSRNOG00000016374	Fgfr2	0.90689
Mitogen-activated protein kinase family	Blastocyst versus Morula
	MOUSE			RAT
	ENSMUSG00000046709	Mapk10	-0.425131	ENSRNOG00000002079	Mapk10	0.138058
	ENSMUSG00000001034	Mapk7	-0.116416	ENSRNOG00000002412	Mapk7	-0.945974
	ENSMUSG00000024558	Mapk4	0.226031	ENSRNOG00000015401	Mapk4	0.0707771
	ENSMUSG00000022610	Mapk12	-1.04948	ENSRNOG00000031233	Mapk12	-0.233249
	ENSMUSG00000021936	Mapk8	0	ENSRNOG00000020155	---	0
	ENSMUSG00000053137	Mapk11	0.154232	ENSRNOG00000006984	Mapk11	-0.0333589
	ENSMUSG00000063358	Mapk1	0.498381	ENSRNOG00000001849	Mapk1	-0.421326
	ENSMUSG00000020366	Mapk9	1.16716	ENSRNOG00000002823	Mapk9	-1.08491
	ENSMUSG00000042688	Mapk6	0.0882278	ENSRNOG00000009381	Mapk6	-0.455621
	ENSMUSG00000063065	Mapk3	0.450946	ENSRNOG00000019601	Mapk3	0.768248
	ENSMUSG00000063065	Mapk3	0	ENSRNOG00000022489	---	0
	ENSMUSG00000053436	Mapk14	0.570452	ENSRNOG00000000513	Mapk14	0.717594
	ENSMUSG00000004864	Mapk13	1.08174	ENSRNOG00000000515	Mapk13	-0.649313
	ICM versus Blastocyst
	ENSMUSG00000046709	Mapk10	0.588641	ENSRNOG00000002079	Mapk10	0.220714
	ENSMUSG00000001034	Mapk7	-0.188716	ENSRNOG00000002412	Mapk7	0.0499975
	ENSMUSG00000024558	Mapk4	-0.0347887	ENSRNOG00000015401	Mapk4	-0.0115534
	ENSMUSG00000022610	Mapk12	0.929673	ENSRNOG00000031233	Mapk12	-0.126611
	ENSMUSG00000021936	Mapk8	0	ENSRNOG00000020155	---	0
	ENSMUSG00000053137	Mapk11	-0.265318	ENSRNOG00000006984	Mapk11	-0.214005
	ENSMUSG00000063358	Mapk1	-0.538984	ENSRNOG00000001849	Mapk1	-0.539133
	ENSMUSG00000020366	Mapk9	-0.541055	ENSRNOG00000002823	Mapk9	0.142886
	ENSMUSG00000042688	Mapk6	-0.299983	ENSRNOG00000009381	Mapk6	0.0195445
	ENSMUSG00000063065	Mapk3	-0.29559	ENSRNOG00000019601	Mapk3	-0.562447
	ENSMUSG00000063065	Mapk3	0	ENSRNOG00000022489	---	0
	ENSMUSG00000053436	Mapk14	-0.232311	ENSRNOG00000000513	Mapk14	-0.308407
	ENSMUSG00000004864	Mapk13	-0.215904	ENSRNOG00000000515	Mapk13	0.126032
	ICM versus Morula
	ENSMUSG00000046709	Mapk10	0.16351	ENSRNOG00000002079	Mapk10	0.358772
	ENSMUSG00000001034	Mapk7	-0.305132	ENSRNOG00000002412	Mapk7	-0.895977
	ENSMUSG00000024558	Mapk4	0.191242	ENSRNOG00000015401	Mapk4	0.0592237
	ENSMUSG00000022610	Mapk12	-0.11981	ENSRNOG00000031233	Mapk12	-0.35986
	ENSMUSG00000021936	Mapk8	0	ENSRNOG00000020155	---	0
	ENSMUSG00000053137	Mapk11	-0.111085	ENSRNOG00000006984	Mapk11	-0.247363
	ENSMUSG00000063358	Mapk1	-0.0406026	ENSRNOG00000001849	Mapk1	-0.960458
	ENSMUSG00000020366	Mapk9	0.626105	ENSRNOG00000002823	Mapk9	-0.942028
	ENSMUSG00000042688	Mapk6	-0.211755	ENSRNOG00000009381	Mapk6	-0.436077
	ENSMUSG00000063065	Mapk3	0.155356	ENSRNOG00000019601	Mapk3	0.205801
	ENSMUSG00000063065	Mapk3	0	ENSRNOG00000022489	---	0
	ENSMUSG00000053436	Mapk14	0.338141	ENSRNOG00000000513	Mapk14	0.409188
	ENSMUSG00000004864	Mapk13	0.865833	ENSRNOG00000000515	Mapk13	-0.523282
SMAD family	Blastocyst versus Morula
	MOUSE			RAT
	ENSMUSG00000024515	Smad4	0.494009	ENSRNOG00000015634	---	-0.427865
	ENSMUSG00000032402	Smad3	0.524853	ENSRNOG00000008620	Smad3	0.137188
	ENSMUSG00000036867	Smad6	-0.384266	ENSRNOG00000009173	Smad6	-0.0784036
	ENSMUSG00000025880	Smad7	-0.187471	ENSRNOG00000018359	Smad7	-0.101249
	ENSMUSG00000024563	Smad2	0.361515	ENSRNOG00000018140	Smad2	0.284882
	ENSMUSG00000031681	Smad1	-0.765798	ENSRNOG00000018483	Smad1	-0.333814
	ICM versus Blastocyst
	ENSMUSG00000024515	Smad4	-0.269791	ENSRNOG00000015634	---	0.73841
	ENSMUSG00000032402	Smad3	-0.271705	ENSRNOG00000008620	Smad3	-0.0506289
	ENSMUSG00000036867	Smad6	0.329281	ENSRNOG00000009173	Smad6	-0.059989
	ENSMUSG00000025880	Smad7	-0.803415	ENSRNOG00000018359	Smad7	0.481104
	ENSMUSG00000024563	Smad2	-0.0388707	ENSRNOG00000018140	Smad2	0.00611017
	ENSMUSG00000031681	Smad1	-0.106243	ENSRNOG00000018483	Smad1	-0.0187086
	ICM versus Morula
	ENSMUSG00000024515	Smad4	0.224218	ENSRNOG00000015634	---	0.310544
	ENSMUSG00000032402	Smad3	0.253148	ENSRNOG00000008620	Smad3	0.0865588
	ENSMUSG00000036867	Smad6	-0.0549855	ENSRNOG00000009173	Smad6	-0.138393
	ENSMUSG00000025880	Smad7	-0.990887	ENSRNOG00000018359	Smad7	0.379856
	ENSMUSG00000024563	Smad2	0.322644	ENSRNOG00000018140	Smad2	0.290992
	ENSMUSG00000031681	Smad1	-0.872041	ENSRNOG00000018483	Smad1	-0.352523
STAT family	Blastocyst versus Morula
	MOUSE			RAT
	ENSMUSG00000020919	Stat5b	-0.978139	ENSRNOG00000019075	Stat5b	0.208694
	ENSMUSG00000004043	Stat5a	0.0308097	ENSRNOG00000019496	Stat5a	0.0237661
	ENSMUSG00000004040	Stat3	1.69392	ENSRNOG00000019742	Stat3	1.45634
	ENSMUSG00000002147	Stat6	0.273271	ENSRNOG00000025023	Stat6	-2
	ENSMUSG00000040033	Stat2	-0.97475	ENSRNOG00000031081	Stat2	1.86918
	ICM versus Blastocyst
	ENSMUSG00000020919	Stat5b	0.361656	ENSRNOG00000019075	Stat5b	-0.939218
	ENSMUSG00000004043	Stat5a	-1.56688	ENSRNOG00000019496	Stat5a	0.177789
	ENSMUSG00000004040	Stat3	0.0720788	ENSRNOG00000019742	Stat3	-0.433459
	ENSMUSG00000002147	Stat6	-0.447548	ENSRNOG00000025023	Stat6	-0.264337
	ENSMUSG00000040033	Stat2	-0.41434	ENSRNOG00000031081	Stat2	-0.231027
	ICM versus Morula
	ENSMUSG00000020919	Stat5b	-0.616483	ENSRNOG00000019075	Stat5b	-0.730524
	ENSMUSG00000004043	Stat5a	-1.53607	ENSRNOG00000019496	Stat5a	0.201555
	ENSMUSG00000004040	Stat3	1.766	ENSRNOG00000019742	Stat3	1.02289
	ENSMUSG00000002147	Stat6	-0.174276	ENSRNOG00000025023	Stat6	-2
	ENSMUSG00000040033	Stat2	-1.38909	ENSRNOG00000031081	Stat2	1.63815
Wnt family	Blastocyst versus Morula
	MOUSE			RAT
	ENSMUSG00000009900	Wnt3a	0	ENSRNOG00000003039	Wnt3a	0
	ENSMUSG00000000126	Wnt9a	-0.667793	ENSRNOG00000003066	Wnt9a	0.56297
	ENSMUSG00000012282	Wnt8a	0	ENSRNOG00000020157	Wnt8a	0
	ENSMUSG00000033227	Wnt6	1.81696	ENSRNOG00000017409	Wnt6	-0.497117
	ENSMUSG00000026167	Wnt10a	-0.792403	ENSRNOG00000017455	Wnt10a	-0.0599583
	ENSMUSG00000030170	Wnt5b	-0.423248	ENSRNOG00000008168	Wnt5b	-0.785747
	ENSMUSG00000027840	Wnt2b	-0.985186	ENSRNOG00000014385	Wnt2b	-0.378293
	ENSMUSG00000021994	Wnt5a	-0.7337	ENSRNOG00000015618	Wnt5a	-2
	ENSMUSG00000022382	Wnt7b	0	ENSRNOG00000015750	Wnt7b	0
	ENSMUSG00000015957	Wnt11	-0.659515	ENSRNOG00000015982	Wnt11	0.280584
	ENSMUSG00000036856	Wnt4	-1.15654	ENSRNOG00000013166	Wnt4	0.77366
	ENSMUSG00000030093	Wnt7a	0	ENSRNOG00000007409	Wnt7a	0
	ENSMUSG00000010797	Wnt2	0	ENSRNOG00000007843	Wnt2	0
	ENSMUSG00000029671	Wnt16	-1.15285	ENSRNOG00000005781	Wnt16	-0.281763
	ENSMUSG00000036961	Wnt8b	-0.301092	ENSRNOG00000013817	Wnt8b	0.16661
	ENSMUSG00000018486	Wnt9b	0	ENSRNOG00000003807	Wnt9b	0
	ENSMUSG00000000125	Wnt3	0	ENSRNOG00000003845	Wnt3	0
	ICM versus Blastocyst
	ENSMUSG00000009900	Wnt3a	0	ENSRNOG00000003039	Wnt3a	0
	ENSMUSG00000000126	Wnt9a	-0.0597202	ENSRNOG00000003066	Wnt9a	-0.290066
	ENSMUSG00000012282	Wnt8a	0	ENSRNOG00000020157	Wnt8a	0
	ENSMUSG00000033227	Wnt6	-1.20804	ENSRNOG00000017409	Wnt6	-0.287451
	ENSMUSG00000026167	Wnt10a	0.591873	ENSRNOG00000017455	Wnt10a	0.556298
	ENSMUSG00000030170	Wnt5b	0.323848	ENSRNOG00000008168	Wnt5b	0.0369948
	ENSMUSG00000027840	Wnt2b	0.128041	ENSRNOG00000014385	Wnt2b	0.257582
	ENSMUSG00000021994	Wnt5a	0.268011	ENSRNOG00000015618	Wnt5a	0.600698
	ENSMUSG00000022382	Wnt7b	0	ENSRNOG00000015750	Wnt7b	0
	ENSMUSG00000015957	Wnt11	0.918565	ENSRNOG00000015982	Wnt11	-0.550782
	ENSMUSG00000036856	Wnt4	0.552066	ENSRNOG00000013166	Wnt4	-0.707182
	ENSMUSG00000030093	Wnt7a	0	ENSRNOG00000007409	Wnt7a	0
	ENSMUSG00000010797	Wnt2	0	ENSRNOG00000007843	Wnt2	0
	ENSMUSG00000029671	Wnt16	-0.451769	ENSRNOG00000005781	Wnt16	0.208721
	ENSMUSG00000036961	Wnt8b	1.42891	ENSRNOG00000013817	Wnt8b	-0.0214914
	ENSMUSG00000018486	Wnt9b	0	ENSRNOG00000003807	Wnt9b	0
	ENSMUSG00000000125	Wnt3	0	ENSRNOG00000003845	Wnt3	0
	ICM versus Morula
	ENSMUSG00000009900	Wnt3a	0	ENSRNOG00000003039	Wnt3a	0
	ENSMUSG00000000126	Wnt9a	-0.727513	ENSRNOG00000003066	Wnt9a	0.272904
	ENSMUSG00000012282	Wnt8a	0	ENSRNOG00000020157	Wnt8a	0
	ENSMUSG00000033227	Wnt6	0.608922	ENSRNOG00000017409	Wnt6	-0.784568
	ENSMUSG00000026167	Wnt10a	-0.200529	ENSRNOG00000017455	Wnt10a	0.496339
	ENSMUSG00000030170	Wnt5b	-0.0993991	ENSRNOG00000008168	Wnt5b	-0.748752
	ENSMUSG00000027840	Wnt2b	-0.857145	ENSRNOG00000014385	Wnt2b	-0.120711
	ENSMUSG00000021994	Wnt5a	-0.465688	ENSRNOG00000015618	Wnt5a	-2
	ENSMUSG00000022382	Wnt7b	0	ENSRNOG00000015750	Wnt7b	0
	ENSMUSG00000015957	Wnt11	0.25905	ENSRNOG00000015982	Wnt11	-0.270199
	ENSMUSG00000036856	Wnt4	-0.604477	ENSRNOG00000013166	Wnt4	0.0664776
	ENSMUSG00000030093	Wnt7a	0	ENSRNOG00000007409	Wnt7a	0
	ENSMUSG00000010797	Wnt2	0	ENSRNOG00000007843	Wnt2	0
	ENSMUSG00000029671	Wnt16	-1.60462	ENSRNOG00000005781	Wnt16	-0.0730414
	ENSMUSG00000036961	Wnt8b	1.12782	ENSRNOG00000013817	Wnt8b	0.145119
	ENSMUSG00000018486	Wnt9b	0	ENSRNOG00000003807	Wnt9b	0
	ENSMUSG00000000125	Wnt3	0	ENSRNOG00000003845	Wnt3	0
