# Supplementary material for: Cross-Species Genome Wide Expression Analysis during Pluripotent Cell Determination in Mouse and Rat Preimplantation Embryos
Source: PLoS One. 2012 Oct 15;7(10):e47107. doi: 10.1371/journal.pone.0047107 (PMC3471948; doi:10.1371/journal.pone.0047107)
Supplement: Table S5 — Summary of differentially regulated genes between mouse and rat in the pathways analyzed. (XLS) [file pone.0047107.s013.xls]

## Sheet: Suppl Table 5.csv
NR	comparison and pathway	ENSEMBL rat	ENSEMBL mouse	Gene.Symbol rat	Gene.Name rat	Gene.Synonyms	Unit..protein.or.chem.	Unit.name	Network.object.name in Metacore	Object.type	Description	FC rat	FC mouse
1	ICM_BLA Apoptosis_NGF pathway	ENSRNOG00000000145_at	ENSMUSG00000028698_at	Pik3r3	phosphoinositide-3-kinase, regulatory subunit 3 (gamma)	phosphatidylinositol 3-kinase regulatory subunit gamma; ptdIns-3-kinase regulatory subunit p55-gamma; PI3-kinase p85 subunit gamma; ptdIns-3-kinase p85-gamma; PI3-kinase subunit p55-gamma; ptdIns-3-kinase regulatory subunit gamma; PI3-kinase regulatory subunit gamma; p55PIK; phosphatidylinositol 3-kinase 55 kDa regulatory subunit gamma; phosphatidylinositol 3 kinase, regulatory subunit, polypepti…	P55G_RAT	Phosphatidylinositol 3-kinase regulatory subunit gamma	PI3K reg class IA	Generic binding protein		-0.0154117	-1.27751
2	ICM_BLA Apoptosis_NGF pathway	ENSRNOG00000010475_at	ENSMUSG00000031628_at	Casp3	caspase 3	Caspase 3 apoptosis related cysteine protease (ICE-like cysteine protease); cysteine protease CPP32; CPP-32; apopain; protein Yama; yama protein; IRP; CASP-3; caspase-3; SREBP cleavage activity 1; Caspase 3, apoptosis related cysteine protease (ICE-like cysteine protease); CPP32beta; SCA-1	CASP3_RAT	Caspase-3	Caspase-3	Generic protease	Caspase-3	-0.172781	-0.893505
3	ICM_BLA Apoptosis_NGF pathway	ENSRNOG00000018677_at	ENSMUSG00000004056_at	Akt2	v-akt murine thymoma viral oncogene homolog 2	RAC-PK-beta; RAC-beta serine/threonine-protein kinase; protein kinase Akt-2; protein kinase B, beta; PKB beta; AKT2 kinase; murine thymoma viral (v-akt) oncogene homolog 2; protein kinase B beta; thymoma viral proto-oncogene 2; RAC protein kinase beta RAC-PK beta	AKT2_RAT	RAC-beta serine/threonine-protein kinase	AKT(PKB)	Protein kinase		0.313487	-0.754468
4	ICM_BLA Apoptosis_NGF pathway	ENSRNOG00000018903_at	ENSMUSG00000041417_at	Pik3r1	phosphoinositide-3-kinase, regulatory subunit 1 (alpha)	phosphatidylinositol 3-kinase 85 kDa regulatory subunit alpha; PI3K regulatory subunit alpha; ptdIns-3-kinase regulatory subunit alpha; PI3-kinase regulatory subunit alpha; PI3-kinase subunit p85-alpha; PI3-kinase p85 subunit alpha; ptdIns-3-kinase regulatory subunit p85-alpha; Phosphoinositide 3-kinase, regulatory subunit, polypeptide 1 (p85 alpha); phosphatidylinositol 3-kinase, regulatory subu…	P85A_RAT	Phosphatidylinositol 3-kinase regulatory subunit alpha	PI3K reg class IA	Generic binding protein		-0.12522	-1.09096
5	ICM_BLA Apoptosis_NGF pathway	ENSRNOG00000025030_at	ENSMUSG00000029027_at	Dffb	DNA fragmentation factor, beta polypeptide (caspase-activated DNase)	DNA fragmentation factor, beta subunit; DNA fragmentation factor subunit beta; DNA fragmentation factor 40 kDa subunit; caspase-activated DNase; DNA fragmentation factor, 40 kD, beta polypeptide (caspase-activated DNase); DNA fragmentation factor 40 kD beta polypeptide (caspase-activated DNase); caspase-activated deoxyribonuclease; DFF-40	DFFB_RAT	DNA fragmentation factor subunit beta	DFF40 (CAD)	Generic binding protein	DNA fragmentation factor subunit beta	-0.528042	0.116218
6	BLA_MOR Apoptosis_NGF pathway	ENSRNOG00000000145_at	ENSMUSG00000028698_at	Pik3r3	phosphoinositide-3-kinase, regulatory subunit 3 (gamma)	phosphatidylinositol 3-kinase regulatory subunit gamma; ptdIns-3-kinase regulatory subunit p55-gamma; PI3-kinase p85 subunit gamma; ptdIns-3-kinase p85-gamma; PI3-kinase subunit p55-gamma; ptdIns-3-kinase regulatory subunit gamma; PI3-kinase regulatory subunit gamma; p55PIK; phosphatidylinositol 3-kinase 55 kDa regulatory subunit gamma; phosphatidylinositol 3 kinase, regulatory subunit, polypepti…	P55G_RAT	Phosphatidylinositol 3-kinase regulatory subunit gamma	PI3K reg class IA	Generic binding protein		-0.0154117	-1.27751
7	BLA_MOR Apoptosis_NGF pathway	ENSRNOG00000004826_at	ENSMUSG00000034801_at	Sos2	son of sevenless homolog 2 (Drosophila)	son of sevenless 1; son of sevenless homolog 2	Sos2	son of sevenless homolog 2 (Drosophila)	SOS	Regulators (GDI, GAP, GEF)		-0.219666	-0.697736
8	BLA_MOR Apoptosis_NGF pathway	ENSRNOG00000010475_at	ENSMUSG00000031628_at	Casp3	caspase 3	Caspase 3 apoptosis related cysteine protease (ICE-like cysteine protease); cysteine protease CPP32; CPP-32; apopain; protein Yama; yama protein; IRP; CASP-3; caspase-3; SREBP cleavage activity 1; Caspase 3, apoptosis related cysteine protease (ICE-like cysteine protease); CPP32beta; SCA-1	CASP3_RAT	Caspase-3	Caspase-3	Generic protease	Caspase-3	-0.172781	-0.893505
9	BLA_MOR Apoptosis_NGF pathway	ENSRNOG00000018677_at	ENSMUSG00000004056_at	Akt2	v-akt murine thymoma viral oncogene homolog 2	RAC-PK-beta; RAC-beta serine/threonine-protein kinase; protein kinase Akt-2; protein kinase B, beta; PKB beta; AKT2 kinase; murine thymoma viral (v-akt) oncogene homolog 2; protein kinase B beta; thymoma viral proto-oncogene 2; RAC protein kinase beta RAC-PK beta	AKT2_RAT	RAC-beta serine/threonine-protein kinase	AKT(PKB)	Protein kinase		0.313487	-0.754468
10	ICM_MOR Apoptosis_NGF pathway	ENSRNOG00000000145_at	ENSMUSG00000028698_at	Pik3r3	phosphoinositide-3-kinase, regulatory subunit 3 (gamma)	phosphatidylinositol 3-kinase regulatory subunit gamma; ptdIns-3-kinase regulatory subunit p55-gamma; PI3-kinase p85 subunit gamma; ptdIns-3-kinase p85-gamma; PI3-kinase subunit p55-gamma; ptdIns-3-kinase regulatory subunit gamma; PI3-kinase regulatory subunit gamma; p55PIK; phosphatidylinositol 3-kinase 55 kDa regulatory subunit gamma; phosphatidylinositol 3 kinase, regulatory subunit, polypepti…	P55G_RAT	Phosphatidylinositol 3-kinase regulatory subunit gamma	PI3K reg class IA	Generic binding protein		-0.0154117	-1.27751
11	ICM_MOR Apoptosis_NGF pathway	ENSRNOG00000004826_at	ENSMUSG00000034801_at	Sos2	son of sevenless homolog 2 (Drosophila)	son of sevenless 1; son of sevenless homolog 2	Sos2	son of sevenless homolog 2 (Drosophila)	SOS	Regulators (GDI, GAP, GEF)		-0.219666	-0.697736
12	ICM_MOR Apoptosis_NGF pathway	ENSRNOG00000010475_at	ENSMUSG00000031628_at	Casp3	caspase 3	Caspase 3 apoptosis related cysteine protease (ICE-like cysteine protease); cysteine protease CPP32; CPP-32; apopain; protein Yama; yama protein; IRP; CASP-3; caspase-3; SREBP cleavage activity 1; Caspase 3, apoptosis related cysteine protease (ICE-like cysteine protease); CPP32beta; SCA-1	CASP3_RAT	Caspase-3	Caspase-3	Generic protease	Caspase-3	-0.172781	-0.893505
13	ICM_MOR Apoptosis_NGF pathway	ENSRNOG00000018903_at	ENSMUSG00000041417_at	Pik3r1	phosphoinositide-3-kinase, regulatory subunit 1 (alpha)	phosphatidylinositol 3-kinase 85 kDa regulatory subunit alpha; PI3K regulatory subunit alpha; ptdIns-3-kinase regulatory subunit alpha; PI3-kinase regulatory subunit alpha; PI3-kinase subunit p85-alpha; PI3-kinase p85 subunit alpha; ptdIns-3-kinase regulatory subunit p85-alpha; Phosphoinositide 3-kinase, regulatory subunit, polypeptide 1 (p85 alpha); phosphatidylinositol 3-kinase, regulatory subu…	P85A_RAT	Phosphatidylinositol 3-kinase regulatory subunit alpha	PI3K reg class IA	Generic binding protein		-0.12522	-1.09096
14	ICM_MOR Apoptosis_NGF pathway	ENSRNOG00000019228_at	ENSMUSG00000031834_at	Pik3r2	phosphoinositide-3-kinase, regulatory subunit 2 (beta)	ptdIns-3-kinase p85-beta; ptdIns-3-kinase regulatory subunit beta; phosphatidylinositol 3-kinase 85 kDa regulatory subunit beta; PI3-kinase subunit p85-beta; PI3-kinase regulatory subunit beta; phosphatidylinositol 3-kinase, regulatory subunit, polypeptide 2 (p85 beta); PI3-kinase p85 subunit beta; phosphatidylinositol 3-kinase regulartory subunit polypeptide 2; PI3K regulatory subunit beta; phos…	P85B_RAT	Phosphatidylinositol 3-kinase regulatory subunit beta	PI3K reg class IA	Generic binding protein		-0.402131	0.00484648
15	ICM_MOR Apoptosis_NGF pathway	ENSRNOG00000025030_at	ENSMUSG00000029027_at	Dffb	DNA fragmentation factor, beta polypeptide (caspase-activated DNase)	DNA fragmentation factor, beta subunit; DNA fragmentation factor subunit beta; DNA fragmentation factor 40 kDa subunit; caspase-activated DNase; DNA fragmentation factor, 40 kD, beta polypeptide (caspase-activated DNase); DNA fragmentation factor 40 kD beta polypeptide (caspase-activated DNase); caspase-activated deoxyribonuclease; DFF-40	DFFB_RAT	DNA fragmentation factor subunit beta	DFF40 (CAD)	Generic binding protein	DNA fragmentation factor subunit beta	-0.528042	0.116218
16	ICM_BLA Apoptotic Activin A signal	ENSRNOG00000005334_at	ENSMUSG00000052155_at	Acvr2a	activin A receptor, type IIA	activin receptor type-2A; ACTR-IIA; activin receptor type IIA; type II activin receptor; activin receptor IIA	AVR2A_RAT	Activin receptor type-2A	ActRIIA	Generic receptor	Activin receptor type-2A	-0.251287	0.412553
17	ICM_BLA Apoptotic Activin A signal	ENSRNOG00000007412_at	ENSMUSG00000068335_at	Dok1	docking protein 1	downstream of tyrosine kinase 1; downstream of tyrosine kinase-1	DOK1_RAT	Docking protein 1	DOK1	Generic binding protein	Docking protein 1	-0.0487755	-1.48213
18	ICM_BLA Apoptotic Activin A signal	ENSRNOG00000010153_at	ENSMUSG00000000441_at	Raf1	v-raf-leukemia viral oncogene 1	proto-oncogene c-RAF; raf-1; v-raf-1 murine leukemia viral oncogene homolog 1; C-RAF; RAF proto-oncogene serine/threonine-protein kinase; murine leukemia viral (v-raf-1) oncogene homolog 1 (3611-MSV); cRaf	RAF1_RAT	RAF proto-oncogene serine/threonine-protein kinase	c-Raf-1	Protein kinase	RAF proto-oncogene serine/threonine-protein kinase	-0.416779	0.93763
19	ICM_BLA Apoptotic Activin A signal	ENSRNOG00000014320_at	ENSMUSG00000041324_at	Inhba	inhibin beta-A	inhibin beta A chain; activin A; activin beta-A chain	INHBA_RAT	Inhibin beta A chain	Activin A	Receptor ligand		1.00614	-0.0263169
20	ICM_BLA Apoptotic Activin A signal	ENSRNOG00000015634_at	ENSMUSG00000024515_at	Smad4	SMAD family member 4	MAD (mothers against decapentaplegic Drosophila) homolog 4; mothers against decapentaplegic homolog 4; SMAD 4; mothers against DPP homolog 4; MAD homolog 4	SMAD4_RAT	Mothers against decapentaplegic homolog 4	SMAD4	Transcription factor	Mothers against decapentaplegic homolog 4	-0.269791	0.73841
21	ICM_BLA Apoptotic Activin A signal	ENSRNOG00000017020_at	ENSMUSG00000026288_at	Inpp5d	inositol polyphosphate-5-phosphatase D	phosphatidylinositol-3,4,5-trisphosphate 5-phosphatase 1; SH2 domain-containing inositol-5'-phosphatase 1; SH2 domain-containing inositol phosphatase 1; Inositol polyphosphate-5-phosphatase, 145 kDa; Inositol polyphosphate-5-phosphatase 145 kDa; SHIP-1	SHIP1_RAT	Phosphatidylinositol-3,4,5-trisphosphate 5-phosphatase 1	SHIP	Generic phosphatase	Phosphatidylinositol-3,4,5-trisphosphate 5-phosphatase 1	-0.0788204	0.922736
22	ICM_BLA Apoptotic Activin A signal	ENSRNOG00000018677_at	ENSMUSG00000004056_at	Akt2	v-akt murine thymoma viral oncogene homolog 2	RAC-PK-beta; RAC-beta serine/threonine-protein kinase; protein kinase Akt-2; protein kinase B, beta; PKB beta; AKT2 kinase; murine thymoma viral (v-akt) oncogene homolog 2; protein kinase B beta; thymoma viral proto-oncogene 2; RAC protein kinase beta RAC-PK beta	AKT2_RAT	RAC-beta serine/threonine-protein kinase	AKT(PKB)	Protein kinase		0.313487	-0.754468
23	ICM_BLA Apoptotic Activin A signal	ENSRNOG00000028640_at	ENSMUSG00000064326_at	Siva1	SIVA1, apoptosis-inducing factor	CD27-binding protein; CD27BP; apoptosis regulatory protein Siva	SIVA_RAT	Apoptosis regulatory protein Siva	CD27BP	Generic binding protein	Apoptosis regulatory protein Siva	0.213165	-0.954915
24	ICM_BLA Apoptotic Activin A signal	ENSRNOG00000029185_at	ENSMUSG00000021549_at	Rasa1	RAS p21 protein activator (GTPase activating protein) 1	p120GAP; ras GTPase-activating protein 1; GTPase-activating protein; GAP; RAS p21 protein activator 1; rasGAP	RASA1_RAT	Ras GTPase-activating protein 1	p120GAP	Regulators (GDI, GAP, GEF)	Ras GTPase-activating protein 1	-0.47885	0.31614
25	BLA_MOR Apoptotic Activin A signal	ENSRNOG00000007412_at	ENSMUSG00000068335_at	Dok1	docking protein 1	downstream of tyrosine kinase 1; downstream of tyrosine kinase-1	DOK1_RAT	Docking protein 1	DOK1	Generic binding protein	Docking protein 1	-0.0487755	-1.48213
26	BLA_MOR Apoptotic Activin A signal	ENSRNOG00000010153_at	ENSMUSG00000000441_at	Raf1	v-raf-leukemia viral oncogene 1	proto-oncogene c-RAF; raf-1; v-raf-1 murine leukemia viral oncogene homolog 1; C-RAF; RAF proto-oncogene serine/threonine-protein kinase; murine leukemia viral (v-raf-1) oncogene homolog 1 (3611-MSV); cRaf	RAF1_RAT	RAF proto-oncogene serine/threonine-protein kinase	c-Raf-1	Protein kinase	RAF proto-oncogene serine/threonine-protein kinase	-0.416779	0.93763
27	BLA_MOR Apoptotic Activin A signal	ENSRNOG00000014320_at	ENSMUSG00000041324_at	Inhba	inhibin beta-A	inhibin beta A chain; activin A; activin beta-A chain	INHBA_RAT	Inhibin beta A chain	Activin A	Receptor ligand		1.00614	-0.0263169
28	BLA_MOR Apoptotic Activin A signal	ENSRNOG00000015634_at	ENSMUSG00000024515_at	Smad4	SMAD family member 4	MAD (mothers against decapentaplegic Drosophila) homolog 4; mothers against decapentaplegic homolog 4; SMAD 4; mothers against DPP homolog 4; MAD homolog 4	SMAD4_RAT	Mothers against decapentaplegic homolog 4	SMAD4	Transcription factor	Mothers against decapentaplegic homolog 4	-0.269791	0.73841
29	BLA_MOR Apoptotic Activin A signal	ENSRNOG00000017020_at	ENSMUSG00000026288_at	Inpp5d	inositol polyphosphate-5-phosphatase D	phosphatidylinositol-3,4,5-trisphosphate 5-phosphatase 1; SH2 domain-containing inositol-5'-phosphatase 1; SH2 domain-containing inositol phosphatase 1; Inositol polyphosphate-5-phosphatase, 145 kDa; Inositol polyphosphate-5-phosphatase 145 kDa; SHIP-1	SHIP1_RAT	Phosphatidylinositol-3,4,5-trisphosphate 5-phosphatase 1	SHIP	Generic phosphatase	Phosphatidylinositol-3,4,5-trisphosphate 5-phosphatase 1	-0.0788204	0.922736
30	BLA_MOR Apoptotic Activin A signal	ENSRNOG00000018677_at	ENSMUSG00000004056_at	Akt2	v-akt murine thymoma viral oncogene homolog 2	RAC-PK-beta; RAC-beta serine/threonine-protein kinase; protein kinase Akt-2; protein kinase B, beta; PKB beta; AKT2 kinase; murine thymoma viral (v-akt) oncogene homolog 2; protein kinase B beta; thymoma viral proto-oncogene 2; RAC protein kinase beta RAC-PK beta	AKT2_RAT	RAC-beta serine/threonine-protein kinase	AKT(PKB)	Protein kinase		0.313487	-0.754468
31	BLA_MOR Apoptotic Activin A signal	ENSRNOG00000028640_at	ENSMUSG00000064326_at	Siva1	SIVA1, apoptosis-inducing factor	CD27-binding protein; CD27BP; apoptosis regulatory protein Siva	SIVA_RAT	Apoptosis regulatory protein Siva	CD27BP	Generic binding protein	Apoptosis regulatory protein Siva	0.213165	-0.954915
32	ICM_MOR Apoptotic Activin A signal	ENSRNOG00000005334_at	ENSMUSG00000052155_at	Acvr2a	activin A receptor, type IIA	activin receptor type-2A; ACTR-IIA; activin receptor type IIA; type II activin receptor; activin receptor IIA	AVR2A_RAT	Activin receptor type-2A	ActRIIA	Generic receptor	Activin receptor type-2A	-0.251287	0.412553
33	ICM_MOR Apoptotic Activin A signal	ENSRNOG00000007946_at	ENSMUSG00000007659_at	Bcl2l1	Bcl2-like 1	apoptosis regulator Bcl-X; bcl-2-like protein 1; B cell lymphoma like X; B cell lymphoma 2 like; bcl2-L-1	B2CL1_RAT	Bcl-2-like protein 1	Bcl-XL	Generic binding protein	Bcl-2-like protein 1	-0.230206	0.265374
34	ICM_MOR Apoptotic Activin A signal	ENSRNOG00000029185_at	ENSMUSG00000021549_at	Rasa1	RAS p21 protein activator (GTPase activating protein) 1	p120GAP; ras GTPase-activating protein 1; GTPase-activating protein; GAP; RAS p21 protein activator 1; rasGAP	RASA1_RAT	Ras GTPase-activating protein 1	p120GAP	Regulators (GDI, GAP, GEF)	Ras GTPase-activating protein 1	-0.47885	0.31614
35	ICM_BLA BMP_signaling E	ENSRNOG00000000999_at	ENSMUSG00000038780_at	RGD1309707	similar to RIKEN cDNA 4930431E10	hypothetical protein LOC690516; SMAD specific E3 ubiquitin protein ligase 1	LOC690516	similar to Smad ubiquitination regulatory factor 1 isoform 2	SMURF1	Generic enzyme	similar to Smad ubiquitination regulatory factor 1 isoform 2	0.176471	-0.45225
36	ICM_BLA BMP_signaling E	ENSRNOG00000004437_at	ENSMUSG00000020623_at	Map2k6	mitogen-activated protein kinase kinase 6	dual specificity mitogen-activated protein kinase kinase 6	Map2k6	mitogen-activated protein kinase kinase 6	MEK6(MAP2K6)	Protein kinase	mitogen-activated protein kinase kinase 6	-0.44582	-1.17184
37	ICM_BLA BMP_signaling E	ENSRNOG00000006612_at	ENSMUSG00000018932_at	Map2k3	mitogen activated protein kinase kinase 3		Map2k3	mitogen activated protein kinase kinase 3	MEK3(MAP2K3)	Protein kinase	mitogen activated protein kinase kinase 3	-0.149366	0.739119
38	ICM_BLA BMP_signaling E	ENSRNOG00000015634_at	ENSMUSG00000024515_at	Smad4	SMAD family member 4	MAD (mothers against decapentaplegic Drosophila) homolog 4; mothers against decapentaplegic homolog 4; SMAD 4; mothers against DPP homolog 4; MAD homolog 4	SMAD4_RAT	Mothers against decapentaplegic homolog 4	SMAD4	Transcription factor	Mothers against decapentaplegic homolog 4	-0.269791	0.73841
39	ICM_BLA BMP_signaling E	ENSRNOG00000017285_at	ENSMUSG00000022414_at	Map3k7ip1	mitogen-activated protein kinase kinase kinase 7 interacting protein 1	Tak1-binding protein 1	Map3k7ip1_predicted	mitogen-activated protein kinase kinase kinase 7 interacting protein 1 (predicted)	TAB1	Generic binding protein	mitogen-activated protein kinase kinase kinase 7 interacting protein 1 (predicted)	-0.895806	0.206255
40	ICM_BLA BMP_signaling E	ENSRNOG00000018359_at	ENSMUSG00000025880_at	Smad7	SMAD family member 7	MAD (mothers against decapentaplegic, Drosophila) homolog 7; mothers against decapentaplegic homolog 7; SMAD 7; mothers against DPP homolog 7; MAD homolog 7	SMAD7_RAT	Mothers against decapentaplegic homolog 7	SMAD7	Generic binding protein	Mothers against decapentaplegic homolog 7	-0.803415	0.481104
41	ICM_BLA BMP_signaling E	ENSRNOG00000021276_at	ENSMUSG00000027358_at	Bmp2	bone morphogenetic protein 2	BMP-2; bone morphogenetic protein 2A; BMP-2A	BMP2_RAT	Bone morphogenetic protein 2	BMP2	Receptor ligand	Bone morphogenetic protein 2	0.74241	-0.205023
42	ICM_BLA BMP_signaling E	ENSRNOG00000031233_at	ENSMUSG00000022610_at	Mapk12	mitogen-activated protein kinase 12	ERK-6; extracellular signal-regulated kinase 6; MAP kinase p38 gamma; MAP kinase 12; stress-activated protein kinase 3; SAP kinase-3; mitogen-activated protein kinase p38 gamma; MAPK 12	MK12_RAT	Mitogen-activated protein kinase 12	p38 MAPK	Protein kinase		0.929673	-0.126611
43	BLA_MOR BMP_signaling E	ENSRNOG00000000999_at	ENSMUSG00000038780_at	RGD1309707	similar to RIKEN cDNA 4930431E10	hypothetical protein LOC690516; SMAD specific E3 ubiquitin protein ligase 1	LOC690516	similar to Smad ubiquitination regulatory factor 1 isoform 2	SMURF1	Generic enzyme	similar to Smad ubiquitination regulatory factor 1 isoform 2	0.176471	-0.45225
44	BLA_MOR BMP_signaling E	ENSRNOG00000001597_at	ENSMUSG00000027104_at	Atf2	activating transcription factor 2	cAMP-dependent transcription factor ATF-2; cyclic AMP-dependent transcription factor ATF-2; cAMP response element-binding protein CRE-BP1	ATF2_RAT	Cyclic AMP-dependent transcription factor ATF-2	ATF-2	Transcription factor	Cyclic AMP-dependent transcription factor ATF-2	0.0658968	-0.531632
45	BLA_MOR BMP_signaling E	ENSRNOG00000004437_at	ENSMUSG00000020623_at	Map2k6	mitogen-activated protein kinase kinase 6	dual specificity mitogen-activated protein kinase kinase 6	Map2k6	mitogen-activated protein kinase kinase 6	MEK6(MAP2K6)	Protein kinase	mitogen-activated protein kinase kinase 6	-0.44582	-1.17184
46	BLA_MOR BMP_signaling E	ENSRNOG00000015634_at	ENSMUSG00000024515_at	Smad4	SMAD family member 4	MAD (mothers against decapentaplegic Drosophila) homolog 4; mothers against decapentaplegic homolog 4; SMAD 4; mothers against DPP homolog 4; MAD homolog 4	SMAD4_RAT	Mothers against decapentaplegic homolog 4	SMAD4	Transcription factor	Mothers against decapentaplegic homolog 4	-0.269791	0.73841
47	BLA_MOR BMP_signaling E	ENSRNOG00000017285_at	ENSMUSG00000022414_at	Map3k7ip1	mitogen-activated protein kinase kinase kinase 7 interacting protein 1	Tak1-binding protein 1	Map3k7ip1_predicted	mitogen-activated protein kinase kinase kinase 7 interacting protein 1 (predicted)	TAB1	Generic binding protein	mitogen-activated protein kinase kinase kinase 7 interacting protein 1 (predicted)	-0.895806	0.206255
48	BLA_MOR BMP_signaling E	ENSRNOG00000031233_at	ENSMUSG00000022610_at	Mapk12	mitogen-activated protein kinase 12	ERK-6; extracellular signal-regulated kinase 6; MAP kinase p38 gamma; MAP kinase 12; stress-activated protein kinase 3; SAP kinase-3; mitogen-activated protein kinase p38 gamma; MAPK 12	MK12_RAT	Mitogen-activated protein kinase 12	p38 MAPK	Protein kinase		0.929673	-0.126611
49	ICM_MOR BMP_signaling E	ENSRNOG00000000999_at	ENSMUSG00000038780_at	RGD1309707	similar to RIKEN cDNA 4930431E10	hypothetical protein LOC690516; SMAD specific E3 ubiquitin protein ligase 1	LOC690516	similar to Smad ubiquitination regulatory factor 1 isoform 2	SMURF1	Generic enzyme	similar to Smad ubiquitination regulatory factor 1 isoform 2	0.176471	-0.45225
50	ICM_MOR BMP_signaling E	ENSRNOG00000004437_at	ENSMUSG00000020623_at	Map2k6	mitogen-activated protein kinase kinase 6	dual specificity mitogen-activated protein kinase kinase 6	Map2k6	mitogen-activated protein kinase kinase 6	MEK6(MAP2K6)	Protein kinase	mitogen-activated protein kinase kinase 6	-0.44582	-1.17184
51	ICM_MOR BMP_signaling E	ENSRNOG00000006612_at	ENSMUSG00000018932_at	Map2k3	mitogen activated protein kinase kinase 3		Map2k3	mitogen activated protein kinase kinase 3	MEK3(MAP2K3)	Protein kinase	mitogen activated protein kinase kinase 3	-0.149366	0.739119
52	ICM_MOR BMP_signaling E	ENSRNOG00000010814_at	ENSMUSG00000021796_at	Bmpr1a	bone morphogenetic protein receptor, type IA	activin receptor-like kinase 3; BMPR-1A; BMP type-1A receptor; bone morphogenetic protein 4 receptor; ALK-3; bone morphogenetic protein receptor, type 1A; bone morphogenetic protein receptor type-1A	BMR1A_RAT	Bone morphogenetic protein receptor type-1A	BMPR1A	Receptor with enzyme activity	Bone morphogenetic protein receptor type-1A	-0.529288	-0.0166915
53	ICM_MOR BMP_signaling E	ENSRNOG00000018359_at	ENSMUSG00000025880_at	Smad7	SMAD family member 7	MAD (mothers against decapentaplegic, Drosophila) homolog 7; mothers against decapentaplegic homolog 7; SMAD 7; mothers against DPP homolog 7; MAD homolog 7	SMAD7_RAT	Mothers against decapentaplegic homolog 7	SMAD7	Generic binding protein	Mothers against decapentaplegic homolog 7	-0.803415	0.481104
54	ICM_MOR BMP_signaling E	ENSRNOG00000021276_at	ENSMUSG00000027358_at	Bmp2	bone morphogenetic protein 2	BMP-2; bone morphogenetic protein 2A; BMP-2A	BMP2_RAT	Bone morphogenetic protein 2	BMP2	Receptor ligand	Bone morphogenetic protein 2	0.74241	-0.205023
55	ICM_BLA Cell cycle influence of RAS and Rho on G1-S transition	ENSRNOG00000000145_at	ENSMUSG00000028698_at	Pik3r3	phosphoinositide-3-kinase, regulatory subunit 3 (gamma)	phosphatidylinositol 3-kinase regulatory subunit gamma; ptdIns-3-kinase regulatory subunit p55-gamma; PI3-kinase p85 subunit gamma; ptdIns-3-kinase p85-gamma; PI3-kinase subunit p55-gamma; ptdIns-3-kinase regulatory subunit gamma; PI3-kinase regulatory subunit gamma; p55PIK; phosphatidylinositol 3-kinase 55 kDa regulatory subunit gamma; phosphatidylinositol 3 kinase, regulatory subunit, polypepti…	P55G_RAT	Phosphatidylinositol 3-kinase regulatory subunit gamma	PI3K reg class IA	Generic binding protein		-0.0154117	-1.27751
56	ICM_BLA Cell cycle influence of RAS and Rho on G1-S transition	ENSRNOG00000002215_at	ENSMUSG00000022836_at	Mylk	myosin light chain kinase	myosin light chain kinase, smooth muscle; myosin, light polypeptide kinase	Mylk_predicted	myosin, light polypeptide kinase (predicted)	MLCK	Protein kinase		0.243382	-0.485086
57	ICM_BLA Cell cycle influence of RAS and Rho on G1-S transition	ENSRNOG00000003541_at	ENSMUSG00000024477_at	Pggt1b	protein geranylgeranyltransferase type I, beta subunit	geranylgeranyl transferase type I subunit beta; type I protein geranyl-geranyltransferase subunit beta; geranylgeranyltransferase type 1 beta; GGTase-I-beta; geranylgeranyl transferase type-1 subunit beta; geranylgeranyltransferase type I (GGTase-I)	PGTB1_RAT	Geranylgeranyl transferase type-1 subunit beta	GGTase-I	Generic enzyme		-0.619092	0.307791
58	ICM_BLA Cell cycle influence of RAS and Rho on G1-S transition	ENSRNOG00000007916_at	ENSMUSG00000022607_at	Ptk2	PTK2 protein tyrosine kinase 2	pp125FAK; FADK 1; protein-tyrosine kinase 2; focal adhesion kinase 1; protein tyrosine kinase 2; focal adhesion kinase-related nonkinase	FAK1_RAT	Focal adhesion kinase 1	FAK1	Protein kinase	Focal adhesion kinase 1	-0.507818	0.66026
59	ICM_BLA Cell cycle influence of RAS and Rho on G1-S transition	ENSRNOG00000010153_at	ENSMUSG00000000441_at	Raf1	v-raf-leukemia viral oncogene 1	proto-oncogene c-RAF; raf-1; v-raf-1 murine leukemia viral oncogene homolog 1; C-RAF; RAF proto-oncogene serine/threonine-protein kinase; murine leukemia viral (v-raf-1) oncogene homolog 1 (3611-MSV); cRaf	RAF1_RAT	RAF proto-oncogene serine/threonine-protein kinase	c-Raf-1	Protein kinase	RAF proto-oncogene serine/threonine-protein kinase	-0.416779	0.93763
60	ICM_BLA Cell cycle influence of RAS and Rho on G1-S transition	ENSRNOG00000013454_at	ENSMUSG00000008859_at	Rala	v-ral simian leukemia viral oncogene homolog A (ras related)	-ral simian leukemia viral oncogene homolog A (ras related); ras-related protein Ral-A	RALA_RAT	Ras-related protein Ral-A	RalA	RAS - superfamily	Ras-related protein Ral-A	-1.22481	0.152912
61	ICM_BLA Cell cycle influence of RAS and Rho on G1-S transition	ENSRNOG00000015423_at	ENSMUSG00000027715_at	Ccna2	cyclin A2		Ccna2	cyclin A2	Cyclin A2	Generic binding protein	cyclin A2	-0.412468	1.05919
62	ICM_BLA Cell cycle influence of RAS and Rho on G1-S transition	ENSRNOG00000016823_at	ENSMUSG00000054115_at	Skp2	S-phase kinase-associated protein 2 (p45)	S-phase kinase-associated protein 2	RGD1562456_predicted	similar to S-phase kinase-associated protein 2 (F-box protein Skp2) (F-box/WD-40 protein 1) (predicted)	SKP2	Generic binding protein	similar to S-phase kinase-associated protein 2 (F-box protein Skp2) (F-box/WD-40 protein 1) (predicted)	-0.504889	0.812122
63	ICM_BLA Cell cycle influence of RAS and Rho on G1-S transition	ENSRNOG00000018677_at	ENSMUSG00000004056_at	Akt2	v-akt murine thymoma viral oncogene homolog 2	RAC-PK-beta; RAC-beta serine/threonine-protein kinase; protein kinase Akt-2; protein kinase B, beta; PKB beta; AKT2 kinase; murine thymoma viral (v-akt) oncogene homolog 2; protein kinase B beta; thymoma viral proto-oncogene 2; RAC protein kinase beta RAC-PK beta	AKT2_RAT	RAC-beta serine/threonine-protein kinase	AKT(PKB)	Protein kinase		0.313487	-0.754468
64	ICM_BLA Cell cycle influence of RAS and Rho on G1-S transition	ENSRNOG00000018903_at	ENSMUSG00000041417_at	Pik3r1	phosphoinositide-3-kinase, regulatory subunit 1 (alpha)	phosphatidylinositol 3-kinase 85 kDa regulatory subunit alpha; PI3K regulatory subunit alpha; ptdIns-3-kinase regulatory subunit alpha; PI3-kinase regulatory subunit alpha; PI3-kinase subunit p85-alpha; PI3-kinase p85 subunit alpha; ptdIns-3-kinase regulatory subunit p85-alpha; Phosphoinositide 3-kinase, regulatory subunit, polypeptide 1 (p85 alpha); phosphatidylinositol 3-kinase, regulatory subu…	P85A_RAT	Phosphatidylinositol 3-kinase regulatory subunit alpha	PI3K reg class IA	Generic binding protein		-0.12522	-1.09096
65	ICM_BLA Cell cycle influence of RAS and Rho on G1-S transition	ENSRNOG00000019000_at	ENSMUSG00000020451_at	Limk2	LIM domain kinase 2	LIMK-2; LIM motif-containing protein kinase 2	LIMK2_RAT	LIM domain kinase 2	LIMK2	Protein kinase	LIM domain kinase 2	-0.532922	0.13394
66	ICM_BLA Cell cycle influence of RAS and Rho on G1-S transition	ENSRNOG00000020246_at	ENSMUSG00000067818_at	Myl9	myosin, light chain 9, regulatory	myosin, light polypeptide 9, regulatory; myosin regulatory light chain 9; myosin regulatory light chain 2, smooth muscle isoform; myosin regulatory light polypeptide 9	MYL9_RAT	Myosin regulatory light polypeptide 9	MRLC	Generic binding protein		0.57944	-0.782647
67	ICM_BLA Cell cycle influence of RAS and Rho on G1-S transition	ENSRNOG00000029784_at	ENSMUSG00000030774_at	Pak1	p21 protein (Cdc42/Rac)-activated kinase 1	p21 (CDKN1A)-activated kinase 1; alpha-PAK; p68-PAK; PAK-1; serine/threonine-protein kinase PAK 1; protein kinase MUK2; p21/Cdc42/Rac1-activated kinase 1 (yeast Ste20-related); p21-activated kinase 1	PAK1_RAT	Serine/threonine-protein kinase PAK 1	PAK1	Protein kinase	Serine/threonine-protein kinase PAK 1	0.652847	-0.545384
68	BLA_MOR Cell cycle influence of RAS and Rho on G1-S transition	ENSRNOG00000000145_at	ENSMUSG00000028698_at	Pik3r3	phosphoinositide-3-kinase, regulatory subunit 3 (gamma)	phosphatidylinositol 3-kinase regulatory subunit gamma; ptdIns-3-kinase regulatory subunit p55-gamma; PI3-kinase p85 subunit gamma; ptdIns-3-kinase p85-gamma; PI3-kinase subunit p55-gamma; ptdIns-3-kinase regulatory subunit gamma; PI3-kinase regulatory subunit gamma; p55PIK; phosphatidylinositol 3-kinase 55 kDa regulatory subunit gamma; phosphatidylinositol 3 kinase, regulatory subunit, polypepti…	P55G_RAT	Phosphatidylinositol 3-kinase regulatory subunit gamma	PI3K reg class IA	Generic binding protein		-0.0154117	-1.27751
69	BLA_MOR Cell cycle influence of RAS and Rho on G1-S transition	ENSRNOG00000001597_at	ENSMUSG00000027104_at	Atf2	activating transcription factor 2	cAMP-dependent transcription factor ATF-2; cyclic AMP-dependent transcription factor ATF-2; cAMP response element-binding protein CRE-BP1	ATF2_RAT	Cyclic AMP-dependent transcription factor ATF-2	ATF-2	Transcription factor	Cyclic AMP-dependent transcription factor ATF-2	0.0658968	-0.531632
70	BLA_MOR Cell cycle influence of RAS and Rho on G1-S transition	ENSRNOG00000002215_at	ENSMUSG00000022836_at	Mylk	myosin light chain kinase	myosin light chain kinase, smooth muscle; myosin, light polypeptide kinase	Mylk_predicted	myosin, light polypeptide kinase (predicted)	MLCK	Protein kinase		0.243382	-0.485086
71	BLA_MOR Cell cycle influence of RAS and Rho on G1-S transition	ENSRNOG00000004500_at	ENSMUSG00000022346_at	Myc	myelocytomatosis oncogene	transcription factor p64; proto-oncogene c-Myc; v-myc avian myelocytomatosis viral oncogene homolog; myelocytomatosis viral oncogene homolog; Avian myelocytomatosis viral (v-myc) oncogene homolog; myc proto-oncogene protein	MYC_RAT	Myc proto-oncogene protein	c-Myc	Transcription factor	Myc proto-oncogene protein	-0.073177	-0.666093
72	BLA_MOR Cell cycle influence of RAS and Rho on G1-S transition	ENSRNOG00000006304_at	ENSMUSG00000020184_at	Mdm2	Mdm2 p53 binding protein homolog (mouse)	E3 ubiquitin-protein ligase Mdm2; transformed mouse 3T3 cell double minute 2; double minute 2	Mdm2_predicted	transformed mouse 3T3 cell double minute 2 homolog (mouse) (predicted)	MDM2	Generic enzyme	transformed mouse 3T3 cell double minute 2 homolog (mouse) (predicted)	0.162982	0.684981
73	BLA_MOR Cell cycle influence of RAS and Rho on G1-S transition	ENSRNOG00000007249_at	ENSMUSG00000003031_at	Cdkn1b	cyclin-dependent kinase inhibitor 1B	cyclin-dependent kinase inhibitor p27; cyclin-dependent kinase inhibitor p27/Kip1; Cyclin-dependent kinase inhibitor 1B (p27 Kip1); Cyclin-dependent kinase inhibitor 1B (p27, Kip1)	Cdkn1b	cyclin-dependent kinase inhibitor 1B	p27KIP1	Generic binding protein	cyclin-dependent kinase inhibitor 1B	-0.240454	-0.81338
74	BLA_MOR Cell cycle influence of RAS and Rho on G1-S transition	ENSRNOG00000007916_at	ENSMUSG00000022607_at	Ptk2	PTK2 protein tyrosine kinase 2	pp125FAK; FADK 1; protein-tyrosine kinase 2; focal adhesion kinase 1; protein tyrosine kinase 2; focal adhesion kinase-related nonkinase	FAK1_RAT	Focal adhesion kinase 1	FAK1	Protein kinase	Focal adhesion kinase 1	-0.507818	0.66026
75	BLA_MOR Cell cycle influence of RAS and Rho on G1-S transition	ENSRNOG00000010153_at	ENSMUSG00000000441_at	Raf1	v-raf-leukemia viral oncogene 1	proto-oncogene c-RAF; raf-1; v-raf-1 murine leukemia viral oncogene homolog 1; C-RAF; RAF proto-oncogene serine/threonine-protein kinase; murine leukemia viral (v-raf-1) oncogene homolog 1 (3611-MSV); cRaf	RAF1_RAT	RAF proto-oncogene serine/threonine-protein kinase	c-Raf-1	Protein kinase	RAF proto-oncogene serine/threonine-protein kinase	-0.416779	0.93763
76	BLA_MOR Cell cycle influence of RAS and Rho on G1-S transition	ENSRNOG00000013454_at	ENSMUSG00000008859_at	Rala	v-ral simian leukemia viral oncogene homolog A (ras related)	-ral simian leukemia viral oncogene homolog A (ras related); ras-related protein Ral-A	RALA_RAT	Ras-related protein Ral-A	RalA	RAS - superfamily	Ras-related protein Ral-A	-1.22481	0.152912
77	BLA_MOR Cell cycle influence of RAS and Rho on G1-S transition	ENSRNOG00000016029_at	ENSMUSG00000022105_at	Rb1	retinoblastoma 1	pp105; rb; retinoblastoma-associated protein; Retinoblastoma 1 (including osteosarcoma); pRb	RB_RAT	Retinoblastoma-associated protein	Rb protein	Generic binding protein	Retinoblastoma-associated protein	-0.552783	0.0209801
78	BLA_MOR Cell cycle influence of RAS and Rho on G1-S transition	ENSRNOG00000016823_at	ENSMUSG00000054115_at	Skp2	S-phase kinase-associated protein 2 (p45)	S-phase kinase-associated protein 2	RGD1562456_predicted	similar to S-phase kinase-associated protein 2 (F-box protein Skp2) (F-box/WD-40 protein 1) (predicted)	SKP2	Generic binding protein	similar to S-phase kinase-associated protein 2 (F-box protein Skp2) (F-box/WD-40 protein 1) (predicted)	-0.504889	0.812122
79	BLA_MOR Cell cycle influence of RAS and Rho on G1-S transition	ENSRNOG00000017546_at	ENSMUSG00000031698_at	Mylk3	myosin light chain kinase 3		RGD1305801_predicted	similar to Myosin light chain kinase 2, skeletal/cardiac muscle (MLCK2) (predicted)	MLCK	Protein kinase		0.188317	0.734645
80	BLA_MOR Cell cycle influence of RAS and Rho on G1-S transition	ENSRNOG00000018677_at	ENSMUSG00000004056_at	Akt2	v-akt murine thymoma viral oncogene homolog 2	RAC-PK-beta; RAC-beta serine/threonine-protein kinase; protein kinase Akt-2; protein kinase B, beta; PKB beta; AKT2 kinase; murine thymoma viral (v-akt) oncogene homolog 2; protein kinase B beta; thymoma viral proto-oncogene 2; RAC protein kinase beta RAC-PK beta	AKT2_RAT	RAC-beta serine/threonine-protein kinase	AKT(PKB)	Protein kinase		0.313487	-0.754468
81	BLA_MOR Cell cycle influence of RAS and Rho on G1-S transition	ENSRNOG00000020246_at	ENSMUSG00000067818_at	Myl9	myosin, light chain 9, regulatory	myosin, light polypeptide 9, regulatory; myosin regulatory light chain 9; myosin regulatory light chain 2, smooth muscle isoform; myosin regulatory light polypeptide 9	MYL9_RAT	Myosin regulatory light polypeptide 9	MRLC	Generic binding protein		0.57944	-0.782647
82	BLA_MOR Cell cycle influence of RAS and Rho on G1-S transition	ENSRNOG00000020918_at	ENSMUSG00000070348_at	Ccnd1	cyclin D1	G1/S-specific cyclin-D1	CCND1_RAT	G1/S-specific cyclin-D1	Cyclin D1	Generic binding protein	G1/S-specific cyclin-D1	-0.242132	0.281263
83	ICM_MOR Cell cycle influence of RAS and Rho on G1-S transition	ENSRNOG00000000145_at	ENSMUSG00000028698_at	Pik3r3	phosphoinositide-3-kinase, regulatory subunit 3 (gamma)	phosphatidylinositol 3-kinase regulatory subunit gamma; ptdIns-3-kinase regulatory subunit p55-gamma; PI3-kinase p85 subunit gamma; ptdIns-3-kinase p85-gamma; PI3-kinase subunit p55-gamma; ptdIns-3-kinase regulatory subunit gamma; PI3-kinase regulatory subunit gamma; p55PIK; phosphatidylinositol 3-kinase 55 kDa regulatory subunit gamma; phosphatidylinositol 3 kinase, regulatory subunit, polypepti…	P55G_RAT	Phosphatidylinositol 3-kinase regulatory subunit gamma	PI3K reg class IA	Generic binding protein		-0.0154117	-1.27751
84	ICM_MOR Cell cycle influence of RAS and Rho on G1-S transition	ENSRNOG00000002215_at	ENSMUSG00000022836_at	Mylk	myosin light chain kinase	myosin light chain kinase, smooth muscle; myosin, light polypeptide kinase	Mylk_predicted	myosin, light polypeptide kinase (predicted)	MLCK	Protein kinase		0.243382	-0.485086
85	ICM_MOR Cell cycle influence of RAS and Rho on G1-S transition	ENSRNOG00000003541_at	ENSMUSG00000024477_at	Pggt1b	protein geranylgeranyltransferase type I, beta subunit	geranylgeranyl transferase type I subunit beta; type I protein geranyl-geranyltransferase subunit beta; geranylgeranyltransferase type 1 beta; GGTase-I-beta; geranylgeranyl transferase type-1 subunit beta; geranylgeranyltransferase type I (GGTase-I)	PGTB1_RAT	Geranylgeranyl transferase type-1 subunit beta	GGTase-I	Generic enzyme		-0.619092	0.307791
86	ICM_MOR Cell cycle influence of RAS and Rho on G1-S transition	ENSRNOG00000004500_at	ENSMUSG00000022346_at	Myc	myelocytomatosis oncogene	transcription factor p64; proto-oncogene c-Myc; v-myc avian myelocytomatosis viral oncogene homolog; myelocytomatosis viral oncogene homolog; Avian myelocytomatosis viral (v-myc) oncogene homolog; myc proto-oncogene protein	MYC_RAT	Myc proto-oncogene protein	c-Myc	Transcription factor	Myc proto-oncogene protein	-0.073177	-0.666093
87	ICM_MOR Cell cycle influence of RAS and Rho on G1-S transition	ENSRNOG00000006304_at	ENSMUSG00000020184_at	Mdm2	Mdm2 p53 binding protein homolog (mouse)	E3 ubiquitin-protein ligase Mdm2; transformed mouse 3T3 cell double minute 2; double minute 2	Mdm2_predicted	transformed mouse 3T3 cell double minute 2 homolog (mouse) (predicted)	MDM2	Generic enzyme	transformed mouse 3T3 cell double minute 2 homolog (mouse) (predicted)	0.162982	0.684981
88	ICM_MOR Cell cycle influence of RAS and Rho on G1-S transition	ENSRNOG00000007249_at	ENSMUSG00000003031_at	Cdkn1b	cyclin-dependent kinase inhibitor 1B	cyclin-dependent kinase inhibitor p27; cyclin-dependent kinase inhibitor p27/Kip1; Cyclin-dependent kinase inhibitor 1B (p27 Kip1); Cyclin-dependent kinase inhibitor 1B (p27, Kip1)	Cdkn1b	cyclin-dependent kinase inhibitor 1B	p27KIP1	Generic binding protein	cyclin-dependent kinase inhibitor 1B	-0.240454	-0.81338
89	ICM_MOR Cell cycle influence of RAS and Rho on G1-S transition	ENSRNOG00000007916_at	ENSMUSG00000022607_at	Ptk2	PTK2 protein tyrosine kinase 2	pp125FAK; FADK 1; protein-tyrosine kinase 2; focal adhesion kinase 1; protein tyrosine kinase 2; focal adhesion kinase-related nonkinase	FAK1_RAT	Focal adhesion kinase 1	FAK1	Protein kinase	Focal adhesion kinase 1	-0.507818	0.66026
90	ICM_MOR Cell cycle influence of RAS and Rho on G1-S transition	ENSRNOG00000015423_at	ENSMUSG00000027715_at	Ccna2	cyclin A2		Ccna2	cyclin A2	Cyclin A2	Generic binding protein	cyclin A2	-0.412468	1.05919
91	ICM_MOR Cell cycle influence of RAS and Rho on G1-S transition	ENSRNOG00000016029_at	ENSMUSG00000022105_at	Rb1	retinoblastoma 1	pp105; rb; retinoblastoma-associated protein; Retinoblastoma 1 (including osteosarcoma); pRb	RB_RAT	Retinoblastoma-associated protein	Rb protein	Generic binding protein	Retinoblastoma-associated protein	-0.552783	0.0209801
92	ICM_MOR Cell cycle influence of RAS and Rho on G1-S transition	ENSRNOG00000016823_at	ENSMUSG00000054115_at	Skp2	S-phase kinase-associated protein 2 (p45)	S-phase kinase-associated protein 2	RGD1562456_predicted	similar to S-phase kinase-associated protein 2 (F-box protein Skp2) (F-box/WD-40 protein 1) (predicted)	SKP2	Generic binding protein	similar to S-phase kinase-associated protein 2 (F-box protein Skp2) (F-box/WD-40 protein 1) (predicted)	-0.504889	0.812122
93	ICM_MOR Cell cycle influence of RAS and Rho on G1-S transition	ENSRNOG00000018903_at	ENSMUSG00000041417_at	Pik3r1	phosphoinositide-3-kinase, regulatory subunit 1 (alpha)	phosphatidylinositol 3-kinase 85 kDa regulatory subunit alpha; PI3K regulatory subunit alpha; ptdIns-3-kinase regulatory subunit alpha; PI3-kinase regulatory subunit alpha; PI3-kinase subunit p85-alpha; PI3-kinase p85 subunit alpha; ptdIns-3-kinase regulatory subunit p85-alpha; Phosphoinositide 3-kinase, regulatory subunit, polypeptide 1 (p85 alpha); phosphatidylinositol 3-kinase, regulatory subu…	P85A_RAT	Phosphatidylinositol 3-kinase regulatory subunit alpha	PI3K reg class IA	Generic binding protein		-0.12522	-1.09096
94	ICM_MOR Cell cycle influence of RAS and Rho on G1-S transition	ENSRNOG00000019228_at	ENSMUSG00000031834_at	Pik3r2	phosphoinositide-3-kinase, regulatory subunit 2 (beta)	ptdIns-3-kinase p85-beta; ptdIns-3-kinase regulatory subunit beta; phosphatidylinositol 3-kinase 85 kDa regulatory subunit beta; PI3-kinase subunit p85-beta; PI3-kinase regulatory subunit beta; phosphatidylinositol 3-kinase, regulatory subunit, polypeptide 2 (p85 beta); PI3-kinase p85 subunit beta; phosphatidylinositol 3-kinase regulartory subunit polypeptide 2; PI3K regulatory subunit beta; phos…	P85B_RAT	Phosphatidylinositol 3-kinase regulatory subunit beta	PI3K reg class IA	Generic binding protein		-0.402131	0.00484648
95	ICM_MOR Cell cycle influence of RAS and Rho on G1-S transition	ENSRNOG00000019742_at	ENSMUSG00000004040_at	Stat3	signal transducer and activator of transcription 3		STAT3_RAT	Signal transducer and activator of transcription 3	STAT3	Transcription factor	Signal transducer and activator of transcription 3	0.0720788	-0.433459
96	ICM_MOR Cell cycle influence of RAS and Rho on G1-S transition	ENSRNOG00000020918_at	ENSMUSG00000070348_at	Ccnd1	cyclin D1	G1/S-specific cyclin-D1	CCND1_RAT	G1/S-specific cyclin-D1	Cyclin D1	Generic binding protein	G1/S-specific cyclin-D1	-0.242132	0.281263
97	ICM_MOR Cell cycle influence of RAS and Rho on G1-S transition	ENSRNOG00000022485_at	ENSMUSG00000025199_at	Chuk	conserved helix-loop-helix ubiquitous kinase	inhibitor of nuclear factor kappa-B kinase subunit alpha	Chuk_predicted	conserved helix-loop-helix ubiquitous kinase (predicted)	IKK-alpha	Protein kinase	conserved helix-loop-helix ubiquitous kinase (predicted)	-0.0337791	0.416457
98	ICM_MOR Cell cycle influence of RAS and Rho on G1-S transition	ENSRNOG00000029784_at	ENSMUSG00000030774_at	Pak1	p21 protein (Cdc42/Rac)-activated kinase 1	p21 (CDKN1A)-activated kinase 1; alpha-PAK; p68-PAK; PAK-1; serine/threonine-protein kinase PAK 1; protein kinase MUK2; p21/Cdc42/Rac1-activated kinase 1 (yeast Ste20-related); p21-activated kinase 1	PAK1_RAT	Serine/threonine-protein kinase PAK 1	PAK1	Protein kinase	Serine/threonine-protein kinase PAK 1	0.652847	-0.545384
99	ICM_BLA FGFR signaling	ENSRNOG00000000145_at	ENSMUSG00000028698_at	Pik3r3	phosphoinositide-3-kinase, regulatory subunit 3 (gamma)	phosphatidylinositol 3-kinase regulatory subunit gamma; ptdIns-3-kinase regulatory subunit p55-gamma; PI3-kinase p85 subunit gamma; ptdIns-3-kinase p85-gamma; PI3-kinase subunit p55-gamma; ptdIns-3-kinase regulatory subunit gamma; PI3-kinase regulatory subunit gamma; p55PIK; phosphatidylinositol 3-kinase 55 kDa regulatory subunit gamma; phosphatidylinositol 3 kinase, regulatory subunit, polypepti…	P55G_RAT	Phosphatidylinositol 3-kinase regulatory subunit gamma	PI3K reg class IA	Generic binding protein		-0.0154117	-1.27751
100	ICM_BLA FGFR signaling	ENSRNOG00000002823_at	ENSMUSG00000020366_at	Mapk9	mitogen-activated protein kinase 9	c-Jun N-terminal kinase 2; MAP kinase 9; p54-alpha; stress-activated protein kinase JNK2; SAPK-alpha; stress activated protein kinase alpha II; MAPK 9	MK09_RAT	Mitogen-activated protein kinase 9	JNK(MAPK8-10)	Protein kinase		-0.541055	0.142886
101	ICM_BLA FGFR signaling	ENSRNOG00000004437_at	ENSMUSG00000020623_at	Map2k6	mitogen-activated protein kinase kinase 6	dual specificity mitogen-activated protein kinase kinase 6	Map2k6	mitogen-activated protein kinase kinase 6	MEK6(MAP2K6)	Protein kinase	mitogen-activated protein kinase kinase 6	-0.44582	-1.17184
102	ICM_BLA FGFR signaling	ENSRNOG00000004936_at	ENSMUSG00000022261_at	Sdc2	syndecan 2	fibroglycan; SYND2; heparan sulfate proteoglycan core protein; syndecan-2; Ryudocan/syndecan 2	SDC2_RAT	Syndecan-2	Syndecan-2	Generic receptor	Syndecan-2	-0.744851	-0.127179
103	ICM_BLA FGFR signaling	ENSRNOG00000007047_at	ENSMUSG00000015766_at	Eps8	epidermal growth factor receptor pathway substrate 8	epidermal growth factor receptor kinase substrate 8	Eps8_predicted	epidermal growth factor receptor pathway substrate 8 (predicted)	EPS8	Generic binding protein	epidermal growth factor receptor pathway substrate 8 (predicted)	-0.789875	0.284834
104	ICM_BLA FGFR signaling	ENSRNOG00000007104_at	ENSMUSG00000030102_at	Itpr1	inositol 1,4,5-triphosphate receptor, type 1	type 1 inositol 1,4,5-trisphosphate receptor; inositol 1,4,5-trisphosphate receptor type 1; IP3 receptor; type 1 InsP3 receptor; inositol 1,4,5-triphosphate receptor 1; IP3R 1; IP-3-R	ITPR1_RAT	Inositol 1,4,5-trisphosphate receptor type 1	IP3 receptor	Ligand-gated ion channel		0.64258	-0.309225
105	ICM_BLA FGFR signaling	ENSRNOG00000010153_at	ENSMUSG00000000441_at	Raf1	v-raf-leukemia viral oncogene 1	proto-oncogene c-RAF; raf-1; v-raf-1 murine leukemia viral oncogene homolog 1; C-RAF; RAF proto-oncogene serine/threonine-protein kinase; murine leukemia viral (v-raf-1) oncogene homolog 1 (3611-MSV); cRaf	RAF1_RAT	RAF proto-oncogene serine/threonine-protein kinase	c-Raf-1	Protein kinase	RAF proto-oncogene serine/threonine-protein kinase	-0.416779	0.93763
106	ICM_BLA FGFR signaling	ENSRNOG00000016050_at	ENSMUSG00000031565_at	Fgfr1	Fibroblast growth factor receptor 1	bFGF-R-1; FGFR-1; basic fibroblast growth factor receptor 1; c-fgr; proto-oncogene c-Fgr; FGF receptor-1; bFGF-R; MFR	FGFR1_RAT	Basic fibroblast growth factor receptor 1	FGFR1	Receptor with enzyme activity	Basic fibroblast growth factor receptor 1	0.182226	1.68176
107	ICM_BLA FGFR signaling	ENSRNOG00000016346_at	ENSMUSG00000021948_at	Prkcd	protein kinase C, delta	nPKC-delta; protein kinase C delta type	KPCD_RAT	Protein kinase C delta type	PKC-delta	Protein kinase	Protein kinase C delta type	0.419624	-0.789533
108	ICM_BLA FGFR signaling	ENSRNOG00000018677_at	ENSMUSG00000004056_at	Akt2	v-akt murine thymoma viral oncogene homolog 2	RAC-PK-beta; RAC-beta serine/threonine-protein kinase; protein kinase Akt-2; protein kinase B, beta; PKB beta; AKT2 kinase; murine thymoma viral (v-akt) oncogene homolog 2; protein kinase B beta; thymoma viral proto-oncogene 2; RAC protein kinase beta RAC-PK beta	AKT2_RAT	RAC-beta serine/threonine-protein kinase	AKT(PKB)	Protein kinase		0.313487	-0.754468
109	ICM_BLA FGFR signaling	ENSRNOG00000018903_at	ENSMUSG00000041417_at	Pik3r1	phosphoinositide-3-kinase, regulatory subunit 1 (alpha)	phosphatidylinositol 3-kinase 85 kDa regulatory subunit alpha; PI3K regulatory subunit alpha; ptdIns-3-kinase regulatory subunit alpha; PI3-kinase regulatory subunit alpha; PI3-kinase subunit p85-alpha; PI3-kinase p85 subunit alpha; ptdIns-3-kinase regulatory subunit p85-alpha; Phosphoinositide 3-kinase, regulatory subunit, polypeptide 1 (p85 alpha); phosphatidylinositol 3-kinase, regulatory subu…	P85A_RAT	Phosphatidylinositol 3-kinase regulatory subunit alpha	PI3K reg class IA	Generic binding protein		-0.12522	-1.09096
110	ICM_BLA FGFR signaling	ENSRNOG00000029784_at	ENSMUSG00000030774_at	Pak1	p21 protein (Cdc42/Rac)-activated kinase 1	p21 (CDKN1A)-activated kinase 1; alpha-PAK; p68-PAK; PAK-1; serine/threonine-protein kinase PAK 1; protein kinase MUK2; p21/Cdc42/Rac1-activated kinase 1 (yeast Ste20-related); p21-activated kinase 1	PAK1_RAT	Serine/threonine-protein kinase PAK 1	PAK1	Protein kinase	Serine/threonine-protein kinase PAK 1	0.652847	-0.545384
111	ICM_BLA FGFR signaling	ENSRNOG00000030124_at	ENSMUSG00000043733_at	Ptpn11	protein tyrosine phosphatase, non-receptor type 11	SH-PTP2 protein tyrosine phosphatase, non-receptor type 11; tyrosine-protein phosphatase non-receptor type 11; protein-tyrosine phosphatase SYP; protein-tyrosine phosphatase 1D; PTP-1D; SHP-2; encodes catalytic domain; protein tyrosine phosphatase SH-PTP2; SH-PTP2 protein tyrosine phosphatase non-receptor type 11; null	PTN11_RAT	Tyrosine-protein phosphatase non-receptor type 11	SHP-2	Protein phosphatase	Tyrosine-protein phosphatase non-receptor type 11	0.35095	-0.527077
112	ICM_BLA FGFR signaling	ENSRNOG00000031233_at	ENSMUSG00000022610_at	Mapk12	mitogen-activated protein kinase 12	ERK-6; extracellular signal-regulated kinase 6; MAP kinase p38 gamma; MAP kinase 12; stress-activated protein kinase 3; SAP kinase-3; mitogen-activated protein kinase p38 gamma; MAPK 12	MK12_RAT	Mitogen-activated protein kinase 12	p38 MAPK	Protein kinase		0.929673	-0.126611
113	BLA_MOR FGFR signaling	ENSRNOG00000000145_at	ENSMUSG00000028698_at	Pik3r3	phosphoinositide-3-kinase, regulatory subunit 3 (gamma)	phosphatidylinositol 3-kinase regulatory subunit gamma; ptdIns-3-kinase regulatory subunit p55-gamma; PI3-kinase p85 subunit gamma; ptdIns-3-kinase p85-gamma; PI3-kinase subunit p55-gamma; ptdIns-3-kinase regulatory subunit gamma; PI3-kinase regulatory subunit gamma; p55PIK; phosphatidylinositol 3-kinase 55 kDa regulatory subunit gamma; phosphatidylinositol 3 kinase, regulatory subunit, polypepti…	P55G_RAT	Phosphatidylinositol 3-kinase regulatory subunit gamma	PI3K reg class IA	Generic binding protein		-0.0154117	-1.27751
114	BLA_MOR FGFR signaling	ENSRNOG00000001597_at	ENSMUSG00000027104_at	Atf2	activating transcription factor 2	cAMP-dependent transcription factor ATF-2; cyclic AMP-dependent transcription factor ATF-2; cAMP response element-binding protein CRE-BP1	ATF2_RAT	Cyclic AMP-dependent transcription factor ATF-2	ATF-2	Transcription factor	Cyclic AMP-dependent transcription factor ATF-2	0.0658968	-0.531632
115	BLA_MOR FGFR signaling	ENSRNOG00000002823_at	ENSMUSG00000020366_at	Mapk9	mitogen-activated protein kinase 9	c-Jun N-terminal kinase 2; MAP kinase 9; p54-alpha; stress-activated protein kinase JNK2; SAPK-alpha; stress activated protein kinase alpha II; MAPK 9	MK09_RAT	Mitogen-activated protein kinase 9	JNK(MAPK8-10)	Protein kinase		-0.541055	0.142886
116	BLA_MOR FGFR signaling	ENSRNOG00000004437_at	ENSMUSG00000020623_at	Map2k6	mitogen-activated protein kinase kinase 6	dual specificity mitogen-activated protein kinase kinase 6	Map2k6	mitogen-activated protein kinase kinase 6	MEK6(MAP2K6)	Protein kinase	mitogen-activated protein kinase kinase 6	-0.44582	-1.17184
117	BLA_MOR FGFR signaling	ENSRNOG00000004726_at	ENSMUSG00000016528_at	Mapkapk2	mitogen-activated protein kinase-activated protein kinase 2	MAP kinase-activated protein kinase 2	Mapkapk2	MAP kinase-activated protein kinase 2	MAPKAPK2	Protein kinase	MAP kinase-activated protein kinase 2	-0.460994	0.138125
118	BLA_MOR FGFR signaling	ENSRNOG00000004826_at	ENSMUSG00000034801_at	Sos2	son of sevenless homolog 2 (Drosophila)	son of sevenless 1; son of sevenless homolog 2	Sos2	son of sevenless homolog 2 (Drosophila)	SOS	Regulators (GDI, GAP, GEF)		-0.219666	-0.697736
119	BLA_MOR FGFR signaling	ENSRNOG00000006396_at	ENSMUSG00000020592_at	Sdc1	syndecan 1	syndecan-1	SDC1_RAT	Syndecan-1	Syndecan-1	Generic receptor	Syndecan-1	0.0481531	-0.437342
120	BLA_MOR FGFR signaling	ENSRNOG00000007047_at	ENSMUSG00000015766_at	Eps8	epidermal growth factor receptor pathway substrate 8	epidermal growth factor receptor kinase substrate 8	Eps8_predicted	epidermal growth factor receptor pathway substrate 8 (predicted)	EPS8	Generic binding protein	epidermal growth factor receptor pathway substrate 8 (predicted)	-0.789875	0.284834
121	BLA_MOR FGFR signaling	ENSRNOG00000010153_at	ENSMUSG00000000441_at	Raf1	v-raf-leukemia viral oncogene 1	proto-oncogene c-RAF; raf-1; v-raf-1 murine leukemia viral oncogene homolog 1; C-RAF; RAF proto-oncogene serine/threonine-protein kinase; murine leukemia viral (v-raf-1) oncogene homolog 1 (3611-MSV); cRaf	RAF1_RAT	RAF proto-oncogene serine/threonine-protein kinase	c-Raf-1	Protein kinase	RAF proto-oncogene serine/threonine-protein kinase	-0.416779	0.93763
122	BLA_MOR FGFR signaling	ENSRNOG00000016346_at	ENSMUSG00000021948_at	Prkcd	protein kinase C, delta	nPKC-delta; protein kinase C delta type	KPCD_RAT	Protein kinase C delta type	PKC-delta	Protein kinase	Protein kinase C delta type	0.419624	-0.789533
123	BLA_MOR FGFR signaling	ENSRNOG00000018677_at	ENSMUSG00000004056_at	Akt2	v-akt murine thymoma viral oncogene homolog 2	RAC-PK-beta; RAC-beta serine/threonine-protein kinase; protein kinase Akt-2; protein kinase B, beta; PKB beta; AKT2 kinase; murine thymoma viral (v-akt) oncogene homolog 2; protein kinase B beta; thymoma viral proto-oncogene 2; RAC protein kinase beta RAC-PK beta	AKT2_RAT	RAC-beta serine/threonine-protein kinase	AKT(PKB)	Protein kinase		0.313487	-0.754468
124	BLA_MOR FGFR signaling	ENSRNOG00000030124_at	ENSMUSG00000043733_at	Ptpn11	protein tyrosine phosphatase, non-receptor type 11	SH-PTP2 protein tyrosine phosphatase, non-receptor type 11; tyrosine-protein phosphatase non-receptor type 11; protein-tyrosine phosphatase SYP; protein-tyrosine phosphatase 1D; PTP-1D; SHP-2; encodes catalytic domain; protein tyrosine phosphatase SH-PTP2; SH-PTP2 protein tyrosine phosphatase non-receptor type 11; null	PTN11_RAT	Tyrosine-protein phosphatase non-receptor type 11	SHP-2	Protein phosphatase	Tyrosine-protein phosphatase non-receptor type 11	0.35095	-0.527077
125	BLA_MOR FGFR signaling	ENSRNOG00000031233_at	ENSMUSG00000022610_at	Mapk12	mitogen-activated protein kinase 12	ERK-6; extracellular signal-regulated kinase 6; MAP kinase p38 gamma; MAP kinase 12; stress-activated protein kinase 3; SAP kinase-3; mitogen-activated protein kinase p38 gamma; MAPK 12	MK12_RAT	Mitogen-activated protein kinase 12	p38 MAPK	Protein kinase		0.929673	-0.126611
126	ICM_MOR FGFR signaling	ENSRNOG00000000145_at	ENSMUSG00000028698_at	Pik3r3	phosphoinositide-3-kinase, regulatory subunit 3 (gamma)	phosphatidylinositol 3-kinase regulatory subunit gamma; ptdIns-3-kinase regulatory subunit p55-gamma; PI3-kinase p85 subunit gamma; ptdIns-3-kinase p85-gamma; PI3-kinase subunit p55-gamma; ptdIns-3-kinase regulatory subunit gamma; PI3-kinase regulatory subunit gamma; p55PIK; phosphatidylinositol 3-kinase 55 kDa regulatory subunit gamma; phosphatidylinositol 3 kinase, regulatory subunit, polypepti…	P55G_RAT	Phosphatidylinositol 3-kinase regulatory subunit gamma	PI3K reg class IA	Generic binding protein		-0.0154117	-1.27751
127	ICM_MOR FGFR signaling	ENSRNOG00000002823_at	ENSMUSG00000020366_at	Mapk9	mitogen-activated protein kinase 9	c-Jun N-terminal kinase 2; MAP kinase 9; p54-alpha; stress-activated protein kinase JNK2; SAPK-alpha; stress activated protein kinase alpha II; MAPK 9	MK09_RAT	Mitogen-activated protein kinase 9	JNK(MAPK8-10)	Protein kinase		-0.541055	0.142886
128	ICM_MOR FGFR signaling	ENSRNOG00000004437_at	ENSMUSG00000020623_at	Map2k6	mitogen-activated protein kinase kinase 6	dual specificity mitogen-activated protein kinase kinase 6	Map2k6	mitogen-activated protein kinase kinase 6	MEK6(MAP2K6)	Protein kinase	mitogen-activated protein kinase kinase 6	-0.44582	-1.17184
129	ICM_MOR FGFR signaling	ENSRNOG00000004826_at	ENSMUSG00000034801_at	Sos2	son of sevenless homolog 2 (Drosophila)	son of sevenless 1; son of sevenless homolog 2	Sos2	son of sevenless homolog 2 (Drosophila)	SOS	Regulators (GDI, GAP, GEF)		-0.219666	-0.697736
130	ICM_MOR FGFR signaling	ENSRNOG00000006396_at	ENSMUSG00000020592_at	Sdc1	syndecan 1	syndecan-1	SDC1_RAT	Syndecan-1	Syndecan-1	Generic receptor	Syndecan-1	0.0481531	-0.437342
131	ICM_MOR FGFR signaling	ENSRNOG00000007104_at	ENSMUSG00000030102_at	Itpr1	inositol 1,4,5-triphosphate receptor, type 1	type 1 inositol 1,4,5-trisphosphate receptor; inositol 1,4,5-trisphosphate receptor type 1; IP3 receptor; type 1 InsP3 receptor; inositol 1,4,5-triphosphate receptor 1; IP3R 1; IP-3-R	ITPR1_RAT	Inositol 1,4,5-trisphosphate receptor type 1	IP3 receptor	Ligand-gated ion channel		0.64258	-0.309225
132	ICM_MOR FGFR signaling	ENSRNOG00000016050_at	ENSMUSG00000031565_at	Fgfr1	Fibroblast growth factor receptor 1	bFGF-R-1; FGFR-1; basic fibroblast growth factor receptor 1; c-fgr; proto-oncogene c-Fgr; FGF receptor-1; bFGF-R; MFR	FGFR1_RAT	Basic fibroblast growth factor receptor 1	FGFR1	Receptor with enzyme activity	Basic fibroblast growth factor receptor 1	0.182226	1.68176
133	ICM_MOR FGFR signaling	ENSRNOG00000018903_at	ENSMUSG00000041417_at	Pik3r1	phosphoinositide-3-kinase, regulatory subunit 1 (alpha)	phosphatidylinositol 3-kinase 85 kDa regulatory subunit alpha; PI3K regulatory subunit alpha; ptdIns-3-kinase regulatory subunit alpha; PI3-kinase regulatory subunit alpha; PI3-kinase subunit p85-alpha; PI3-kinase p85 subunit alpha; ptdIns-3-kinase regulatory subunit p85-alpha; Phosphoinositide 3-kinase, regulatory subunit, polypeptide 1 (p85 alpha); phosphatidylinositol 3-kinase, regulatory subu…	P85A_RAT	Phosphatidylinositol 3-kinase regulatory subunit alpha	PI3K reg class IA	Generic binding protein		-0.12522	-1.09096
134	ICM_MOR FGFR signaling	ENSRNOG00000019228_at	ENSMUSG00000031834_at	Pik3r2	phosphoinositide-3-kinase, regulatory subunit 2 (beta)	ptdIns-3-kinase p85-beta; ptdIns-3-kinase regulatory subunit beta; phosphatidylinositol 3-kinase 85 kDa regulatory subunit beta; PI3-kinase subunit p85-beta; PI3-kinase regulatory subunit beta; phosphatidylinositol 3-kinase, regulatory subunit, polypeptide 2 (p85 beta); PI3-kinase p85 subunit beta; phosphatidylinositol 3-kinase regulartory subunit polypeptide 2; PI3K regulatory subunit beta; phos…	P85B_RAT	Phosphatidylinositol 3-kinase regulatory subunit beta	PI3K reg class IA	Generic binding protein		-0.402131	0.00484648
135	ICM_MOR FGFR signaling	ENSRNOG00000019974_at	ENSMUSG00000055553_at	Uba52	ubiquitin A-52 residue ribosomal protein fusion product 1	60S ribosomal protein L40; CEP52; ubiquitin-60S ribosomal protein L40	RL40_RAT	Ubiquitin-60S ribosomal protein L40				-0.45573	0.0633834
136	ICM_MOR FGFR signaling	ENSRNOG00000029784_at	ENSMUSG00000030774_at	Pak1	p21 protein (Cdc42/Rac)-activated kinase 1	p21 (CDKN1A)-activated kinase 1; alpha-PAK; p68-PAK; PAK-1; serine/threonine-protein kinase PAK 1; protein kinase MUK2; p21/Cdc42/Rac1-activated kinase 1 (yeast Ste20-related); p21-activated kinase 1	PAK1_RAT	Serine/threonine-protein kinase PAK 1	PAK1	Protein kinase	Serine/threonine-protein kinase PAK 1	0.652847	-0.545384
137	ICM_MOR FGFR signaling	ENSRNOG00000030124_at	ENSMUSG00000043733_at	Ptpn11	protein tyrosine phosphatase, non-receptor type 11	SH-PTP2 protein tyrosine phosphatase, non-receptor type 11; tyrosine-protein phosphatase non-receptor type 11; protein-tyrosine phosphatase SYP; protein-tyrosine phosphatase 1D; PTP-1D; SHP-2; encodes catalytic domain; protein tyrosine phosphatase SH-PTP2; SH-PTP2 protein tyrosine phosphatase non-receptor type 11; null	PTN11_RAT	Tyrosine-protein phosphatase non-receptor type 11	SHP-2	Protein phosphatase	Tyrosine-protein phosphatase non-receptor type 11	0.35095	-0.527077
138	ICM_BLA Hedgehog signaling	ENSRNOG00000005310_at	ENSMUSG00000029686_at	Cul1	cullin 1	cullin-1	Cul1_predicted	cullin 1 (predicted)	Cul1/Rbx1 E3 ligase	Generic enzyme		-0.300359	0.738373
139	ICM_BLA Hedgehog signaling	ENSRNOG00000008332_at	ENSMUSG00000001761_at	Smo	smoothened homolog (Drosophila)	smoothened homolog	SMO_RAT	Smoothened homolog	Smoothened	GPCR	Smoothened homolog	1.23809	0.354447
140	ICM_BLA Hedgehog signaling	ENSRNOG00000011789_at	ENSMUSG00000038119_at	Cdon	Cdon homolog (mouse)	cell adhesion molecule-related/down-regulated by oncogenes; immunoglobulin superfamily member	CDON_RAT	Cell adhesion molecule-related/down-regulated by oncogenes	CDON	Generic binding protein	Cell adhesion molecule-related/down-regulated by oncogenes	0.844379	-1.96459
141	ICM_BLA Hedgehog signaling	ENSRNOG00000016823_at	ENSMUSG00000054115_at	Skp2	S-phase kinase-associated protein 2 (p45)	S-phase kinase-associated protein 2	RGD1562456_predicted	similar to S-phase kinase-associated protein 2 (F-box protein Skp2) (F-box/WD-40 protein 1) (predicted)	Cul1/Rbx1 E3 ligase	Generic enzyme		-0.504889	0.812122
142	ICM_BLA Hedgehog signaling	ENSRNOG00000018985_at	ENSMUSG00000024858_at	Adrbk1	adrenergic, beta, receptor kinase 1	beta-ARK-1; adrenergic receptor kinase, beta 1; beta-adrenergic receptor kinase 1 beta ARK1; G-protein-coupled receptor kinase 2; beta-adrenergic receptor kinase 1	ARBK1_RAT	Beta-adrenergic receptor kinase 1	GRK2	Protein kinase	Beta-adrenergic receptor kinase 1	0.73072	0.0624163
143	ICM_BLA Hedgehog signaling	ENSRNOG00000019139_at	ENSMUSG00000006932_at	Ctnnb1	catenin (cadherin associated protein), beta 1	catenin beta-1; beta-catenin; catenin beta; catenin (cadherin associated protein), beta 1, 88kDa	CTNB1_RAT	Catenin beta-1	Beta-catenin	Generic binding protein	Catenin beta-1	0.100241	-1.40256
144	ICM_BLA Hedgehog signaling	ENSRNOG00000019354_at	ENSMUSG00000021466_at	Ptch1	patched homolog 1 (Drosophila)	protein patched homolog 1; patched homolog 2	Ptch1	patched homolog 1 (Drosophila)	PTCH1	Generic receptor	patched homolog 1 (Drosophila)	-0.8173	0.0922213
145	BLA_MOR Hedgehog signaling	ENSRNOG00000002041_at	ENSMUSG00000022687_at	Boc	biregional cell adhesion molecule-related/down-regulated by oncogenes (Cdon) binding protein	brother of CDO	Boc_predicted	biregional cell adhesion molecule-related/down-regulated by oncogenes (Cdon) binding protein (predicted)	BOC	Generic binding protein	biregional cell adhesion molecule-related/down-regulated by oncogenes (Cdon) binding protein (predicted)	0.403517	-0.136928
146	BLA_MOR Hedgehog signaling	ENSRNOG00000011789_at	ENSMUSG00000038119_at	Cdon	Cdon homolog (mouse)	cell adhesion molecule-related/down-regulated by oncogenes; immunoglobulin superfamily member	CDON_RAT	Cell adhesion molecule-related/down-regulated by oncogenes	CDON	Generic binding protein	Cell adhesion molecule-related/down-regulated by oncogenes	0.844379	-1.96459
147	BLA_MOR Hedgehog signaling	ENSRNOG00000016823_at	ENSMUSG00000054115_at	Skp2	S-phase kinase-associated protein 2 (p45)	S-phase kinase-associated protein 2	RGD1562456_predicted	similar to S-phase kinase-associated protein 2 (F-box protein Skp2) (F-box/WD-40 protein 1) (predicted)	Cul1/Rbx1 E3 ligase	Generic enzyme		-0.504889	0.812122
148	BLA_MOR Hedgehog signaling	ENSRNOG00000018985_at	ENSMUSG00000024858_at	Adrbk1	adrenergic, beta, receptor kinase 1	beta-ARK-1; adrenergic receptor kinase, beta 1; beta-adrenergic receptor kinase 1 beta ARK1; G-protein-coupled receptor kinase 2; beta-adrenergic receptor kinase 1	ARBK1_RAT	Beta-adrenergic receptor kinase 1	GRK2	Protein kinase	Beta-adrenergic receptor kinase 1	0.73072	0.0624163
149	BLA_MOR Hedgehog signaling	ENSRNOG00000019139_at	ENSMUSG00000006932_at	Ctnnb1	catenin (cadherin associated protein), beta 1	catenin beta-1; beta-catenin; catenin beta; catenin (cadherin associated protein), beta 1, 88kDa	CTNB1_RAT	Catenin beta-1	Beta-catenin	Generic binding protein	Catenin beta-1	0.100241	-1.40256
150	BLA_MOR Hedgehog signaling	ENSRNOG00000033426_at	ENSMUSG00000019471_at	Cdc37	cell division cycle 37 homolog (S. cerevisiae)	hsp90 chaperone protein kinase-targeting subunit; hsp90 co-chaperone Cdc37; p50Cdc37; CDC37 (cell division cycle 37 S. cerevisiae homolog)	CDC37_RAT	Hsp90 co-chaperone Cdc37	CDC37	Generic binding protein	Hsp90 co-chaperone Cdc37	-0.0305357	-0.480214
151	ICM_MOR Hedgehog signaling	ENSRNOG00000002041_at	ENSMUSG00000022687_at	Boc	biregional cell adhesion molecule-related/down-regulated by oncogenes (Cdon) binding protein	brother of CDO	Boc_predicted	biregional cell adhesion molecule-related/down-regulated by oncogenes (Cdon) binding protein (predicted)	BOC	Generic binding protein	biregional cell adhesion molecule-related/down-regulated by oncogenes (Cdon) binding protein (predicted)	0.403517	-0.136928
152	ICM_MOR Hedgehog signaling	ENSRNOG00000005310_at	ENSMUSG00000029686_at	Cul1	cullin 1	cullin-1	Cul1_predicted	cullin 1 (predicted)	Cul1/Rbx1 E3 ligase	Generic enzyme		-0.300359	0.738373
153	ICM_MOR Hedgehog signaling	ENSRNOG00000008332_at	ENSMUSG00000001761_at	Smo	smoothened homolog (Drosophila)	smoothened homolog	SMO_RAT	Smoothened homolog	Smoothened	GPCR	Smoothened homolog	1.23809	0.354447
154	ICM_MOR Hedgehog signaling	ENSRNOG00000011789_at	ENSMUSG00000038119_at	Cdon	Cdon homolog (mouse)	cell adhesion molecule-related/down-regulated by oncogenes; immunoglobulin superfamily member	CDON_RAT	Cell adhesion molecule-related/down-regulated by oncogenes	CDON	Generic binding protein	Cell adhesion molecule-related/down-regulated by oncogenes	0.844379	-1.96459
155	ICM_MOR Hedgehog signaling	ENSRNOG00000016823_at	ENSMUSG00000054115_at	Skp2	S-phase kinase-associated protein 2 (p45)	S-phase kinase-associated protein 2	RGD1562456_predicted	similar to S-phase kinase-associated protein 2 (F-box protein Skp2) (F-box/WD-40 protein 1) (predicted)	Cul1/Rbx1 E3 ligase	Generic enzyme		-0.504889	0.812122
156	ICM_MOR Hedgehog signaling	ENSRNOG00000019354_at	ENSMUSG00000021466_at	Ptch1	patched homolog 1 (Drosophila)	protein patched homolog 1; patched homolog 2	Ptch1	patched homolog 1 (Drosophila)	PTCH1	Generic receptor	patched homolog 1 (Drosophila)	-0.8173	0.0922213
157	ICM_MOR Hedgehog signaling	ENSRNOG00000019974_at	ENSMUSG00000055553_at	Uba52	ubiquitin A-52 residue ribosomal protein fusion product 1	60S ribosomal protein L40; CEP52; ubiquitin-60S ribosomal protein L40	RL40_RAT	Ubiquitin-60S ribosomal protein L40				-0.45573	0.0633834
158	ICM_BLA Notch signaling	ENSRNOG00000001250_at	ENSMUSG00000029570_at	Lfng	LFNG O-fucosylpeptide 3-beta-N-acetylglucosaminyltransferase	beta-1,3-N-acetylglucosaminyltransferase lunatic fringe; lunatic fringe gene homolog; O-fucosylpeptide 3-beta-N-acetylglucosaminyltransferase	LFNG_RAT	Beta-1,3-N-acetylglucosaminyltransferase lunatic fringe	Lunatic fringe	Generic enzyme	Beta-1,3-N-acetylglucosaminyltransferase lunatic fringe	0.65386	0.0395783
159	ICM_BLA Notch signaling	ENSRNOG00000003268_at	ENSMUSG00000050567_at	Maml1	mastermind like 1 (Drosophila)	mastermind-like protein 1	Maml1_predicted	mastermind like 1 (Drosophila) (predicted)	MAML1	Generic binding protein	mastermind like 1 (Drosophila) (predicted)	-0.822791	0.613365
160	ICM_BLA Notch signaling	ENSRNOG00000005310_at	ENSMUSG00000029686_at	Cul1	cullin 1	cullin-1	Cul1_predicted	cullin 1 (predicted)	Cullin 1	Generic binding protein	cullin 1 (predicted)	-0.300359	0.738373
161	ICM_BLA Notch signaling	ENSRNOG00000005874_at	ENSMUSG00000034771_at	Tle2	transducin-like enhancer of split 2 (E(sp1) homolog, Drosophila)	transducin-like enhancer of split 2, homolog of Drosophila E(spl); transducin-like enhancer protein 2; transducin-like enhancer of split 2 homolog	Tle2	transducin-like enhancer of split 2, homolog of Drosophila E(spl)	TLE	Generic binding protein		0.695373	-0.957942
162	ICM_BLA Notch signaling	ENSRNOG00000007443_at	ENSMUSG00000027276_at	Jag1	jagged 1	protein jagged-1	JAG1_RAT	Protein jagged-1	Jagged1	Receptor ligand	Protein jagged-1	-0.146195	0.925397
163	ICM_BLA Notch signaling	ENSRNOG00000009110_at	ENSMUSG00000019969_at	Psen1	presenilin 1	presenilin-1; PS-1	PSN1_RAT	Presenilin-1	gamma-Secretase complex	Generic protease		-0.319499	-0.97063
164	ICM_BLA Notch signaling	ENSRNOG00000011352_at	ENSMUSG00000030530_at	Furin	furin (paired basic amino acid cleaving enzyme)	furin; prohormone convertase 3; paired basic amino acid residue-cleaving enzyme; dibasic-processing enzyme; paired basic amino acid residue cleaving enzyme; Proprotein convertase subtilisin/kexin type 3 (paired basic amino acid cleaving enzyme, furin, membrane associated receptor protein); Paired basic amino acid cleaving enzyme (furin); proprotein convertase subtilisin/kexin type3	FURIN_RAT	Furin	Furin	Generic protease	Furin	-0.382171	0.417072
165	ICM_BLA Notch signaling	ENSRNOG00000013239_at	ENSMUSG00000024642_at	Tle4	transducin-like enhancer of split 4 (E(sp1) homolog, Drosophila)	transducin-like enhancer of split 4, homolog of Drosophila E(spl); transducin-like enhancer of split 4, E(spl) homolog; transducin-like enhancer protein 4	TLE4_RAT	Transducin-like enhancer protein 4	TLE	Generic binding protein		-0.369307	-1.93252
166	ICM_BLA Notch signaling	ENSRNOG00000014667_at	ENSMUSG00000014773_at	Dll1	delta-like 1 (Drosophila)	delta-like protein 1; delta1; drosophila Delta homolog 1	DLL1 (IC)_(RAT)	DLL1 intracellular domain				0.647881	-0.123937
167	ICM_BLA Notch signaling	ENSRNOG00000019322_at	ENSMUSG00000026923_at	Notch1	Notch homolog 1, translocation-associated (Drosophila)	neurogenic locus notch homolog protein 1; notch 1; Notch gene homolog 1; Drosophila Notch homolog 1 (controlling the the ectodermal and neural cell fate in Drosophila)	NOTC1_RAT	Neurogenic locus notch homolog protein 1	NOTCH1 precursor	Generic receptor	Neurogenic locus notch homolog protein 1	0.696211	-0.470606
168	BLA_MOR Notch signaling	ENSRNOG00000001250_at	ENSMUSG00000029570_at	Lfng	LFNG O-fucosylpeptide 3-beta-N-acetylglucosaminyltransferase	beta-1,3-N-acetylglucosaminyltransferase lunatic fringe; lunatic fringe gene homolog; O-fucosylpeptide 3-beta-N-acetylglucosaminyltransferase	LFNG_RAT	Beta-1,3-N-acetylglucosaminyltransferase lunatic fringe	Lunatic fringe	Generic enzyme	Beta-1,3-N-acetylglucosaminyltransferase lunatic fringe	0.65386	0.0395783
169	BLA_MOR Notch signaling	ENSRNOG00000003268_at	ENSMUSG00000050567_at	Maml1	mastermind like 1 (Drosophila)	mastermind-like protein 1	Maml1_predicted	mastermind like 1 (Drosophila) (predicted)	MAML1	Generic binding protein	mastermind like 1 (Drosophila) (predicted)	-0.822791	0.613365
170	BLA_MOR Notch signaling	ENSRNOG00000007443_at	ENSMUSG00000027276_at	Jag1	jagged 1	protein jagged-1	JAG1_RAT	Protein jagged-1	Jagged1	Receptor ligand	Protein jagged-1	-0.146195	0.925397
171	BLA_MOR Notch signaling	ENSRNOG00000008133_at	ENSMUSG00000018169_at	Mfng	MFNG O-fucosylpeptide 3-beta-N-acetylglucosaminyltransferase	manic fringe homolog; beta-1,3-N-acetylglucosaminyltransferase manic fringe	Mfng	manic fringe homolog (Drosophila)	Manic fringe glycosyltransferase	Generic enzyme	manic fringe homolog (Drosophila)	0.402543	-0.0821348
172	ICM_MOR Notch signaling	ENSRNOG00000001250_at	ENSMUSG00000029570_at	Lfng	LFNG O-fucosylpeptide 3-beta-N-acetylglucosaminyltransferase	beta-1,3-N-acetylglucosaminyltransferase lunatic fringe; lunatic fringe gene homolog; O-fucosylpeptide 3-beta-N-acetylglucosaminyltransferase	LFNG_RAT	Beta-1,3-N-acetylglucosaminyltransferase lunatic fringe	Lunatic fringe	Generic enzyme	Beta-1,3-N-acetylglucosaminyltransferase lunatic fringe	0.65386	0.0395783
173	ICM_MOR Notch signaling	ENSRNOG00000005310_at	ENSMUSG00000029686_at	Cul1	cullin 1	cullin-1	Cul1_predicted	cullin 1 (predicted)	Cullin 1	Generic binding protein	cullin 1 (predicted)	-0.300359	0.738373
174	ICM_MOR Notch signaling	ENSRNOG00000005874_at	ENSMUSG00000034771_at	Tle2	transducin-like enhancer of split 2 (E(sp1) homolog, Drosophila)	transducin-like enhancer of split 2, homolog of Drosophila E(spl); transducin-like enhancer protein 2; transducin-like enhancer of split 2 homolog	Tle2	transducin-like enhancer of split 2, homolog of Drosophila E(spl)	TLE	Generic binding protein		0.695373	-0.957942
175	ICM_MOR Notch signaling	ENSRNOG00000007443_at	ENSMUSG00000027276_at	Jag1	jagged 1	protein jagged-1	JAG1_RAT	Protein jagged-1	Jagged1	Receptor ligand	Protein jagged-1	-0.146195	0.925397
176	ICM_MOR Notch signaling	ENSRNOG00000008133_at	ENSMUSG00000018169_at	Mfng	MFNG O-fucosylpeptide 3-beta-N-acetylglucosaminyltransferase	manic fringe homolog; beta-1,3-N-acetylglucosaminyltransferase manic fringe	Mfng	manic fringe homolog (Drosophila)	Manic fringe glycosyltransferase	Generic enzyme	manic fringe homolog (Drosophila)	0.402543	-0.0821348
177	ICM_MOR Notch signaling	ENSRNOG00000009110_at	ENSMUSG00000019969_at	Psen1	presenilin 1	presenilin-1; PS-1	PSN1_RAT	Presenilin-1	gamma-Secretase complex	Generic protease		-0.319499	-0.97063
178	ICM_MOR Notch signaling	ENSRNOG00000011352_at	ENSMUSG00000030530_at	Furin	furin (paired basic amino acid cleaving enzyme)	furin; prohormone convertase 3; paired basic amino acid residue-cleaving enzyme; dibasic-processing enzyme; paired basic amino acid residue cleaving enzyme; Proprotein convertase subtilisin/kexin type 3 (paired basic amino acid cleaving enzyme, furin, membrane associated receptor protein); Paired basic amino acid cleaving enzyme (furin); proprotein convertase subtilisin/kexin type3	FURIN_RAT	Furin	Furin	Generic protease	Furin	-0.382171	0.417072
179	ICM_MOR Notch signaling	ENSRNOG00000013239_at	ENSMUSG00000024642_at	Tle4	transducin-like enhancer of split 4 (E(sp1) homolog, Drosophila)	transducin-like enhancer of split 4, homolog of Drosophila E(spl); transducin-like enhancer of split 4, E(spl) homolog; transducin-like enhancer protein 4	TLE4_RAT	Transducin-like enhancer protein 4	TLE	Generic binding protein		-0.369307	-1.93252
180	ICM_MOR Notch signaling	ENSRNOG00000014667_at	ENSMUSG00000014773_at	Dll1	delta-like 1 (Drosophila)	delta-like protein 1; delta1; drosophila Delta homolog 1	DLL1 (IC)_(RAT)	DLL1 intracellular domain				0.647881	-0.123937
181	ICM_MOR Notch signaling	ENSRNOG00000019322_at	ENSMUSG00000026923_at	Notch1	Notch homolog 1, translocation-associated (Drosophila)	neurogenic locus notch homolog protein 1; notch 1; Notch gene homolog 1; Drosophila Notch homolog 1 (controlling the the ectodermal and neural cell fate in Drosophila)	NOTC1_RAT	Neurogenic locus notch homolog protein 1	NOTCH1 precursor	Generic receptor	Neurogenic locus notch homolog protein 1	0.696211	-0.470606
182	ICM_BLA P53 signaling	ENSRNOG00000002823_at	ENSMUSG00000020366_at	Mapk9	mitogen-activated protein kinase 9	c-Jun N-terminal kinase 2; MAP kinase 9; p54-alpha; stress-activated protein kinase JNK2; SAPK-alpha; stress activated protein kinase alpha II; MAPK 9	MK09_RAT	Mitogen-activated protein kinase 9	JNK(MAPK8-10)	Protein kinase		-0.541055	0.142886
183	ICM_BLA P53 signaling	ENSRNOG00000008274_at	ENSMUSG00000030094_at	Xpc	xeroderma pigmentosum, complementation group C		Xpc_predicted	xeroderma pigmentosum, complementation group C (predicted)	XPC	Generic binding protein	xeroderma pigmentosum, complementation group C (predicted)	-0.712541	0.507877
184	ICM_BLA P53 signaling	ENSRNOG00000013180_at	ENSMUSG00000024382_at	Ercc3	excision repair cross-complementing rodent repair deficiency, complementation group 3	TFIIH basal transcription factor complex helicase XPB subunit; DNA excision repair protein ERCC-3	ERCC3_RAT	TFIIH basal transcription factor complex helicase XPB subunit	Core complex of TFIIH	Generic enzyme		-0.53374	0.103507
185	ICM_BLA P53 signaling	ENSRNOG00000019139_at	ENSMUSG00000006932_at	Ctnnb1	catenin (cadherin associated protein), beta 1	catenin beta-1; beta-catenin; catenin beta; catenin (cadherin associated protein), beta 1, 88kDa	CTNB1_RAT	Catenin beta-1	Beta-catenin	Generic binding protein	Catenin beta-1	0.100241	-1.40256
186	ICM_BLA P53 signaling	ENSRNOG00000019598_at	ENSMUSG00000023951_at	Vegfa	vascular endothelial growth factor A	vascular permeability factor; VEGF-A; VPF	VEGFA_RAT	Vascular endothelial growth factor A	VEGF-A	Receptor ligand	Vascular endothelial growth factor A	-0.17823	0.521028
187	ICM_BLA P53 signaling	ENSRNOG00000019913_at	ENSMUSG00000071646_at	Mta2	metastasis associated 1 family, member 2	metastasis-associated protein MTA2; metastasis-associated gene family, member 2	Mta2	metastasis-associated gene family, member 2	MTA2	Generic binding protein	metastasis-associated gene family, member 2	0.0459732	0.686995
188	BLA_MOR P53 signaling	ENSRNOG00000002791_at	ENSMUSG00000057329_at	Bcl2	B-cell CLL/lymphoma 2	apoptosis regulator Bcl-2; Bcl2-like protein; B-cell leukemia/lymphoma 2; B cell lymphoma 2 associated oncogene	BCL2_RAT	Apoptosis regulator Bcl-2	Bcl-2	Generic binding protein	Apoptosis regulator Bcl-2	0.362001	-0.206705
189	BLA_MOR P53 signaling	ENSRNOG00000002823_at	ENSMUSG00000020366_at	Mapk9	mitogen-activated protein kinase 9	c-Jun N-terminal kinase 2; MAP kinase 9; p54-alpha; stress-activated protein kinase JNK2; SAPK-alpha; stress activated protein kinase alpha II; MAPK 9	MK09_RAT	Mitogen-activated protein kinase 9	JNK(MAPK8-10)	Protein kinase		-0.541055	0.142886
190	BLA_MOR P53 signaling	ENSRNOG00000003977_at	ENSMUSG00000024190_at	Dusp1	dual specificity phosphatase 1	MAP kinase phosphatase-1; MAP kinase phosphatase 1; dual specificity protein phosphatase 1; protein-tyrosine phosphatase non-receptor type 16; mitogen-activated protein kinase phosphatase 1; protein-tyrosine phosphatase CL100; protein tyrosine phosphatase non-receptor type 16; 3CH134/CL100 PTPase; protein tyrosine phosphatase, non-receptor type 16; mitogen-activated protein (MAP) kinase phosphata…	DUS1_RAT	Dual specificity protein phosphatase 1	MKP-1	Protein phosphatase	Dual specificity protein phosphatase 1	0.716688	0.272251
191	BLA_MOR P53 signaling	ENSRNOG00000006304_at	ENSMUSG00000020184_at	Mdm2	Mdm2 p53 binding protein homolog (mouse)	E3 ubiquitin-protein ligase Mdm2; transformed mouse 3T3 cell double minute 2; double minute 2	Mdm2_predicted	transformed mouse 3T3 cell double minute 2 homolog (mouse) (predicted)	MDM2	Generic enzyme	transformed mouse 3T3 cell double minute 2 homolog (mouse) (predicted)	0.162982	0.684981
192	BLA_MOR P53 signaling	ENSRNOG00000013180_at	ENSMUSG00000024382_at	Ercc3	excision repair cross-complementing rodent repair deficiency, complementation group 3	TFIIH basal transcription factor complex helicase XPB subunit; DNA excision repair protein ERCC-3	ERCC3_RAT	TFIIH basal transcription factor complex helicase XPB subunit	Core complex of TFIIH	Generic enzyme		-0.53374	0.103507
193	BLA_MOR P53 signaling	ENSRNOG00000016029_at	ENSMUSG00000022105_at	Rb1	retinoblastoma 1	pp105; rb; retinoblastoma-associated protein; Retinoblastoma 1 (including osteosarcoma); pRb	RB_RAT	Retinoblastoma-associated protein	Rb protein	Generic binding protein	Retinoblastoma-associated protein	-0.552783	0.0209801
194	BLA_MOR P53 signaling	ENSRNOG00000019139_at	ENSMUSG00000006932_at	Ctnnb1	catenin (cadherin associated protein), beta 1	catenin beta-1; beta-catenin; catenin beta; catenin (cadherin associated protein), beta 1, 88kDa	CTNB1_RAT	Catenin beta-1	Beta-catenin	Generic binding protein	Catenin beta-1	0.100241	-1.40256
195	BLA_MOR P53 signaling	ENSRNOG00000019598_at	ENSMUSG00000023951_at	Vegfa	vascular endothelial growth factor A	vascular permeability factor; VEGF-A; VPF	VEGFA_RAT	Vascular endothelial growth factor A	VEGF-A	Receptor ligand	Vascular endothelial growth factor A	-0.17823	0.521028
196	BLA_MOR P53 signaling	ENSRNOG00000019913_at	ENSMUSG00000071646_at	Mta2	metastasis associated 1 family, member 2	metastasis-associated protein MTA2; metastasis-associated gene family, member 2	Mta2	metastasis-associated gene family, member 2	MTA2	Generic binding protein	metastasis-associated gene family, member 2	0.0459732	0.686995
197	BLA_MOR P53 signaling	ENSRNOG00000020748_at	ENSMUSG00000032479_at	Map4	microtubule-associated protein 4	MAP-4	MAP4_RAT	Microtubule-associated protein 4	MAP4	Generic binding protein	Microtubule-associated protein 4	-0.422818	0.0575667
198	BLA_MOR P53 signaling	ENSRNOG00000034272_at	ENSMUSG00000032405_at	Pias1	protein inhibitor of activated STAT, 1	E3 SUMO-protein ligase PIAS1	Pias1_predicted	protein inhibitor of activated STAT 1 (predicted)	PIAS1	Generic enzyme	protein inhibitor of activated STAT 1 (predicted)	-0.0860409	-0.592028
199	ICM_MOR P53 signaling	ENSRNOG00000002791_at	ENSMUSG00000057329_at	Bcl2	B-cell CLL/lymphoma 2	apoptosis regulator Bcl-2; Bcl2-like protein; B-cell leukemia/lymphoma 2; B cell lymphoma 2 associated oncogene	BCL2_RAT	Apoptosis regulator Bcl-2	Bcl-2	Generic binding protein	Apoptosis regulator Bcl-2	0.362001	-0.206705
200	ICM_MOR P53 signaling	ENSRNOG00000002823_at	ENSMUSG00000020366_at	Mapk9	mitogen-activated protein kinase 9	c-Jun N-terminal kinase 2; MAP kinase 9; p54-alpha; stress-activated protein kinase JNK2; SAPK-alpha; stress activated protein kinase alpha II; MAPK 9	MK09_RAT	Mitogen-activated protein kinase 9	JNK(MAPK8-10)	Protein kinase		-0.541055	0.142886
201	ICM_MOR P53 signaling	ENSRNOG00000003977_at	ENSMUSG00000024190_at	Dusp1	dual specificity phosphatase 1	MAP kinase phosphatase-1; MAP kinase phosphatase 1; dual specificity protein phosphatase 1; protein-tyrosine phosphatase non-receptor type 16; mitogen-activated protein kinase phosphatase 1; protein-tyrosine phosphatase CL100; protein tyrosine phosphatase non-receptor type 16; 3CH134/CL100 PTPase; protein tyrosine phosphatase, non-receptor type 16; mitogen-activated protein (MAP) kinase phosphata…	DUS1_RAT	Dual specificity protein phosphatase 1	MKP-1	Protein phosphatase	Dual specificity protein phosphatase 1	0.716688	0.272251
202	ICM_MOR P53 signaling	ENSRNOG00000006304_at	ENSMUSG00000020184_at	Mdm2	Mdm2 p53 binding protein homolog (mouse)	E3 ubiquitin-protein ligase Mdm2; transformed mouse 3T3 cell double minute 2; double minute 2	Mdm2_predicted	transformed mouse 3T3 cell double minute 2 homolog (mouse) (predicted)	MDM2	Generic enzyme	transformed mouse 3T3 cell double minute 2 homolog (mouse) (predicted)	0.162982	0.684981
203	ICM_MOR P53 signaling	ENSRNOG00000008274_at	ENSMUSG00000030094_at	Xpc	xeroderma pigmentosum, complementation group C		Xpc_predicted	xeroderma pigmentosum, complementation group C (predicted)	XPC	Generic binding protein	xeroderma pigmentosum, complementation group C (predicted)	-0.712541	0.507877
204	ICM_MOR P53 signaling	ENSRNOG00000013180_at	ENSMUSG00000024382_at	Ercc3	excision repair cross-complementing rodent repair deficiency, complementation group 3	TFIIH basal transcription factor complex helicase XPB subunit; DNA excision repair protein ERCC-3	ERCC3_RAT	TFIIH basal transcription factor complex helicase XPB subunit	Core complex of TFIIH	Generic enzyme		-0.53374	0.103507
205	ICM_MOR P53 signaling	ENSRNOG00000016029_at	ENSMUSG00000022105_at	Rb1	retinoblastoma 1	pp105; rb; retinoblastoma-associated protein; Retinoblastoma 1 (including osteosarcoma); pRb	RB_RAT	Retinoblastoma-associated protein	Rb protein	Generic binding protein	Retinoblastoma-associated protein	-0.552783	0.0209801
206	ICM_MOR P53 signaling	ENSRNOG00000019913_at	ENSMUSG00000071646_at	Mta2	metastasis associated 1 family, member 2	metastasis-associated protein MTA2; metastasis-associated gene family, member 2	Mta2	metastasis-associated gene family, member 2	MTA2	Generic binding protein	metastasis-associated gene family, member 2	0.0459732	0.686995
207	ICM_BLA PDGF signaling via STAT	ENSRNOG00000000145_at	ENSMUSG00000028698_at	Pik3r3	phosphoinositide-3-kinase, regulatory subunit 3 (gamma)	phosphatidylinositol 3-kinase regulatory subunit gamma; ptdIns-3-kinase regulatory subunit p55-gamma; PI3-kinase p85 subunit gamma; ptdIns-3-kinase p85-gamma; PI3-kinase subunit p55-gamma; ptdIns-3-kinase regulatory subunit gamma; PI3-kinase regulatory subunit gamma; p55PIK; phosphatidylinositol 3-kinase 55 kDa regulatory subunit gamma; phosphatidylinositol 3 kinase, regulatory subunit, polypepti…	P55G_RAT	Phosphatidylinositol 3-kinase regulatory subunit gamma	PI3K reg class IA	Generic binding protein		-0.0154117	-1.27751
208	ICM_BLA PDGF signaling via STAT	ENSRNOG00000002244_at	ENSMUSG00000029231_at	Pdgfra	platelet derived growth factor receptor, alpha polypeptide	PDGF-R-alpha; CD140 antigen-like family member A; alpha-type platelet-derived growth factor receptor	PGFRA_RAT	Alpha-type platelet-derived growth factor receptor	PDGF receptor	Receptor with enzyme activity		-0.376103	0.904514
209	ICM_BLA PDGF signaling via STAT	ENSRNOG00000011157_at	ENSMUSG00000028530_at	Jak1	Janus kinase 1	tyrosine-protein kinase JAK1; Janus protein tyrosine kinase 1	Jak1	Janus kinase 1	JAK1	Protein kinase	Janus kinase 1	-0.317986	-0.980749
210	ICM_BLA PDGF signaling via STAT	ENSRNOG00000018677_at	ENSMUSG00000004056_at	Akt2	v-akt murine thymoma viral oncogene homolog 2	RAC-PK-beta; RAC-beta serine/threonine-protein kinase; protein kinase Akt-2; protein kinase B, beta; PKB beta; AKT2 kinase; murine thymoma viral (v-akt) oncogene homolog 2; protein kinase B beta; thymoma viral proto-oncogene 2; RAC protein kinase beta RAC-PK beta	AKT2_RAT	RAC-beta serine/threonine-protein kinase	AKT(PKB)	Protein kinase		0.313487	-0.754468
211	ICM_BLA PDGF signaling via STAT	ENSRNOG00000018903_at	ENSMUSG00000041417_at	Pik3r1	phosphoinositide-3-kinase, regulatory subunit 1 (alpha)	phosphatidylinositol 3-kinase 85 kDa regulatory subunit alpha; PI3K regulatory subunit alpha; ptdIns-3-kinase regulatory subunit alpha; PI3-kinase regulatory subunit alpha; PI3-kinase subunit p85-alpha; PI3-kinase p85 subunit alpha; ptdIns-3-kinase regulatory subunit p85-alpha; Phosphoinositide 3-kinase, regulatory subunit, polypeptide 1 (p85 alpha); phosphatidylinositol 3-kinase, regulatory subu…	P85A_RAT	Phosphatidylinositol 3-kinase regulatory subunit alpha	PI3K reg class IA	Generic binding protein		-0.12522	-1.09096
212	ICM_BLA PDGF signaling via STAT	ENSRNOG00000019075_at	ENSMUSG00000020919_at	Stat5b	signal transducer and activator of transcription 5B	Signal transducer and activator of transcription 5a	STA5B_RAT	Signal transducer and activator of transcription 5B	STAT5	Transcription factor		0.361656	-0.939218
213	ICM_BLA PDGF signaling via STAT	ENSRNOG00000019496_at	ENSMUSG00000004043_at	Stat5a	signal transducer and activator of transcription 5A	mammary gland factor; signal transducer and activator of transcription 5	STA5A_RAT	Signal transducer and activator of transcription 5A	STAT5	Transcription factor		-1.56688	0.177789
214	BLA_MOR PDGF signaling via STAT	ENSRNOG00000000145_at	ENSMUSG00000028698_at	Pik3r3	phosphoinositide-3-kinase, regulatory subunit 3 (gamma)	phosphatidylinositol 3-kinase regulatory subunit gamma; ptdIns-3-kinase regulatory subunit p55-gamma; PI3-kinase p85 subunit gamma; ptdIns-3-kinase p85-gamma; PI3-kinase subunit p55-gamma; ptdIns-3-kinase regulatory subunit gamma; PI3-kinase regulatory subunit gamma; p55PIK; phosphatidylinositol 3-kinase 55 kDa regulatory subunit gamma; phosphatidylinositol 3 kinase, regulatory subunit, polypepti…	P55G_RAT	Phosphatidylinositol 3-kinase regulatory subunit gamma	PI3K reg class IA	Generic binding protein		-0.0154117	-1.27751
215	BLA_MOR PDGF signaling via STAT	ENSRNOG00000002244_at	ENSMUSG00000029231_at	Pdgfra	platelet derived growth factor receptor, alpha polypeptide	PDGF-R-alpha; CD140 antigen-like family member A; alpha-type platelet-derived growth factor receptor	PGFRA_RAT	Alpha-type platelet-derived growth factor receptor	PDGF receptor	Receptor with enzyme activity		-0.376103	0.904514
216	BLA_MOR PDGF signaling via STAT	ENSRNOG00000004500_at	ENSMUSG00000022346_at	Myc	myelocytomatosis oncogene	transcription factor p64; proto-oncogene c-Myc; v-myc avian myelocytomatosis viral oncogene homolog; myelocytomatosis viral oncogene homolog; Avian myelocytomatosis viral (v-myc) oncogene homolog; myc proto-oncogene protein	MYC_RAT	Myc proto-oncogene protein	c-Myc	Transcription factor	Myc proto-oncogene protein	-0.073177	-0.666093
217	BLA_MOR PDGF signaling via STAT	ENSRNOG00000004826_at	ENSMUSG00000034801_at	Sos2	son of sevenless homolog 2 (Drosophila)	son of sevenless 1; son of sevenless homolog 2	Sos2	son of sevenless homolog 2 (Drosophila)	SOS	Regulators (GDI, GAP, GEF)		-0.219666	-0.697736
218	BLA_MOR PDGF signaling via STAT	ENSRNOG00000009495_at	ENSMUSG00000027646_at	Src	v-src sarcoma (Schmidt-Ruppin A-2) viral oncogene homolog (avian)	tyrosine protein kinase pp60-c-src; tyrosine protein kinase c-src; c-Src; pp60c-src; p60-Src; proto-oncogene tyrosine-protein kinase Src; proto-oncogene c-Src; Rous sarcoma oncogene	SRC_RAT	Proto-oncogene tyrosine-protein kinase Src	c-Src	Protein kinase	Proto-oncogene tyrosine-protein kinase Src	0.420351	-0.160202
219	BLA_MOR PDGF signaling via STAT	ENSRNOG00000011157_at	ENSMUSG00000028530_at	Jak1	Janus kinase 1	tyrosine-protein kinase JAK1; Janus protein tyrosine kinase 1	Jak1	Janus kinase 1	JAK1	Protein kinase	Janus kinase 1	-0.317986	-0.980749
220	BLA_MOR PDGF signaling via STAT	ENSRNOG00000018461_at	ENSMUSG00000024620_at	Pdgfrb	platelet derived growth factor receptor, beta polypeptide	PDGF-R-beta; beta-type platelet-derived growth factor receptor; Platelet-derived growth factor receptor, beta; platelet-derived growth factor receptor beta variant 1; CD140 antigen-like family member B	PGFRB_RAT	Beta-type platelet-derived growth factor receptor	PDGF receptor	Receptor with enzyme activity		-1.10523	-0.681541
221	BLA_MOR PDGF signaling via STAT	ENSRNOG00000018677_at	ENSMUSG00000004056_at	Akt2	v-akt murine thymoma viral oncogene homolog 2	RAC-PK-beta; RAC-beta serine/threonine-protein kinase; protein kinase Akt-2; protein kinase B, beta; PKB beta; AKT2 kinase; murine thymoma viral (v-akt) oncogene homolog 2; protein kinase B beta; thymoma viral proto-oncogene 2; RAC protein kinase beta RAC-PK beta	AKT2_RAT	RAC-beta serine/threonine-protein kinase	AKT(PKB)	Protein kinase		0.313487	-0.754468
222	BLA_MOR PDGF signaling via STAT	ENSRNOG00000019075_at	ENSMUSG00000020919_at	Stat5b	signal transducer and activator of transcription 5B	Signal transducer and activator of transcription 5a	STA5B_RAT	Signal transducer and activator of transcription 5B	STAT5	Transcription factor		0.361656	-0.939218
223	ICM_MOR PDGF signaling via STAT	ENSRNOG00000000145_at	ENSMUSG00000028698_at	Pik3r3	phosphoinositide-3-kinase, regulatory subunit 3 (gamma)	phosphatidylinositol 3-kinase regulatory subunit gamma; ptdIns-3-kinase regulatory subunit p55-gamma; PI3-kinase p85 subunit gamma; ptdIns-3-kinase p85-gamma; PI3-kinase subunit p55-gamma; ptdIns-3-kinase regulatory subunit gamma; PI3-kinase regulatory subunit gamma; p55PIK; phosphatidylinositol 3-kinase 55 kDa regulatory subunit gamma; phosphatidylinositol 3 kinase, regulatory subunit, polypepti…	P55G_RAT	Phosphatidylinositol 3-kinase regulatory subunit gamma	PI3K reg class IA	Generic binding protein		-0.0154117	-1.27751
224	ICM_MOR PDGF signaling via STAT	ENSRNOG00000002244_at	ENSMUSG00000029231_at	Pdgfra	platelet derived growth factor receptor, alpha polypeptide	PDGF-R-alpha; CD140 antigen-like family member A; alpha-type platelet-derived growth factor receptor	PGFRA_RAT	Alpha-type platelet-derived growth factor receptor	PDGF receptor	Receptor with enzyme activity		-0.376103	0.904514
225	ICM_MOR PDGF signaling via STAT	ENSRNOG00000004500_at	ENSMUSG00000022346_at	Myc	myelocytomatosis oncogene	transcription factor p64; proto-oncogene c-Myc; v-myc avian myelocytomatosis viral oncogene homolog; myelocytomatosis viral oncogene homolog; Avian myelocytomatosis viral (v-myc) oncogene homolog; myc proto-oncogene protein	MYC_RAT	Myc proto-oncogene protein	c-Myc	Transcription factor	Myc proto-oncogene protein	-0.073177	-0.666093
226	ICM_MOR PDGF signaling via STAT	ENSRNOG00000004826_at	ENSMUSG00000034801_at	Sos2	son of sevenless homolog 2 (Drosophila)	son of sevenless 1; son of sevenless homolog 2	Sos2	son of sevenless homolog 2 (Drosophila)	SOS	Regulators (GDI, GAP, GEF)		-0.219666	-0.697736
227	ICM_MOR PDGF signaling via STAT	ENSRNOG00000009495_at	ENSMUSG00000027646_at	Src	v-src sarcoma (Schmidt-Ruppin A-2) viral oncogene homolog (avian)	tyrosine protein kinase pp60-c-src; tyrosine protein kinase c-src; c-Src; pp60c-src; p60-Src; proto-oncogene tyrosine-protein kinase Src; proto-oncogene c-Src; Rous sarcoma oncogene	SRC_RAT	Proto-oncogene tyrosine-protein kinase Src	c-Src	Protein kinase	Proto-oncogene tyrosine-protein kinase Src	0.420351	-0.160202
228	ICM_MOR PDGF signaling via STAT	ENSRNOG00000011157_at	ENSMUSG00000028530_at	Jak1	Janus kinase 1	tyrosine-protein kinase JAK1; Janus protein tyrosine kinase 1	Jak1	Janus kinase 1	JAK1	Protein kinase	Janus kinase 1	-0.317986	-0.980749
229	ICM_MOR PDGF signaling via STAT	ENSRNOG00000018461_at	ENSMUSG00000024620_at	Pdgfrb	platelet derived growth factor receptor, beta polypeptide	PDGF-R-beta; beta-type platelet-derived growth factor receptor; Platelet-derived growth factor receptor, beta; platelet-derived growth factor receptor beta variant 1; CD140 antigen-like family member B	PGFRB_RAT	Beta-type platelet-derived growth factor receptor	PDGF receptor	Receptor with enzyme activity		-1.10523	-0.681541
230	ICM_MOR PDGF signaling via STAT	ENSRNOG00000018903_at	ENSMUSG00000041417_at	Pik3r1	phosphoinositide-3-kinase, regulatory subunit 1 (alpha)	phosphatidylinositol 3-kinase 85 kDa regulatory subunit alpha; PI3K regulatory subunit alpha; ptdIns-3-kinase regulatory subunit alpha; PI3-kinase regulatory subunit alpha; PI3-kinase subunit p85-alpha; PI3-kinase p85 subunit alpha; ptdIns-3-kinase regulatory subunit p85-alpha; Phosphoinositide 3-kinase, regulatory subunit, polypeptide 1 (p85 alpha); phosphatidylinositol 3-kinase, regulatory subu…	P85A_RAT	Phosphatidylinositol 3-kinase regulatory subunit alpha	PI3K reg class IA	Generic binding protein		-0.12522	-1.09096
231	ICM_MOR PDGF signaling via STAT	ENSRNOG00000019228_at	ENSMUSG00000031834_at	Pik3r2	phosphoinositide-3-kinase, regulatory subunit 2 (beta)	ptdIns-3-kinase p85-beta; ptdIns-3-kinase regulatory subunit beta; phosphatidylinositol 3-kinase 85 kDa regulatory subunit beta; PI3-kinase subunit p85-beta; PI3-kinase regulatory subunit beta; phosphatidylinositol 3-kinase, regulatory subunit, polypeptide 2 (p85 beta); PI3-kinase p85 subunit beta; phosphatidylinositol 3-kinase regulartory subunit polypeptide 2; PI3K regulatory subunit beta; phos…	P85B_RAT	Phosphatidylinositol 3-kinase regulatory subunit beta	PI3K reg class IA	Generic binding protein		-0.402131	0.00484648
232	ICM_MOR PDGF signaling via STAT	ENSRNOG00000019496_at	ENSMUSG00000004043_at	Stat5a	signal transducer and activator of transcription 5A	mammary gland factor; signal transducer and activator of transcription 5	STA5A_RAT	Signal transducer and activator of transcription 5A	STAT5	Transcription factor		-1.56688	0.177789
233	ICM_MOR PDGF signaling via STAT	ENSRNOG00000019742_at	ENSMUSG00000004040_at	Stat3	signal transducer and activator of transcription 3		STAT3_RAT	Signal transducer and activator of transcription 3	STAT3	Transcription factor	Signal transducer and activator of transcription 3	0.0720788	-0.433459
234	ICM_MOR PDGF signaling via STAT	ENSRNOG00000022485_at	ENSMUSG00000025199_at	Chuk	conserved helix-loop-helix ubiquitous kinase	inhibitor of nuclear factor kappa-B kinase subunit alpha	Chuk_predicted	conserved helix-loop-helix ubiquitous kinase (predicted)	IKK (cat)	Protein kinase		-0.0337791	0.416457
235	ICM_BLA PI3K-AKT and MAPK growth hormone signaling	ENSRNOG00000006612_at	ENSMUSG00000018932_at	Map2k3	mitogen activated protein kinase kinase 3		Map2k3	mitogen activated protein kinase kinase 3	MEK3(MAP2K3)	Protein kinase	mitogen activated protein kinase kinase 3	-0.149366	0.739119
236	ICM_BLA PI3K-AKT and MAPK growth hormone signaling	ENSRNOG00000006789_at	ENSMUSG00000025408_at	Ddit3	DNA-damage inducible transcript 3	DDIT-3; growth arrest and DNA-damage-inducible protein GADD153; c/EBP-homologous protein 10; DNA damage-inducible transcript 3 protein; C/EBP homologous protein	DDIT3_RAT	DNA damage-inducible transcript 3 protein	C/EBP zeta	Transcription factor	DNA damage-inducible transcript 3 protein	-0.621168	1.76445
237	ICM_BLA PI3K-AKT and MAPK growth hormone signaling	ENSRNOG00000007887_at	ENSMUSG00000026436_at	Elk4	ELK4, member of ETS oncogene family		Elk4_predicted	ELK4, member of ETS oncogene family (predicted)	Elk-4	Transcription factor	ELK4, member of ETS oncogene family (predicted)	-0.697594	0.437882
238	ICM_BLA PI3K-AKT and MAPK growth hormone signaling	ENSRNOG00000007916_at	ENSMUSG00000022607_at	Ptk2	PTK2 protein tyrosine kinase 2	pp125FAK; FADK 1; protein-tyrosine kinase 2; focal adhesion kinase 1; protein tyrosine kinase 2; focal adhesion kinase-related nonkinase	FAK1_RAT	Focal adhesion kinase 1	FAK1	Protein kinase	Focal adhesion kinase 1	-0.507818	0.66026
239	ICM_BLA PI3K-AKT and MAPK growth hormone signaling	ENSRNOG00000010153_at	ENSMUSG00000000441_at	Raf1	v-raf-leukemia viral oncogene 1	proto-oncogene c-RAF; raf-1; v-raf-1 murine leukemia viral oncogene homolog 1; C-RAF; RAF proto-oncogene serine/threonine-protein kinase; murine leukemia viral (v-raf-1) oncogene homolog 1 (3611-MSV); cRaf	RAF1_RAT	RAF proto-oncogene serine/threonine-protein kinase	c-Raf-1	Protein kinase	RAF proto-oncogene serine/threonine-protein kinase	-0.416779	0.93763
240	ICM_BLA PI3K-AKT and MAPK growth hormone signaling	ENSRNOG00000014294_at	ENSMUSG00000004266_at	Ptpn6	protein tyrosine phosphatase, non-receptor type 6	protein-tyrosine phosphatase SHP-1; tyrosine-protein phosphatase non-receptor type 6; SH2 phosphatase 1	PTN6_RAT	Tyrosine-protein phosphatase non-receptor type 6	SHP-1	Protein phosphatase	Tyrosine-protein phosphatase non-receptor type 6	-0.684016	0.925226
241	ICM_BLA PI3K-AKT and MAPK growth hormone signaling	ENSRNOG00000018677_at	ENSMUSG00000004056_at	Akt2	v-akt murine thymoma viral oncogene homolog 2	RAC-PK-beta; RAC-beta serine/threonine-protein kinase; protein kinase Akt-2; protein kinase B, beta; PKB beta; AKT2 kinase; murine thymoma viral (v-akt) oncogene homolog 2; protein kinase B beta; thymoma viral proto-oncogene 2; RAC protein kinase beta RAC-PK beta	AKT2_RAT	RAC-beta serine/threonine-protein kinase	AKT(PKB)	Protein kinase		0.313487	-0.754468
242	ICM_BLA PI3K-AKT and MAPK growth hormone signaling	ENSRNOG00000018903_at	ENSMUSG00000041417_at	Pik3r1	phosphoinositide-3-kinase, regulatory subunit 1 (alpha)	phosphatidylinositol 3-kinase 85 kDa regulatory subunit alpha; PI3K regulatory subunit alpha; ptdIns-3-kinase regulatory subunit alpha; PI3-kinase regulatory subunit alpha; PI3-kinase subunit p85-alpha; PI3-kinase p85 subunit alpha; ptdIns-3-kinase regulatory subunit p85-alpha; Phosphoinositide 3-kinase, regulatory subunit, polypeptide 1 (p85 alpha); phosphatidylinositol 3-kinase, regulatory subu…	P85A_RAT	Phosphatidylinositol 3-kinase regulatory subunit alpha	PI3K reg class IA (p85-alpha)	Generic binding protein	Phosphatidylinositol 3-kinase regulatory subunit alpha	-0.12522	-1.09096
243	ICM_BLA PI3K-AKT and MAPK growth hormone signaling	ENSRNOG00000025114_at	ENSMUSG00000056501_at	Cebpb	CCAAT/enhancer binding protein (C/EBP), beta	Liver activating protein (LAP also NF-IL6 nuclear factor-IL6 previously designated TCF5); C/EBP beta; IL-6DBP; silencer factor B; liver-enriched transcriptional activator; CCAAT/enhancer-binding protein beta; SF-B; nuclear factor-IL6; c/EBP-related protein 2; liver activating protein (LAP); Liver activating protein (LAP, also NF-IL6, nuclear factor-IL6, previously designated TCF5); interleukin-6-…	CEBPB_RAT	CCAAT/enhancer-binding protein beta	C/EBPbeta	Transcription factor	CCAAT/enhancer-binding protein beta	0.085706	-0.563503
244	ICM_BLA PI3K-AKT and MAPK growth hormone signaling	ENSRNOG00000027839_at	ENSMUSG00000059456_at	Ptk2b	PTK2B protein tyrosine kinase 2 beta	cell adhesion kinase beta; CAK-beta; CAK beta; protein-tyrosine kinase 2-beta; focal adhesion kinase 2; FADK 2; proline-rich tyrosine kinase 2; calcium-dependent tyrosine kinase; PTK2 protein tyrosine kinase 2 beta; protein tyrosine kinase 2 beta; CADTK	FAK2_RAT	Protein-tyrosine kinase 2-beta	Pyk2(FAK2)	Protein kinase	Protein-tyrosine kinase 2-beta	0.0570212	-0.662136
245	ICM_BLA PI3K-AKT and MAPK growth hormone signaling	ENSRNOG00000030124_at	ENSMUSG00000043733_at	Ptpn11	protein tyrosine phosphatase, non-receptor type 11	SH-PTP2 protein tyrosine phosphatase, non-receptor type 11; tyrosine-protein phosphatase non-receptor type 11; protein-tyrosine phosphatase SYP; protein-tyrosine phosphatase 1D; PTP-1D; SHP-2; encodes catalytic domain; protein tyrosine phosphatase SH-PTP2; SH-PTP2 protein tyrosine phosphatase non-receptor type 11; null	PTN11_RAT	Tyrosine-protein phosphatase non-receptor type 11	SHP-2	Protein phosphatase	Tyrosine-protein phosphatase non-receptor type 11	0.35095	-0.527077
246	BLA_MOR PI3K-AKT and MAPK growth hormone signaling	ENSRNOG00000001597_at	ENSMUSG00000027104_at	Atf2	activating transcription factor 2	cAMP-dependent transcription factor ATF-2; cyclic AMP-dependent transcription factor ATF-2; cAMP response element-binding protein CRE-BP1	ATF2_RAT	Cyclic AMP-dependent transcription factor ATF-2	ATF-2	Transcription factor	Cyclic AMP-dependent transcription factor ATF-2	0.0658968	-0.531632
247	BLA_MOR PI3K-AKT and MAPK growth hormone signaling	ENSRNOG00000004826_at	ENSMUSG00000034801_at	Sos2	son of sevenless homolog 2 (Drosophila)	son of sevenless 1; son of sevenless homolog 2	Sos2	son of sevenless homolog 2 (Drosophila)	SOS	Regulators (GDI, GAP, GEF)		-0.219666	-0.697736
248	BLA_MOR PI3K-AKT and MAPK growth hormone signaling	ENSRNOG00000006789_at	ENSMUSG00000025408_at	Ddit3	DNA-damage inducible transcript 3	DDIT-3; growth arrest and DNA-damage-inducible protein GADD153; c/EBP-homologous protein 10; DNA damage-inducible transcript 3 protein; C/EBP homologous protein	DDIT3_RAT	DNA damage-inducible transcript 3 protein	C/EBP zeta	Transcription factor	DNA damage-inducible transcript 3 protein	-0.621168	1.76445
249	BLA_MOR PI3K-AKT and MAPK growth hormone signaling	ENSRNOG00000007916_at	ENSMUSG00000022607_at	Ptk2	PTK2 protein tyrosine kinase 2	pp125FAK; FADK 1; protein-tyrosine kinase 2; focal adhesion kinase 1; protein tyrosine kinase 2; focal adhesion kinase-related nonkinase	FAK1_RAT	Focal adhesion kinase 1	FAK1	Protein kinase	Focal adhesion kinase 1	-0.507818	0.66026
250	BLA_MOR PI3K-AKT and MAPK growth hormone signaling	ENSRNOG00000009495_at	ENSMUSG00000027646_at	Src	v-src sarcoma (Schmidt-Ruppin A-2) viral oncogene homolog (avian)	tyrosine protein kinase pp60-c-src; tyrosine protein kinase c-src; c-Src; pp60c-src; p60-Src; proto-oncogene tyrosine-protein kinase Src; proto-oncogene c-Src; Rous sarcoma oncogene	SRC_RAT	Proto-oncogene tyrosine-protein kinase Src	c-Src	Protein kinase	Proto-oncogene tyrosine-protein kinase Src	0.420351	-0.160202
251	BLA_MOR PI3K-AKT and MAPK growth hormone signaling	ENSRNOG00000010153_at	ENSMUSG00000000441_at	Raf1	v-raf-leukemia viral oncogene 1	proto-oncogene c-RAF; raf-1; v-raf-1 murine leukemia viral oncogene homolog 1; C-RAF; RAF proto-oncogene serine/threonine-protein kinase; murine leukemia viral (v-raf-1) oncogene homolog 1 (3611-MSV); cRaf	RAF1_RAT	RAF proto-oncogene serine/threonine-protein kinase	c-Raf-1	Protein kinase	RAF proto-oncogene serine/threonine-protein kinase	-0.416779	0.93763
252	BLA_MOR PI3K-AKT and MAPK growth hormone signaling	ENSRNOG00000011207_at	ENSMUSG00000020713_at	Gh1	growth hormone 1	somatotropin	SOMA_RAT	Somatotropin	Somatotropin	Receptor ligand	Somatotropin	0.455533	0.0119816
253	BLA_MOR PI3K-AKT and MAPK growth hormone signaling	ENSRNOG00000017419_at	ENSMUSG00000014426_at	Map3k4	mitogen activated protein kinase kinase kinase 4	mitogen-activated protein kinase kinase kinase 4	Map3k4_predicted	mitogen activated protein kinase kinase kinase 4 (predicted)	MEKK4(MAP3K4)	Protein kinase	mitogen activated protein kinase kinase kinase 4 (predicted)	-0.707843	-0.295541
254	BLA_MOR PI3K-AKT and MAPK growth hormone signaling	ENSRNOG00000018677_at	ENSMUSG00000004056_at	Akt2	v-akt murine thymoma viral oncogene homolog 2	RAC-PK-beta; RAC-beta serine/threonine-protein kinase; protein kinase Akt-2; protein kinase B, beta; PKB beta; AKT2 kinase; murine thymoma viral (v-akt) oncogene homolog 2; protein kinase B beta; thymoma viral proto-oncogene 2; RAC protein kinase beta RAC-PK beta	AKT2_RAT	RAC-beta serine/threonine-protein kinase	AKT(PKB)	Protein kinase		0.313487	-0.754468
255	BLA_MOR PI3K-AKT and MAPK growth hormone signaling	ENSRNOG00000025114_at	ENSMUSG00000056501_at	Cebpb	CCAAT/enhancer binding protein (C/EBP), beta	Liver activating protein (LAP also NF-IL6 nuclear factor-IL6 previously designated TCF5); C/EBP beta; IL-6DBP; silencer factor B; liver-enriched transcriptional activator; CCAAT/enhancer-binding protein beta; SF-B; nuclear factor-IL6; c/EBP-related protein 2; liver activating protein (LAP); Liver activating protein (LAP, also NF-IL6, nuclear factor-IL6, previously designated TCF5); interleukin-6-…	CEBPB_RAT	CCAAT/enhancer-binding protein beta	C/EBPbeta	Transcription factor	CCAAT/enhancer-binding protein beta	0.085706	-0.563503
256	BLA_MOR PI3K-AKT and MAPK growth hormone signaling	ENSRNOG00000027839_at	ENSMUSG00000059456_at	Ptk2b	PTK2B protein tyrosine kinase 2 beta	cell adhesion kinase beta; CAK-beta; CAK beta; protein-tyrosine kinase 2-beta; focal adhesion kinase 2; FADK 2; proline-rich tyrosine kinase 2; calcium-dependent tyrosine kinase; PTK2 protein tyrosine kinase 2 beta; protein tyrosine kinase 2 beta; CADTK	FAK2_RAT	Protein-tyrosine kinase 2-beta	Pyk2(FAK2)	Protein kinase	Protein-tyrosine kinase 2-beta	0.0570212	-0.662136
257	BLA_MOR PI3K-AKT and MAPK growth hormone signaling	ENSRNOG00000030124_at	ENSMUSG00000043733_at	Ptpn11	protein tyrosine phosphatase, non-receptor type 11	SH-PTP2 protein tyrosine phosphatase, non-receptor type 11; tyrosine-protein phosphatase non-receptor type 11; protein-tyrosine phosphatase SYP; protein-tyrosine phosphatase 1D; PTP-1D; SHP-2; encodes catalytic domain; protein tyrosine phosphatase SH-PTP2; SH-PTP2 protein tyrosine phosphatase non-receptor type 11; null	PTN11_RAT	Tyrosine-protein phosphatase non-receptor type 11	SHP-2	Protein phosphatase	Tyrosine-protein phosphatase non-receptor type 11	0.35095	-0.527077
258	ICM_MOR PI3K-AKT and MAPK growth hormone signaling	ENSRNOG00000004826_at	ENSMUSG00000034801_at	Sos2	son of sevenless homolog 2 (Drosophila)	son of sevenless 1; son of sevenless homolog 2	Sos2	son of sevenless homolog 2 (Drosophila)	SOS	Regulators (GDI, GAP, GEF)		-0.219666	-0.697736
259	ICM_MOR PI3K-AKT and MAPK growth hormone signaling	ENSRNOG00000006612_at	ENSMUSG00000018932_at	Map2k3	mitogen activated protein kinase kinase 3		Map2k3	mitogen activated protein kinase kinase 3	MEK3(MAP2K3)	Protein kinase	mitogen activated protein kinase kinase 3	-0.149366	0.739119
260	ICM_MOR PI3K-AKT and MAPK growth hormone signaling	ENSRNOG00000006789_at	ENSMUSG00000025408_at	Ddit3	DNA-damage inducible transcript 3	DDIT-3; growth arrest and DNA-damage-inducible protein GADD153; c/EBP-homologous protein 10; DNA damage-inducible transcript 3 protein; C/EBP homologous protein	DDIT3_RAT	DNA damage-inducible transcript 3 protein	C/EBP zeta	Transcription factor	DNA damage-inducible transcript 3 protein	-0.621168	1.76445
261	ICM_MOR PI3K-AKT and MAPK growth hormone signaling	ENSRNOG00000007887_at	ENSMUSG00000026436_at	Elk4	ELK4, member of ETS oncogene family		Elk4_predicted	ELK4, member of ETS oncogene family (predicted)	Elk-4	Transcription factor	ELK4, member of ETS oncogene family (predicted)	-0.697594	0.437882
262	ICM_MOR PI3K-AKT and MAPK growth hormone signaling	ENSRNOG00000007916_at	ENSMUSG00000022607_at	Ptk2	PTK2 protein tyrosine kinase 2	pp125FAK; FADK 1; protein-tyrosine kinase 2; focal adhesion kinase 1; protein tyrosine kinase 2; focal adhesion kinase-related nonkinase	FAK1_RAT	Focal adhesion kinase 1	FAK1	Protein kinase	Focal adhesion kinase 1	-0.507818	0.66026
263	ICM_MOR PI3K-AKT and MAPK growth hormone signaling	ENSRNOG00000009495_at	ENSMUSG00000027646_at	Src	v-src sarcoma (Schmidt-Ruppin A-2) viral oncogene homolog (avian)	tyrosine protein kinase pp60-c-src; tyrosine protein kinase c-src; c-Src; pp60c-src; p60-Src; proto-oncogene tyrosine-protein kinase Src; proto-oncogene c-Src; Rous sarcoma oncogene	SRC_RAT	Proto-oncogene tyrosine-protein kinase Src	c-Src	Protein kinase	Proto-oncogene tyrosine-protein kinase Src	0.420351	-0.160202
264	ICM_MOR PI3K-AKT and MAPK growth hormone signaling	ENSRNOG00000014294_at	ENSMUSG00000004266_at	Ptpn6	protein tyrosine phosphatase, non-receptor type 6	protein-tyrosine phosphatase SHP-1; tyrosine-protein phosphatase non-receptor type 6; SH2 phosphatase 1	PTN6_RAT	Tyrosine-protein phosphatase non-receptor type 6	SHP-1	Protein phosphatase	Tyrosine-protein phosphatase non-receptor type 6	-0.684016	0.925226
265	ICM_MOR PI3K-AKT and MAPK growth hormone signaling	ENSRNOG00000017419_at	ENSMUSG00000014426_at	Map3k4	mitogen activated protein kinase kinase kinase 4	mitogen-activated protein kinase kinase kinase 4	Map3k4_predicted	mitogen activated protein kinase kinase kinase 4 (predicted)	MEKK4(MAP3K4)	Protein kinase	mitogen activated protein kinase kinase kinase 4 (predicted)	-0.707843	-0.295541
266	ICM_MOR PI3K-AKT and MAPK growth hormone signaling	ENSRNOG00000018903_at	ENSMUSG00000041417_at	Pik3r1	phosphoinositide-3-kinase, regulatory subunit 1 (alpha)	phosphatidylinositol 3-kinase 85 kDa regulatory subunit alpha; PI3K regulatory subunit alpha; ptdIns-3-kinase regulatory subunit alpha; PI3-kinase regulatory subunit alpha; PI3-kinase subunit p85-alpha; PI3-kinase p85 subunit alpha; ptdIns-3-kinase regulatory subunit p85-alpha; Phosphoinositide 3-kinase, regulatory subunit, polypeptide 1 (p85 alpha); phosphatidylinositol 3-kinase, regulatory subu…	P85A_RAT	Phosphatidylinositol 3-kinase regulatory subunit alpha	PI3K reg class IA (p85-alpha)	Generic binding protein	Phosphatidylinositol 3-kinase regulatory subunit alpha	-0.12522	-1.09096
267	ICM_MOR PI3K-AKT and MAPK growth hormone signaling	ENSRNOG00000025114_at	ENSMUSG00000056501_at	Cebpb	CCAAT/enhancer binding protein (C/EBP), beta	Liver activating protein (LAP also NF-IL6 nuclear factor-IL6 previously designated TCF5); C/EBP beta; IL-6DBP; silencer factor B; liver-enriched transcriptional activator; CCAAT/enhancer-binding protein beta; SF-B; nuclear factor-IL6; c/EBP-related protein 2; liver activating protein (LAP); Liver activating protein (LAP, also NF-IL6, nuclear factor-IL6, previously designated TCF5); interleukin-6-…	CEBPB_RAT	CCAAT/enhancer-binding protein beta	C/EBPbeta	Transcription factor	CCAAT/enhancer-binding protein beta	0.085706	-0.563503
268	ICM_MOR PI3K-AKT and MAPK growth hormone signaling	ENSRNOG00000030124_at	ENSMUSG00000043733_at	Ptpn11	protein tyrosine phosphatase, non-receptor type 11	SH-PTP2 protein tyrosine phosphatase, non-receptor type 11; tyrosine-protein phosphatase non-receptor type 11; protein-tyrosine phosphatase SYP; protein-tyrosine phosphatase 1D; PTP-1D; SHP-2; encodes catalytic domain; protein tyrosine phosphatase SH-PTP2; SH-PTP2 protein tyrosine phosphatase non-receptor type 11; null	PTN11_RAT	Tyrosine-protein phosphatase non-receptor type 11	SHP-2	Protein phosphatase	Tyrosine-protein phosphatase non-receptor type 11	0.35095	-0.527077
269	ICM_BLA SSTR2 in regulation of cell proliferation	ENSRNOG00000001837_at	ENSMUSG00000004366_at	Sst	somatostatin		SMS_RAT	Somatostatin	Somatostatin	Receptor ligand	Somatostatin	0.631478	-0.0846743
270	ICM_BLA SSTR2 in regulation of cell proliferation	ENSRNOG00000002793_at	ENSMUSG00000047904_at	Sstr2	somatostatin receptor 2	SS-2-R; somatostatin receptor type 2; SS2R; SS2-R; SRIF-1; somatotropin release-inhibiting factor receptor; somatostatin receptor subtype 2	SSR2_RAT	Somatostatin receptor type 2	SSTR2	GPCR	Somatostatin receptor type 2	0.949606	0.197937
271	ICM_BLA SSTR2 in regulation of cell proliferation	ENSRNOG00000010546_at	ENSMUSG00000029663_at	Gngt1	guanine nucleotide binding protein (G protein), gamma transducing activity polypeptide 1	guanine nucleotide binding protein, gamma transducing activity polypeptide 1; guanine nucleotide-binding protein G(T) subunit gamma-T1	LOC680149	similar to Guanine nucleotide-binding protein G(T) gamma-T1 subunit precursor (Transducin gamma chain)	G-protein beta/gamma	G betta/gamma		1.25396	-0.318292
272	ICM_BLA SSTR2 in regulation of cell proliferation	ENSRNOG00000014294_at	ENSMUSG00000004266_at	Ptpn6	protein tyrosine phosphatase, non-receptor type 6	protein-tyrosine phosphatase SHP-1; tyrosine-protein phosphatase non-receptor type 6; SH2 phosphatase 1	PTN6_RAT	Tyrosine-protein phosphatase non-receptor type 6	SHP-1	Protein phosphatase	Tyrosine-protein phosphatase non-receptor type 6	-0.684016	0.925226
273	ICM_BLA SSTR2 in regulation of cell proliferation	ENSRNOG00000015541_at	ENSMUSG00000023439_at	Gnb3	guanine nucleotide binding protein (G protein), beta polypeptide 3	guanine nucleotide binding protein, beta 3; guanine nucleotide binding protein (G protein), beta 3; guanine nucleotide-binding protein G(I)/G(S)/G(T) subunit beta-3; guanine nucleotide-binding protein, beta-3 subunit; transducin beta chain 3; G protein beta-subunit	GBB3_RAT	Guanine nucleotide-binding protein G(I)/G(S)/G(T) subunit beta-3	G-protein beta/gamma	G betta/gamma		0.138797	-0.714248
274	ICM_BLA SSTR2 in regulation of cell proliferation	ENSRNOG00000015936_at	ENSMUSG00000068523_at	Gng5	guanine nucleotide binding protein (G protein), gamma 5	guanine nucleotide binding protein (G protein), gamma 5 subunit; G protein gamma-5 subunit; guanine nucleotide-binding protein G(I)/G(S)/G(O) subunit gamma-5; guanine nucleotide binding protein gamma 5	GBG5_RAT	Guanine nucleotide-binding protein G(I)/G(S)/G(O) subunit gamma-5	G-protein beta/gamma	G betta/gamma		-0.131696	0.523048
275	ICM_BLA SSTR2 in regulation of cell proliferation	ENSRNOG00000016701_at	ENSMUSG00000063594_at	Gng8	guanine nucleotide binding protein (G protein), gamma 8	guanine nucleotide binding protein (G protein), gamma 8 subunit; guanine nucleotide-binding protein G(I)/G(S)/G(O) subunit gamma-8; G-protein gamma 8 subunit; gamma-9	GBG8_RAT	Guanine nucleotide-binding protein G(I)/G(S)/G(O) subunit gamma-8	G-protein beta/gamma	G betta/gamma		0.571562	-0.212314
276	ICM_BLA SSTR2 in regulation of cell proliferation	ENSRNOG00000018677_at	ENSMUSG00000004056_at	Akt2	v-akt murine thymoma viral oncogene homolog 2	RAC-PK-beta; RAC-beta serine/threonine-protein kinase; protein kinase Akt-2; protein kinase B, beta; PKB beta; AKT2 kinase; murine thymoma viral (v-akt) oncogene homolog 2; protein kinase B beta; thymoma viral proto-oncogene 2; RAC protein kinase beta RAC-PK beta	AKT2_RAT	RAC-beta serine/threonine-protein kinase	AKT(PKB)	Protein kinase		0.313487	-0.754468
277	ICM_BLA SSTR2 in regulation of cell proliferation	ENSRNOG00000018903_at	ENSMUSG00000041417_at	Pik3r1	phosphoinositide-3-kinase, regulatory subunit 1 (alpha)	phosphatidylinositol 3-kinase 85 kDa regulatory subunit alpha; PI3K regulatory subunit alpha; ptdIns-3-kinase regulatory subunit alpha; PI3-kinase regulatory subunit alpha; PI3-kinase subunit p85-alpha; PI3-kinase p85 subunit alpha; ptdIns-3-kinase regulatory subunit p85-alpha; Phosphoinositide 3-kinase, regulatory subunit, polypeptide 1 (p85 alpha); phosphatidylinositol 3-kinase, regulatory subu…	P85A_RAT	Phosphatidylinositol 3-kinase regulatory subunit alpha	PI3K reg class IA (p85)	Generic binding protein		-0.12522	-1.09096
278	ICM_BLA SSTR2 in regulation of cell proliferation	ENSRNOG00000019482_at	ENSMUSG00000031748_at	Gnao1	guanine nucleotide binding protein (G protein), alpha activating activity polypeptide O	guanine nucleotide binding protein, alpha O polypeptide 1; GTP-binding protein alpha o; guanine nucleotide-binding protein G(o) subunit alpha	GNAO_RAT	Guanine nucleotide-binding protein G(o) subunit alpha	G-protein alpha-i family	G-alpha		0.716215	-0.59807
279	ICM_BLA SSTR2 in regulation of cell proliferation	ENSRNOG00000019570_at	ENSMUSG00000071658_at	Gng3	guanine nucleotide binding protein (G protein), gamma 3	guanine nucleotide binding protein, gamma 3	Gng3	guanine nucleotide binding protein (G protein), gamma 3	G-protein beta/gamma	G betta/gamma		0.744606	-0.399859
280	ICM_BLA SSTR2 in regulation of cell proliferation	ENSRNOG00000030124_at	ENSMUSG00000043733_at	Ptpn11	protein tyrosine phosphatase, non-receptor type 11	SH-PTP2 protein tyrosine phosphatase, non-receptor type 11; tyrosine-protein phosphatase non-receptor type 11; protein-tyrosine phosphatase SYP; protein-tyrosine phosphatase 1D; PTP-1D; SHP-2; encodes catalytic domain; protein tyrosine phosphatase SH-PTP2; SH-PTP2 protein tyrosine phosphatase non-receptor type 11; null	PTN11_RAT	Tyrosine-protein phosphatase non-receptor type 11	SHP-2	Protein phosphatase	Tyrosine-protein phosphatase non-receptor type 11	0.35095	-0.527077
281	BLA_MOR SSTR2 in regulation of cell proliferation	ENSRNOG00000001837_at	ENSMUSG00000004366_at	Sst	somatostatin		SMS_RAT	Somatostatin	Somatostatin	Receptor ligand	Somatostatin	0.631478	-0.0846743
282	BLA_MOR SSTR2 in regulation of cell proliferation	ENSRNOG00000004826_at	ENSMUSG00000034801_at	Sos2	son of sevenless homolog 2 (Drosophila)	son of sevenless 1; son of sevenless homolog 2	Sos2	son of sevenless homolog 2 (Drosophila)	SOS	Regulators (GDI, GAP, GEF)		-0.219666	-0.697736
283	BLA_MOR SSTR2 in regulation of cell proliferation	ENSRNOG00000007249_at	ENSMUSG00000003031_at	Cdkn1b	cyclin-dependent kinase inhibitor 1B	cyclin-dependent kinase inhibitor p27; cyclin-dependent kinase inhibitor p27/Kip1; Cyclin-dependent kinase inhibitor 1B (p27 Kip1); Cyclin-dependent kinase inhibitor 1B (p27, Kip1)	Cdkn1b	cyclin-dependent kinase inhibitor 1B	p27KIP1	Generic binding protein	cyclin-dependent kinase inhibitor 1B	-0.240454	-0.81338
284	BLA_MOR SSTR2 in regulation of cell proliferation	ENSRNOG00000009495_at	ENSMUSG00000027646_at	Src	v-src sarcoma (Schmidt-Ruppin A-2) viral oncogene homolog (avian)	tyrosine protein kinase pp60-c-src; tyrosine protein kinase c-src; c-Src; pp60c-src; p60-Src; proto-oncogene tyrosine-protein kinase Src; proto-oncogene c-Src; Rous sarcoma oncogene	SRC_RAT	Proto-oncogene tyrosine-protein kinase Src	c-Src	Protein kinase	Proto-oncogene tyrosine-protein kinase Src	0.420351	-0.160202
285	BLA_MOR SSTR2 in regulation of cell proliferation	ENSRNOG00000010546_at	ENSMUSG00000029663_at	Gngt1	guanine nucleotide binding protein (G protein), gamma transducing activity polypeptide 1	guanine nucleotide binding protein, gamma transducing activity polypeptide 1; guanine nucleotide-binding protein G(T) subunit gamma-T1	LOC680149	similar to Guanine nucleotide-binding protein G(T) gamma-T1 subunit precursor (Transducin gamma chain)	G-protein beta/gamma	G betta/gamma		1.25396	-0.318292
286	BLA_MOR SSTR2 in regulation of cell proliferation	ENSRNOG00000015541_at	ENSMUSG00000023439_at	Gnb3	guanine nucleotide binding protein (G protein), beta polypeptide 3	guanine nucleotide binding protein, beta 3; guanine nucleotide binding protein (G protein), beta 3; guanine nucleotide-binding protein G(I)/G(S)/G(T) subunit beta-3; guanine nucleotide-binding protein, beta-3 subunit; transducin beta chain 3; G protein beta-subunit	GBB3_RAT	Guanine nucleotide-binding protein G(I)/G(S)/G(T) subunit beta-3	G-protein beta/gamma	G betta/gamma		0.138797	-0.714248
287	BLA_MOR SSTR2 in regulation of cell proliferation	ENSRNOG00000015936_at	ENSMUSG00000068523_at	Gng5	guanine nucleotide binding protein (G protein), gamma 5	guanine nucleotide binding protein (G protein), gamma 5 subunit; G protein gamma-5 subunit; guanine nucleotide-binding protein G(I)/G(S)/G(O) subunit gamma-5; guanine nucleotide binding protein gamma 5	GBG5_RAT	Guanine nucleotide-binding protein G(I)/G(S)/G(O) subunit gamma-5	G-protein beta/gamma	G betta/gamma		-0.131696	0.523048
288	BLA_MOR SSTR2 in regulation of cell proliferation	ENSRNOG00000016029_at	ENSMUSG00000022105_at	Rb1	retinoblastoma 1	pp105; rb; retinoblastoma-associated protein; Retinoblastoma 1 (including osteosarcoma); pRb	RB_RAT	Retinoblastoma-associated protein	Rb protein	Generic binding protein	Retinoblastoma-associated protein	-0.552783	0.0209801
289	BLA_MOR SSTR2 in regulation of cell proliferation	ENSRNOG00000018677_at	ENSMUSG00000004056_at	Akt2	v-akt murine thymoma viral oncogene homolog 2	RAC-PK-beta; RAC-beta serine/threonine-protein kinase; protein kinase Akt-2; protein kinase B, beta; PKB beta; AKT2 kinase; murine thymoma viral (v-akt) oncogene homolog 2; protein kinase B beta; thymoma viral proto-oncogene 2; RAC protein kinase beta RAC-PK beta	AKT2_RAT	RAC-beta serine/threonine-protein kinase	AKT(PKB)	Protein kinase		0.313487	-0.754468
290	BLA_MOR SSTR2 in regulation of cell proliferation	ENSRNOG00000019482_at	ENSMUSG00000031748_at	Gnao1	guanine nucleotide binding protein (G protein), alpha activating activity polypeptide O	guanine nucleotide binding protein, alpha O polypeptide 1; GTP-binding protein alpha o; guanine nucleotide-binding protein G(o) subunit alpha	GNAO_RAT	Guanine nucleotide-binding protein G(o) subunit alpha	G-protein alpha-i family	G-alpha		0.716215	-0.59807
291	BLA_MOR SSTR2 in regulation of cell proliferation	ENSRNOG00000030124_at	ENSMUSG00000043733_at	Ptpn11	protein tyrosine phosphatase, non-receptor type 11	SH-PTP2 protein tyrosine phosphatase, non-receptor type 11; tyrosine-protein phosphatase non-receptor type 11; protein-tyrosine phosphatase SYP; protein-tyrosine phosphatase 1D; PTP-1D; SHP-2; encodes catalytic domain; protein tyrosine phosphatase SH-PTP2; SH-PTP2 protein tyrosine phosphatase non-receptor type 11; null	PTN11_RAT	Tyrosine-protein phosphatase non-receptor type 11	SHP-2	Protein phosphatase	Tyrosine-protein phosphatase non-receptor type 11	0.35095	-0.527077
292	ICM_MOR SSTR2 in regulation of cell proliferation	ENSRNOG00000002793_at	ENSMUSG00000047904_at	Sstr2	somatostatin receptor 2	SS-2-R; somatostatin receptor type 2; SS2R; SS2-R; SRIF-1; somatotropin release-inhibiting factor receptor; somatostatin receptor subtype 2	SSR2_RAT	Somatostatin receptor type 2	SSTR2	GPCR	Somatostatin receptor type 2	0.949606	0.197937
293	ICM_MOR SSTR2 in regulation of cell proliferation	ENSRNOG00000004826_at	ENSMUSG00000034801_at	Sos2	son of sevenless homolog 2 (Drosophila)	son of sevenless 1; son of sevenless homolog 2	Sos2	son of sevenless homolog 2 (Drosophila)	SOS	Regulators (GDI, GAP, GEF)		-0.219666	-0.697736
294	ICM_MOR SSTR2 in regulation of cell proliferation	ENSRNOG00000006108_at	ENSMUSG00000038811_at	Gngt2	guanine nucleotide binding protein (G protein), gamma transducing activity polypeptide 2	guanine nucleotide binding protein, gamma transducing activity polypeptide 2	LOC690825	similar to guanine nucleotide binding protein (G protein), gamma transducing activity polypeptide 2	G-protein beta/gamma	G betta/gamma		1.44604	0.897009
295	ICM_MOR SSTR2 in regulation of cell proliferation	ENSRNOG00000007249_at	ENSMUSG00000003031_at	Cdkn1b	cyclin-dependent kinase inhibitor 1B	cyclin-dependent kinase inhibitor p27; cyclin-dependent kinase inhibitor p27/Kip1; Cyclin-dependent kinase inhibitor 1B (p27 Kip1); Cyclin-dependent kinase inhibitor 1B (p27, Kip1)	Cdkn1b	cyclin-dependent kinase inhibitor 1B	p27KIP1	Generic binding protein	cyclin-dependent kinase inhibitor 1B	-0.240454	-0.81338
296	ICM_MOR SSTR2 in regulation of cell proliferation	ENSRNOG00000009495_at	ENSMUSG00000027646_at	Src	v-src sarcoma (Schmidt-Ruppin A-2) viral oncogene homolog (avian)	tyrosine protein kinase pp60-c-src; tyrosine protein kinase c-src; c-Src; pp60c-src; p60-Src; proto-oncogene tyrosine-protein kinase Src; proto-oncogene c-Src; Rous sarcoma oncogene	SRC_RAT	Proto-oncogene tyrosine-protein kinase Src	c-Src	Protein kinase	Proto-oncogene tyrosine-protein kinase Src	0.420351	-0.160202
297	ICM_MOR SSTR2 in regulation of cell proliferation	ENSRNOG00000014294_at	ENSMUSG00000004266_at	Ptpn6	protein tyrosine phosphatase, non-receptor type 6	protein-tyrosine phosphatase SHP-1; tyrosine-protein phosphatase non-receptor type 6; SH2 phosphatase 1	PTN6_RAT	Tyrosine-protein phosphatase non-receptor type 6	SHP-1	Protein phosphatase	Tyrosine-protein phosphatase non-receptor type 6	-0.684016	0.925226
298	ICM_MOR SSTR2 in regulation of cell proliferation	ENSRNOG00000015936_at	ENSMUSG00000068523_at	Gng5	guanine nucleotide binding protein (G protein), gamma 5	guanine nucleotide binding protein (G protein), gamma 5 subunit; G protein gamma-5 subunit; guanine nucleotide-binding protein G(I)/G(S)/G(O) subunit gamma-5; guanine nucleotide binding protein gamma 5	GBG5_RAT	Guanine nucleotide-binding protein G(I)/G(S)/G(O) subunit gamma-5	G-protein beta/gamma	G betta/gamma		-0.131696	0.523048
299	ICM_MOR SSTR2 in regulation of cell proliferation	ENSRNOG00000016029_at	ENSMUSG00000022105_at	Rb1	retinoblastoma 1	pp105; rb; retinoblastoma-associated protein; Retinoblastoma 1 (including osteosarcoma); pRb	RB_RAT	Retinoblastoma-associated protein	Rb protein	Generic binding protein	Retinoblastoma-associated protein	-0.552783	0.0209801
300	ICM_MOR SSTR2 in regulation of cell proliferation	ENSRNOG00000016701_at	ENSMUSG00000063594_at	Gng8	guanine nucleotide binding protein (G protein), gamma 8	guanine nucleotide binding protein (G protein), gamma 8 subunit; guanine nucleotide-binding protein G(I)/G(S)/G(O) subunit gamma-8; G-protein gamma 8 subunit; gamma-9	GBG8_RAT	Guanine nucleotide-binding protein G(I)/G(S)/G(O) subunit gamma-8	G-protein beta/gamma	G betta/gamma		0.571562	-0.212314
301	ICM_MOR SSTR2 in regulation of cell proliferation	ENSRNOG00000018903_at	ENSMUSG00000041417_at	Pik3r1	phosphoinositide-3-kinase, regulatory subunit 1 (alpha)	phosphatidylinositol 3-kinase 85 kDa regulatory subunit alpha; PI3K regulatory subunit alpha; ptdIns-3-kinase regulatory subunit alpha; PI3-kinase regulatory subunit alpha; PI3-kinase subunit p85-alpha; PI3-kinase p85 subunit alpha; ptdIns-3-kinase regulatory subunit p85-alpha; Phosphoinositide 3-kinase, regulatory subunit, polypeptide 1 (p85 alpha); phosphatidylinositol 3-kinase, regulatory subu…	P85A_RAT	Phosphatidylinositol 3-kinase regulatory subunit alpha	PI3K reg class IA (p85)	Generic binding protein		-0.12522	-1.09096
302	ICM_MOR SSTR2 in regulation of cell proliferation	ENSRNOG00000019228_at	ENSMUSG00000031834_at	Pik3r2	phosphoinositide-3-kinase, regulatory subunit 2 (beta)	ptdIns-3-kinase p85-beta; ptdIns-3-kinase regulatory subunit beta; phosphatidylinositol 3-kinase 85 kDa regulatory subunit beta; PI3-kinase subunit p85-beta; PI3-kinase regulatory subunit beta; phosphatidylinositol 3-kinase, regulatory subunit, polypeptide 2 (p85 beta); PI3-kinase p85 subunit beta; phosphatidylinositol 3-kinase regulartory subunit polypeptide 2; PI3K regulatory subunit beta; phos…	P85B_RAT	Phosphatidylinositol 3-kinase regulatory subunit beta	PI3K reg class IA (p85)	Generic binding protein		-0.402131	0.00484648
303	ICM_MOR SSTR2 in regulation of cell proliferation	ENSRNOG00000019465_at	ENSMUSG00000000001_at	Gnai3	guanine nucleotide binding protein (G protein), alpha inhibiting 3	guanine nucleotide-binding protein G(k) subunit alpha; g(i) alpha-3; guanine nucleotide binding protein, alpha inhibiting 3; Guanine nucleotide binding, protein, alpha inhibiting polypeptide 3	GNAI3_RAT	Guanine nucleotide-binding protein G(k) subunit alpha	G-protein alpha-i family	G-alpha		-0.274956	0.241821
304	ICM_MOR SSTR2 in regulation of cell proliferation	ENSRNOG00000019482_at	ENSMUSG00000031748_at	Gnao1	guanine nucleotide binding protein (G protein), alpha activating activity polypeptide O	guanine nucleotide binding protein, alpha O polypeptide 1; GTP-binding protein alpha o; guanine nucleotide-binding protein G(o) subunit alpha	GNAO_RAT	Guanine nucleotide-binding protein G(o) subunit alpha	G-protein alpha-i family	G-alpha		0.716215	-0.59807
305	ICM_MOR SSTR2 in regulation of cell proliferation	ENSRNOG00000019570_at	ENSMUSG00000071658_at	Gng3	guanine nucleotide binding protein (G protein), gamma 3	guanine nucleotide binding protein, gamma 3	Gng3	guanine nucleotide binding protein (G protein), gamma 3	G-protein beta/gamma	G betta/gamma		0.744606	-0.399859
306	ICM_MOR SSTR2 in regulation of cell proliferation	ENSRNOG00000030124_at	ENSMUSG00000043733_at	Ptpn11	protein tyrosine phosphatase, non-receptor type 11	SH-PTP2 protein tyrosine phosphatase, non-receptor type 11; tyrosine-protein phosphatase non-receptor type 11; protein-tyrosine phosphatase SYP; protein-tyrosine phosphatase 1D; PTP-1D; SHP-2; encodes catalytic domain; protein tyrosine phosphatase SH-PTP2; SH-PTP2 protein tyrosine phosphatase non-receptor type 11; null	PTN11_RAT	Tyrosine-protein phosphatase non-receptor type 11	SHP-2	Protein phosphatase	Tyrosine-protein phosphatase non-receptor type 11	0.35095	-0.527077
307	ICM_BLA TGF and WNT in cytoskeletal remodelling	ENSRNOG00000000145_at	ENSMUSG00000028698_at	Pik3r3	phosphoinositide-3-kinase, regulatory subunit 3 (gamma)	phosphatidylinositol 3-kinase regulatory subunit gamma; ptdIns-3-kinase regulatory subunit p55-gamma; PI3-kinase p85 subunit gamma; ptdIns-3-kinase p85-gamma; PI3-kinase subunit p55-gamma; ptdIns-3-kinase regulatory subunit gamma; PI3-kinase regulatory subunit gamma; p55PIK; phosphatidylinositol 3-kinase 55 kDa regulatory subunit gamma; phosphatidylinositol 3 kinase, regulatory subunit, polypepti…	P55G_RAT	Phosphatidylinositol 3-kinase regulatory subunit gamma	PI3K reg class IA	Generic binding protein		-0.0154117	-1.27751
308	ICM_BLA TGF and WNT in cytoskeletal remodelling	ENSRNOG00000000503_at	ENSMUSG00000002250_at	Ppard	peroxisome proliferator-activated receptor delta	peroxisome proliferator activator receptor beta; peroxisome proliferator activator receptor, delta; peroxisome proliferator activated receptor delta	Ppard	peroxisome proliferator activated receptor delta	PPAR-beta(delta)	Transcription factor	peroxisome proliferator activated receptor delta	-0.0500215	-1.27833
309	ICM_BLA TGF and WNT in cytoskeletal remodelling	ENSRNOG00000002215_at	ENSMUSG00000022836_at	Mylk	myosin light chain kinase	myosin light chain kinase, smooth muscle; myosin, light polypeptide kinase	Mylk_predicted	myosin, light polypeptide kinase (predicted)	MLCK	Protein kinase		0.243382	-0.485086
310	ICM_BLA TGF and WNT in cytoskeletal remodelling	ENSRNOG00000004362_at	ENSMUSG00000021180_at	Rps6ka5	ribosomal protein S6 kinase, polypeptide 5	ribosomal protein S6 kinase alpha-5; ribosomal protein S6 kinase, 90kDa, polypeptide 5; mitogen and stress-activated protein kinase 1	Rps6ka5_predicted	ribosomal protein S6 kinase, polypeptide 5 (predicted)	MSK1	Protein kinase	ribosomal protein S6 kinase, polypeptide 5 (predicted)	-1.00184	-0.0056279
311	ICM_BLA TGF and WNT in cytoskeletal remodelling	ENSRNOG00000004660_at	ENSMUSG00000022297_at	Fzd6	frizzled homolog 6 (Drosophila)	frizzled-6	Fzd6	frizzled homolog 6 (Drosophila)	Frizzled	GPCR		0.730313	0.0344959
312	ICM_BLA TGF and WNT in cytoskeletal remodelling	ENSRNOG00000005781_at	ENSMUSG00000029671_at	Wnt16	wingless-type MMTV integration site family, member 16	wingless-related MMTV integration site 16; protein Wnt-16	Wnt16	wingless-related MMTV integration site 16	WNT	Receptor ligand		-0.451769	0.208721
313	ICM_BLA TGF and WNT in cytoskeletal remodelling	ENSRNOG00000006612_at	ENSMUSG00000018932_at	Map2k3	mitogen activated protein kinase kinase 3		Map2k3	mitogen activated protein kinase kinase 3	MEK3(MAP2K3)	Protein kinase	mitogen activated protein kinase kinase 3	-0.149366	0.739119
314	ICM_BLA TGF and WNT in cytoskeletal remodelling	ENSRNOG00000007457_at	ENSMUSG00000023224_at	Serping1	serine (or cysteine) peptidase inhibitor, clade G, member 1	C1 Inh; C1Inh; plasma protease C1 inhibitor; C1-inhibiting factor; C1 esterase inhibitor; serine (or cysteine) proteinase inhibitor, clade G (C1 inhibitor), member 1, (angioedema, hereditary); serpin G1	IC1_RAT	Plasma protease C1 inhibitor	C1 inhibitor	Generic binding protein	Plasma protease C1 inhibitor	-0.603189	-1.53925
315	ICM_BLA TGF and WNT in cytoskeletal remodelling	ENSRNOG00000007916_at	ENSMUSG00000022607_at	Ptk2	PTK2 protein tyrosine kinase 2	pp125FAK; FADK 1; protein-tyrosine kinase 2; focal adhesion kinase 1; protein tyrosine kinase 2; focal adhesion kinase-related nonkinase	FAK1_RAT	Focal adhesion kinase 1	FAK1	Protein kinase	Focal adhesion kinase 1	-0.507818	0.66026
316	ICM_BLA TGF and WNT in cytoskeletal remodelling	ENSRNOG00000010153_at	ENSMUSG00000000441_at	Raf1	v-raf-leukemia viral oncogene 1	proto-oncogene c-RAF; raf-1; v-raf-1 murine leukemia viral oncogene homolog 1; C-RAF; RAF proto-oncogene serine/threonine-protein kinase; murine leukemia viral (v-raf-1) oncogene homolog 1 (3611-MSV); cRaf	RAF1_RAT	RAF proto-oncogene serine/threonine-protein kinase	c-Raf-1	Protein kinase	RAF proto-oncogene serine/threonine-protein kinase	-0.416779	0.93763
317	ICM_BLA TGF and WNT in cytoskeletal remodelling	ENSRNOG00000013166_at	ENSMUSG00000036856_at	Wnt4	wingless-type MMTV integration site family, member 4	wingless-related MMTV integration site 4; protein Wnt-4	WNT4_RAT	Protein Wnt-4	WNT	Receptor ligand		0.552066	-0.707182
318	ICM_BLA TGF and WNT in cytoskeletal remodelling	ENSRNOG00000013817_at	ENSMUSG00000036961_at	Wnt8b	wingless-type MMTV integration site family, member 8B	wingless related MMTV integration site 8b; protein Wnt-8b	Wnt8b_predicted	wingless related MMTV integration site 8b (predicted)	WNT	Receptor ligand		1.42891	-0.0214914
319	ICM_BLA TGF and WNT in cytoskeletal remodelling	ENSRNOG00000015982_at	ENSMUSG00000015957_at	Wnt11	wingless-type MMTV integration site family, member 11	wingless-related MMTV integration site 11	Wnt11	wingless-type MMTV integration site family, member 11	WNT	Receptor ligand		0.918565	-0.550782
320	ICM_BLA TGF and WNT in cytoskeletal remodelling	ENSRNOG00000016630_at	ENSMUSG00000028465_at	Tln1	talin 1	talin-1	Tln1	talin 1	Talin	Generic binding protein		-1.00778	0.940346
321	ICM_BLA TGF and WNT in cytoskeletal remodelling	ENSRNOG00000017237_at	ENSMUSG00000032796_at	Lama1	laminin, alpha 1	laminin-1; laminin subunit alpha-1	Lama1_predicted	laminin, alpha 1 (predicted)	Laminin 1	Receptor ligand		-0.266309	0.684972
322	ICM_BLA TGF and WNT in cytoskeletal remodelling	ENSRNOG00000017285_at	ENSMUSG00000022414_at	Map3k7ip1	mitogen-activated protein kinase kinase kinase 7 interacting protein 1	Tak1-binding protein 1	Map3k7ip1_predicted	mitogen-activated protein kinase kinase kinase 7 interacting protein 1 (predicted)	TAB1	Generic binding protein	mitogen-activated protein kinase kinase kinase 7 interacting protein 1 (predicted)	-0.895806	0.206255
323	ICM_BLA TGF and WNT in cytoskeletal remodelling	ENSRNOG00000017409_at	ENSMUSG00000033227_at	Wnt6	wingless-type MMTV integration site family, member 6	protein Wnt-6; wingless-related MMTV integration site 6	Wnt6_predicted	wingless-related MMTV integration site 6 (predicted)	WNT	Receptor ligand		-1.20804	-0.287451
324	ICM_BLA TGF and WNT in cytoskeletal remodelling	ENSRNOG00000017786_at	ENSMUSG00000031972_at	Acta1	actin, alpha 1, skeletal muscle	actin, alpha skeletal muscle; alpha-actin-1; actin alpha 1	ACTS_RAT	Actin, alpha skeletal muscle	Actin	Generic binding protein		0.135476	-0.56847
325	ICM_BLA TGF and WNT in cytoskeletal remodelling	ENSRNOG00000017833_at	ENSMUSG00000052374_at	Actn2	actinin alpha 2		Actn2_predicted	actinin alpha 2 (predicted)	Alpha-actinin	Generic binding protein		-0.954566	-0.232294
326	ICM_BLA TGF and WNT in cytoskeletal remodelling	ENSRNOG00000018677_at	ENSMUSG00000004056_at	Akt2	v-akt murine thymoma viral oncogene homolog 2	RAC-PK-beta; RAC-beta serine/threonine-protein kinase; protein kinase Akt-2; protein kinase B, beta; PKB beta; AKT2 kinase; murine thymoma viral (v-akt) oncogene homolog 2; protein kinase B beta; thymoma viral proto-oncogene 2; RAC protein kinase beta RAC-PK beta	AKT2_RAT	RAC-beta serine/threonine-protein kinase	AKT(PKB)	Protein kinase		0.313487	-0.754468
327	ICM_BLA TGF and WNT in cytoskeletal remodelling	ENSRNOG00000018903_at	ENSMUSG00000041417_at	Pik3r1	phosphoinositide-3-kinase, regulatory subunit 1 (alpha)	phosphatidylinositol 3-kinase 85 kDa regulatory subunit alpha; PI3K regulatory subunit alpha; ptdIns-3-kinase regulatory subunit alpha; PI3-kinase regulatory subunit alpha; PI3-kinase subunit p85-alpha; PI3-kinase p85 subunit alpha; ptdIns-3-kinase regulatory subunit p85-alpha; Phosphoinositide 3-kinase, regulatory subunit, polypeptide 1 (p85 alpha); phosphatidylinositol 3-kinase, regulatory subu…	P85A_RAT	Phosphatidylinositol 3-kinase regulatory subunit alpha	PI3K reg class IA	Generic binding protein		-0.12522	-1.09096
328	ICM_BLA TGF and WNT in cytoskeletal remodelling	ENSRNOG00000019000_at	ENSMUSG00000020451_at	Limk2	LIM domain kinase 2	LIMK-2; LIM motif-containing protein kinase 2	LIMK2_RAT	LIM domain kinase 2	LIMK2	Protein kinase	LIM domain kinase 2	-0.532922	0.13394
329	ICM_BLA TGF and WNT in cytoskeletal remodelling	ENSRNOG00000019139_at	ENSMUSG00000006932_at	Ctnnb1	catenin (cadherin associated protein), beta 1	catenin beta-1; beta-catenin; catenin beta; catenin (cadherin associated protein), beta 1, 88kDa	CTNB1_RAT	Catenin beta-1	Beta-catenin	Generic binding protein	Catenin beta-1	0.100241	-1.40256
330	ICM_BLA TGF and WNT in cytoskeletal remodelling	ENSRNOG00000019598_at	ENSMUSG00000023951_at	Vegfa	vascular endothelial growth factor A	vascular permeability factor; VEGF-A; VPF	VEGFA_RAT	Vascular endothelial growth factor A	VEGF-A	Receptor ligand	Vascular endothelial growth factor A	-0.17823	0.521028
331	ICM_BLA TGF and WNT in cytoskeletal remodelling	ENSRNOG00000019745_at	ENSMUSG00000006457_at	Actn3	actinin alpha 3	alpha-actinin-3	Actn3	actinin alpha 3	Alpha-actinin	Generic binding protein		0.980453	-0.0354013
332	ICM_BLA TGF and WNT in cytoskeletal remodelling	ENSRNOG00000020246_at	ENSMUSG00000067818_at	Myl9	myosin, light chain 9, regulatory	myosin, light polypeptide 9, regulatory; myosin regulatory light chain 9; myosin regulatory light chain 2, smooth muscle isoform; myosin regulatory light polypeptide 9	MYL9_RAT	Myosin regulatory light polypeptide 9	MRLC	Generic binding protein		0.57944	-0.782647
333	ICM_BLA TGF and WNT in cytoskeletal remodelling	ENSRNOG00000029784_at	ENSMUSG00000030774_at	Pak1	p21 protein (Cdc42/Rac)-activated kinase 1	p21 (CDKN1A)-activated kinase 1; alpha-PAK; p68-PAK; PAK-1; serine/threonine-protein kinase PAK 1; protein kinase MUK2; p21/Cdc42/Rac1-activated kinase 1 (yeast Ste20-related); p21-activated kinase 1	PAK1_RAT	Serine/threonine-protein kinase PAK 1	PAK1	Protein kinase	Serine/threonine-protein kinase PAK 1	0.652847	-0.545384
334	ICM_BLA TGF and WNT in cytoskeletal remodelling	ENSRNOG00000031233_at	ENSMUSG00000022610_at	Mapk12	mitogen-activated protein kinase 12	ERK-6; extracellular signal-regulated kinase 6; MAP kinase p38 gamma; MAP kinase 12; stress-activated protein kinase 3; SAP kinase-3; mitogen-activated protein kinase p38 gamma; MAPK 12	MK12_RAT	Mitogen-activated protein kinase 12	p38 MAPK	Protein kinase		0.929673	-0.126611
335	BLA_MOR TGF and WNT in cytoskeletal remodelling	ENSRNOG00000000145_at	ENSMUSG00000028698_at	Pik3r3	phosphoinositide-3-kinase, regulatory subunit 3 (gamma)	phosphatidylinositol 3-kinase regulatory subunit gamma; ptdIns-3-kinase regulatory subunit p55-gamma; PI3-kinase p85 subunit gamma; ptdIns-3-kinase p85-gamma; PI3-kinase subunit p55-gamma; ptdIns-3-kinase regulatory subunit gamma; PI3-kinase regulatory subunit gamma; p55PIK; phosphatidylinositol 3-kinase 55 kDa regulatory subunit gamma; phosphatidylinositol 3 kinase, regulatory subunit, polypepti…	P55G_RAT	Phosphatidylinositol 3-kinase regulatory subunit gamma	PI3K reg class IA	Generic binding protein		-0.0154117	-1.27751
336	BLA_MOR TGF and WNT in cytoskeletal remodelling	ENSRNOG00000000503_at	ENSMUSG00000002250_at	Ppard	peroxisome proliferator-activated receptor delta	peroxisome proliferator activator receptor beta; peroxisome proliferator activator receptor, delta; peroxisome proliferator activated receptor delta	Ppard	peroxisome proliferator activated receptor delta	PPAR-beta(delta)	Transcription factor	peroxisome proliferator activated receptor delta	-0.0500215	-1.27833
337	BLA_MOR TGF and WNT in cytoskeletal remodelling	ENSRNOG00000001149_at	ENSMUSG00000029528_at	Pxn	paxillin	myocardial ischemic preconditioning associated protein 7	PAXI_RAT	Paxillin	Paxillin	Generic binding protein	Paxillin	0.0449326	-0.442693
338	BLA_MOR TGF and WNT in cytoskeletal remodelling	ENSRNOG00000002215_at	ENSMUSG00000022836_at	Mylk	myosin light chain kinase	myosin light chain kinase, smooth muscle; myosin, light polypeptide kinase	Mylk_predicted	myosin, light polypeptide kinase (predicted)	MLCK	Protein kinase		0.243382	-0.485086
339	BLA_MOR TGF and WNT in cytoskeletal remodelling	ENSRNOG00000003612_at	ENSMUSG00000000142_at	Axin2	axin 2	conductin; axis inhibition protein 2; axin-like protein; axin-2; axin2	AXN2_RAT	Axin-2	Axin	Generic binding protein		0.0300706	-0.472119
340	BLA_MOR TGF and WNT in cytoskeletal remodelling	ENSRNOG00000004362_at	ENSMUSG00000021180_at	Rps6ka5	ribosomal protein S6 kinase, polypeptide 5	ribosomal protein S6 kinase alpha-5; ribosomal protein S6 kinase, 90kDa, polypeptide 5; mitogen and stress-activated protein kinase 1	Rps6ka5_predicted	ribosomal protein S6 kinase, polypeptide 5 (predicted)	MSK1	Protein kinase	ribosomal protein S6 kinase, polypeptide 5 (predicted)	-1.00184	-0.0056279
341	BLA_MOR TGF and WNT in cytoskeletal remodelling	ENSRNOG00000004476_at	ENSMUSG00000020218_at	Wif1	Wnt inhibitory factor 1	wnt inhibitory factor 1; WIF-1	WIF1_RAT	Wnt inhibitory factor 1	WIF1	Generic binding protein	Wnt inhibitory factor 1	0.364812	-0.169636
342	BLA_MOR TGF and WNT in cytoskeletal remodelling	ENSRNOG00000004500_at	ENSMUSG00000022346_at	Myc	myelocytomatosis oncogene	transcription factor p64; proto-oncogene c-Myc; v-myc avian myelocytomatosis viral oncogene homolog; myelocytomatosis viral oncogene homolog; Avian myelocytomatosis viral (v-myc) oncogene homolog; myc proto-oncogene protein	MYC_RAT	Myc proto-oncogene protein	c-Myc	Transcription factor	Myc proto-oncogene protein	-0.073177	-0.666093
343	BLA_MOR TGF and WNT in cytoskeletal remodelling	ENSRNOG00000004660_at	ENSMUSG00000022297_at	Fzd6	frizzled homolog 6 (Drosophila)	frizzled-6	Fzd6	frizzled homolog 6 (Drosophila)	Frizzled	GPCR		0.730313	0.0344959
344	BLA_MOR TGF and WNT in cytoskeletal remodelling	ENSRNOG00000004826_at	ENSMUSG00000034801_at	Sos2	son of sevenless homolog 2 (Drosophila)	son of sevenless 1; son of sevenless homolog 2	Sos2	son of sevenless homolog 2 (Drosophila)	SOS	Regulators (GDI, GAP, GEF)		-0.219666	-0.697736
345	BLA_MOR TGF and WNT in cytoskeletal remodelling	ENSRNOG00000005781_at	ENSMUSG00000029671_at	Wnt16	wingless-type MMTV integration site family, member 16	wingless-related MMTV integration site 16; protein Wnt-16	Wnt16	wingless-related MMTV integration site 16	WNT	Receptor ligand		-0.451769	0.208721
346	BLA_MOR TGF and WNT in cytoskeletal remodelling	ENSRNOG00000006304_at	ENSMUSG00000020184_at	Mdm2	Mdm2 p53 binding protein homolog (mouse)	E3 ubiquitin-protein ligase Mdm2; transformed mouse 3T3 cell double minute 2; double minute 2	Mdm2_predicted	transformed mouse 3T3 cell double minute 2 homolog (mouse) (predicted)	MDM2	Generic enzyme	transformed mouse 3T3 cell double minute 2 homolog (mouse) (predicted)	0.162982	0.684981
347	BLA_MOR TGF and WNT in cytoskeletal remodelling	ENSRNOG00000006694_at	ENSMUSG00000007655_at	Cav1	caveolin 1, caveolae protein	caveolin, caveolae protein 1; caveolin caveolae protein 22 kDa; caveolin-1	CAV1_RAT	Caveolin-1	Caveolin-1	Generic binding protein	Caveolin-1	0.340193	-0.13565
348	BLA_MOR TGF and WNT in cytoskeletal remodelling	ENSRNOG00000007457_at	ENSMUSG00000023224_at	Serping1	serine (or cysteine) peptidase inhibitor, clade G, member 1	C1 Inh; C1Inh; plasma protease C1 inhibitor; C1-inhibiting factor; C1 esterase inhibitor; serine (or cysteine) proteinase inhibitor, clade G (C1 inhibitor), member 1, (angioedema, hereditary); serpin G1	IC1_RAT	Plasma protease C1 inhibitor	C1 inhibitor	Generic binding protein	Plasma protease C1 inhibitor	-0.603189	-1.53925
349	BLA_MOR TGF and WNT in cytoskeletal remodelling	ENSRNOG00000007916_at	ENSMUSG00000022607_at	Ptk2	PTK2 protein tyrosine kinase 2	pp125FAK; FADK 1; protein-tyrosine kinase 2; focal adhesion kinase 1; protein tyrosine kinase 2; focal adhesion kinase-related nonkinase	FAK1_RAT	Focal adhesion kinase 1	FAK1	Protein kinase	Focal adhesion kinase 1	-0.507818	0.66026
350	BLA_MOR TGF and WNT in cytoskeletal remodelling	ENSRNOG00000009495_at	ENSMUSG00000027646_at	Src	v-src sarcoma (Schmidt-Ruppin A-2) viral oncogene homolog (avian)	tyrosine protein kinase pp60-c-src; tyrosine protein kinase c-src; c-Src; pp60c-src; p60-Src; proto-oncogene tyrosine-protein kinase Src; proto-oncogene c-Src; Rous sarcoma oncogene	SRC_RAT	Proto-oncogene tyrosine-protein kinase Src	c-Src	Protein kinase	Proto-oncogene tyrosine-protein kinase Src	0.420351	-0.160202
351	BLA_MOR TGF and WNT in cytoskeletal remodelling	ENSRNOG00000010153_at	ENSMUSG00000000441_at	Raf1	v-raf-leukemia viral oncogene 1	proto-oncogene c-RAF; raf-1; v-raf-1 murine leukemia viral oncogene homolog 1; C-RAF; RAF proto-oncogene serine/threonine-protein kinase; murine leukemia viral (v-raf-1) oncogene homolog 1 (3611-MSV); cRaf	RAF1_RAT	RAF proto-oncogene serine/threonine-protein kinase	c-Raf-1	Protein kinase	RAF proto-oncogene serine/threonine-protein kinase	-0.416779	0.93763
352	BLA_MOR TGF and WNT in cytoskeletal remodelling	ENSRNOG00000010381_at	ENSMUSG00000028708_at	Mknk1	MAP kinase-interacting serine/threonine kinase 1	mnk1; MAP kinase signal-integrating kinase 1; MAP kinase-interacting serine/threonine-protein kinase 1	MKNK1_RAT	MAP kinase-interacting serine/threonine-protein kinase 1	MNK1	Protein kinase	MAP kinase-interacting serine/threonine-protein kinase 1	-0.0568278	-0.491887
353	BLA_MOR TGF and WNT in cytoskeletal remodelling	ENSRNOG00000010507_at	ENSMUSG00000018623_at	Mmp7	matrix metallopeptidase 7	pump-1 protease; matrilysin; matrin; uterine metalloproteinase; matrix metalloproteinase-7; Matrix metalloproteinase 7 (matrilysin); MMP-7	MMP7_RAT	Matrilysin	Matrilysin (MMP-7)	Metalloprotease	Matrilysin	0.636411	0.134373
354	BLA_MOR TGF and WNT in cytoskeletal remodelling	ENSRNOG00000010765_at	ENSMUSG00000021823_at	Vcl	vinculin	metavinculin	VINC_RAT	Vinculin	Vinculin	Generic binding protein	Vinculin	0.269692	-0.175412
355	BLA_MOR TGF and WNT in cytoskeletal remodelling	ENSRNOG00000013166_at	ENSMUSG00000036856_at	Wnt4	wingless-type MMTV integration site family, member 4	wingless-related MMTV integration site 4; protein Wnt-4	WNT4_RAT	Protein Wnt-4	WNT	Receptor ligand		0.552066	-0.707182
356	BLA_MOR TGF and WNT in cytoskeletal remodelling	ENSRNOG00000015982_at	ENSMUSG00000015957_at	Wnt11	wingless-type MMTV integration site family, member 11	wingless-related MMTV integration site 11	Wnt11	wingless-type MMTV integration site family, member 11	WNT	Receptor ligand		0.918565	-0.550782
357	BLA_MOR TGF and WNT in cytoskeletal remodelling	ENSRNOG00000016848_at	ENSMUSG00000049791_at	Fzd4	frizzled homolog 4 (Drosophila)	frizzled-4; fz-4; frizzled receptor 4; rFz4	FZD4_RAT	Frizzled-4	Frizzled	GPCR		-0.388821	0.240062
358	BLA_MOR TGF and WNT in cytoskeletal remodelling	ENSRNOG00000017285_at	ENSMUSG00000022414_at	Map3k7ip1	mitogen-activated protein kinase kinase kinase 7 interacting protein 1	Tak1-binding protein 1	Map3k7ip1_predicted	mitogen-activated protein kinase kinase kinase 7 interacting protein 1 (predicted)	TAB1	Generic binding protein	mitogen-activated protein kinase kinase kinase 7 interacting protein 1 (predicted)	-0.895806	0.206255
359	BLA_MOR TGF and WNT in cytoskeletal remodelling	ENSRNOG00000017409_at	ENSMUSG00000033227_at	Wnt6	wingless-type MMTV integration site family, member 6	protein Wnt-6; wingless-related MMTV integration site 6	Wnt6_predicted	wingless-related MMTV integration site 6 (predicted)	WNT	Receptor ligand		-1.20804	-0.287451
360	BLA_MOR TGF and WNT in cytoskeletal remodelling	ENSRNOG00000017546_at	ENSMUSG00000031698_at	Mylk3	myosin light chain kinase 3		RGD1305801_predicted	similar to Myosin light chain kinase 2, skeletal/cardiac muscle (MLCK2) (predicted)	MLCK	Protein kinase		0.188317	0.734645
361	BLA_MOR TGF and WNT in cytoskeletal remodelling	ENSRNOG00000017786_at	ENSMUSG00000031972_at	Acta1	actin, alpha 1, skeletal muscle	actin, alpha skeletal muscle; alpha-actin-1; actin alpha 1	ACTS_RAT	Actin, alpha skeletal muscle	Actin	Generic binding protein		0.135476	-0.56847
362	BLA_MOR TGF and WNT in cytoskeletal remodelling	ENSRNOG00000017833_at	ENSMUSG00000052374_at	Actn2	actinin alpha 2		Actn2_predicted	actinin alpha 2 (predicted)	Alpha-actinin	Generic binding protein		-0.954566	-0.232294
363	BLA_MOR TGF and WNT in cytoskeletal remodelling	ENSRNOG00000018677_at	ENSMUSG00000004056_at	Akt2	v-akt murine thymoma viral oncogene homolog 2	RAC-PK-beta; RAC-beta serine/threonine-protein kinase; protein kinase Akt-2; protein kinase B, beta; PKB beta; AKT2 kinase; murine thymoma viral (v-akt) oncogene homolog 2; protein kinase B beta; thymoma viral proto-oncogene 2; RAC protein kinase beta RAC-PK beta	AKT2_RAT	RAC-beta serine/threonine-protein kinase	AKT(PKB)	Protein kinase		0.313487	-0.754468
364	BLA_MOR TGF and WNT in cytoskeletal remodelling	ENSRNOG00000019139_at	ENSMUSG00000006932_at	Ctnnb1	catenin (cadherin associated protein), beta 1	catenin beta-1; beta-catenin; catenin beta; catenin (cadherin associated protein), beta 1, 88kDa	CTNB1_RAT	Catenin beta-1	Beta-catenin	Generic binding protein	Catenin beta-1	0.100241	-1.40256
365	BLA_MOR TGF and WNT in cytoskeletal remodelling	ENSRNOG00000019598_at	ENSMUSG00000023951_at	Vegfa	vascular endothelial growth factor A	vascular permeability factor; VEGF-A; VPF	VEGFA_RAT	Vascular endothelial growth factor A	VEGF-A	Receptor ligand	Vascular endothelial growth factor A	-0.17823	0.521028
366	BLA_MOR TGF and WNT in cytoskeletal remodelling	ENSRNOG00000019745_at	ENSMUSG00000006457_at	Actn3	actinin alpha 3	alpha-actinin-3	Actn3	actinin alpha 3	Alpha-actinin	Generic binding protein		0.980453	-0.0354013
367	BLA_MOR TGF and WNT in cytoskeletal remodelling	ENSRNOG00000020246_at	ENSMUSG00000067818_at	Myl9	myosin, light chain 9, regulatory	myosin, light polypeptide 9, regulatory; myosin regulatory light chain 9; myosin regulatory light chain 2, smooth muscle isoform; myosin regulatory light polypeptide 9	MYL9_RAT	Myosin regulatory light polypeptide 9	MRLC	Generic binding protein		0.57944	-0.782647
368	BLA_MOR TGF and WNT in cytoskeletal remodelling	ENSRNOG00000020414_at	ENSMUSG00000024182_at	Axin1	axin 1	GSK-3beta interacting protein rAxin; axin-1; rAxin; axis inhibition protein 1	AXN1_RAT	Axin-1	Axin	Generic binding protein		0.0282487	0.435441
369	BLA_MOR TGF and WNT in cytoskeletal remodelling	ENSRNOG00000020918_at	ENSMUSG00000070348_at	Ccnd1	cyclin D1	G1/S-specific cyclin-D1	CCND1_RAT	G1/S-specific cyclin-D1	Cyclin D1	Generic binding protein	G1/S-specific cyclin-D1	-0.242132	0.281263
370	BLA_MOR TGF and WNT in cytoskeletal remodelling	ENSRNOG00000031233_at	ENSMUSG00000022610_at	Mapk12	mitogen-activated protein kinase 12	ERK-6; extracellular signal-regulated kinase 6; MAP kinase p38 gamma; MAP kinase 12; stress-activated protein kinase 3; SAP kinase-3; mitogen-activated protein kinase p38 gamma; MAPK 12	MK12_RAT	Mitogen-activated protein kinase 12	p38 MAPK	Protein kinase		0.929673	-0.126611
371	ICM_MOR TGF and WNT in cytoskeletal remodelling	ENSRNOG00000000145_at	ENSMUSG00000028698_at	Pik3r3	phosphoinositide-3-kinase, regulatory subunit 3 (gamma)	phosphatidylinositol 3-kinase regulatory subunit gamma; ptdIns-3-kinase regulatory subunit p55-gamma; PI3-kinase p85 subunit gamma; ptdIns-3-kinase p85-gamma; PI3-kinase subunit p55-gamma; ptdIns-3-kinase regulatory subunit gamma; PI3-kinase regulatory subunit gamma; p55PIK; phosphatidylinositol 3-kinase 55 kDa regulatory subunit gamma; phosphatidylinositol 3 kinase, regulatory subunit, polypepti…	P55G_RAT	Phosphatidylinositol 3-kinase regulatory subunit gamma	PI3K reg class IA	Generic binding protein		-0.0154117	-1.27751
372	ICM_MOR TGF and WNT in cytoskeletal remodelling	ENSRNOG00000001149_at	ENSMUSG00000029528_at	Pxn	paxillin	myocardial ischemic preconditioning associated protein 7	PAXI_RAT	Paxillin	Paxillin	Generic binding protein	Paxillin	0.0449326	-0.442693
373	ICM_MOR TGF and WNT in cytoskeletal remodelling	ENSRNOG00000002215_at	ENSMUSG00000022836_at	Mylk	myosin light chain kinase	myosin light chain kinase, smooth muscle; myosin, light polypeptide kinase	Mylk_predicted	myosin, light polypeptide kinase (predicted)	MLCK	Protein kinase		0.243382	-0.485086
374	ICM_MOR TGF and WNT in cytoskeletal remodelling	ENSRNOG00000003612_at	ENSMUSG00000000142_at	Axin2	axin 2	conductin; axis inhibition protein 2; axin-like protein; axin-2; axin2	AXN2_RAT	Axin-2	Axin	Generic binding protein		0.0300706	-0.472119
375	ICM_MOR TGF and WNT in cytoskeletal remodelling	ENSRNOG00000004362_at	ENSMUSG00000021180_at	Rps6ka5	ribosomal protein S6 kinase, polypeptide 5	ribosomal protein S6 kinase alpha-5; ribosomal protein S6 kinase, 90kDa, polypeptide 5; mitogen and stress-activated protein kinase 1	Rps6ka5_predicted	ribosomal protein S6 kinase, polypeptide 5 (predicted)	MSK1	Protein kinase	ribosomal protein S6 kinase, polypeptide 5 (predicted)	-1.00184	-0.0056279
376	ICM_MOR TGF and WNT in cytoskeletal remodelling	ENSRNOG00000004476_at	ENSMUSG00000020218_at	Wif1	Wnt inhibitory factor 1	wnt inhibitory factor 1; WIF-1	WIF1_RAT	Wnt inhibitory factor 1	WIF1	Generic binding protein	Wnt inhibitory factor 1	0.364812	-0.169636
377	ICM_MOR TGF and WNT in cytoskeletal remodelling	ENSRNOG00000004500_at	ENSMUSG00000022346_at	Myc	myelocytomatosis oncogene	transcription factor p64; proto-oncogene c-Myc; v-myc avian myelocytomatosis viral oncogene homolog; myelocytomatosis viral oncogene homolog; Avian myelocytomatosis viral (v-myc) oncogene homolog; myc proto-oncogene protein	MYC_RAT	Myc proto-oncogene protein	c-Myc	Transcription factor	Myc proto-oncogene protein	-0.073177	-0.666093
378	ICM_MOR TGF and WNT in cytoskeletal remodelling	ENSRNOG00000004660_at	ENSMUSG00000022297_at	Fzd6	frizzled homolog 6 (Drosophila)	frizzled-6	Fzd6	frizzled homolog 6 (Drosophila)	Frizzled	GPCR		0.730313	0.0344959
379	ICM_MOR TGF and WNT in cytoskeletal remodelling	ENSRNOG00000004826_at	ENSMUSG00000034801_at	Sos2	son of sevenless homolog 2 (Drosophila)	son of sevenless 1; son of sevenless homolog 2	Sos2	son of sevenless homolog 2 (Drosophila)	SOS	Regulators (GDI, GAP, GEF)		-0.219666	-0.697736
380	ICM_MOR TGF and WNT in cytoskeletal remodelling	ENSRNOG00000005781_at	ENSMUSG00000029671_at	Wnt16	wingless-type MMTV integration site family, member 16	wingless-related MMTV integration site 16; protein Wnt-16	Wnt16	wingless-related MMTV integration site 16	WNT	Receptor ligand		-0.451769	0.208721
381	ICM_MOR TGF and WNT in cytoskeletal remodelling	ENSRNOG00000006304_at	ENSMUSG00000020184_at	Mdm2	Mdm2 p53 binding protein homolog (mouse)	E3 ubiquitin-protein ligase Mdm2; transformed mouse 3T3 cell double minute 2; double minute 2	Mdm2_predicted	transformed mouse 3T3 cell double minute 2 homolog (mouse) (predicted)	MDM2	Generic enzyme	transformed mouse 3T3 cell double minute 2 homolog (mouse) (predicted)	0.162982	0.684981
382	ICM_MOR TGF and WNT in cytoskeletal remodelling	ENSRNOG00000006612_at	ENSMUSG00000018932_at	Map2k3	mitogen activated protein kinase kinase 3		Map2k3	mitogen activated protein kinase kinase 3	MEK3(MAP2K3)	Protein kinase	mitogen activated protein kinase kinase 3	-0.149366	0.739119
383	ICM_MOR TGF and WNT in cytoskeletal remodelling	ENSRNOG00000006694_at	ENSMUSG00000007655_at	Cav1	caveolin 1, caveolae protein	caveolin, caveolae protein 1; caveolin caveolae protein 22 kDa; caveolin-1	CAV1_RAT	Caveolin-1	Caveolin-1	Generic binding protein	Caveolin-1	0.340193	-0.13565
384	ICM_MOR TGF and WNT in cytoskeletal remodelling	ENSRNOG00000007457_at	ENSMUSG00000023224_at	Serping1	serine (or cysteine) peptidase inhibitor, clade G, member 1	C1 Inh; C1Inh; plasma protease C1 inhibitor; C1-inhibiting factor; C1 esterase inhibitor; serine (or cysteine) proteinase inhibitor, clade G (C1 inhibitor), member 1, (angioedema, hereditary); serpin G1	IC1_RAT	Plasma protease C1 inhibitor	C1 inhibitor	Generic binding protein	Plasma protease C1 inhibitor	-0.603189	-1.53925
385	ICM_MOR TGF and WNT in cytoskeletal remodelling	ENSRNOG00000007916_at	ENSMUSG00000022607_at	Ptk2	PTK2 protein tyrosine kinase 2	pp125FAK; FADK 1; protein-tyrosine kinase 2; focal adhesion kinase 1; protein tyrosine kinase 2; focal adhesion kinase-related nonkinase	FAK1_RAT	Focal adhesion kinase 1	FAK1	Protein kinase	Focal adhesion kinase 1	-0.507818	0.66026
386	ICM_MOR TGF and WNT in cytoskeletal remodelling	ENSRNOG00000008673_at	ENSMUSG00000029465_at	Arpc3	actin related protein 2/3 complex, subunit 3	actin-related protein 2/3 complex subunit 3	Arpc3_predicted	actin related protein 2/3 complex, subunit 3 (predicted)	Arp2/3	Generic binding protein		-0.343265	0.209052
387	ICM_MOR TGF and WNT in cytoskeletal remodelling	ENSRNOG00000009495_at	ENSMUSG00000027646_at	Src	v-src sarcoma (Schmidt-Ruppin A-2) viral oncogene homolog (avian)	tyrosine protein kinase pp60-c-src; tyrosine protein kinase c-src; c-Src; pp60c-src; p60-Src; proto-oncogene tyrosine-protein kinase Src; proto-oncogene c-Src; Rous sarcoma oncogene	SRC_RAT	Proto-oncogene tyrosine-protein kinase Src	c-Src	Protein kinase	Proto-oncogene tyrosine-protein kinase Src	0.420351	-0.160202
388	ICM_MOR TGF and WNT in cytoskeletal remodelling	ENSRNOG00000010381_at	ENSMUSG00000028708_at	Mknk1	MAP kinase-interacting serine/threonine kinase 1	mnk1; MAP kinase signal-integrating kinase 1; MAP kinase-interacting serine/threonine-protein kinase 1	MKNK1_RAT	MAP kinase-interacting serine/threonine-protein kinase 1	MNK1	Protein kinase	MAP kinase-interacting serine/threonine-protein kinase 1	-0.0568278	-0.491887
389	ICM_MOR TGF and WNT in cytoskeletal remodelling	ENSRNOG00000010507_at	ENSMUSG00000018623_at	Mmp7	matrix metallopeptidase 7	pump-1 protease; matrilysin; matrin; uterine metalloproteinase; matrix metalloproteinase-7; Matrix metalloproteinase 7 (matrilysin); MMP-7	MMP7_RAT	Matrilysin	Matrilysin (MMP-7)	Metalloprotease	Matrilysin	0.636411	0.134373
390	ICM_MOR TGF and WNT in cytoskeletal remodelling	ENSRNOG00000013166_at	ENSMUSG00000036856_at	Wnt4	wingless-type MMTV integration site family, member 4	wingless-related MMTV integration site 4; protein Wnt-4	WNT4_RAT	Protein Wnt-4	WNT	Receptor ligand		0.552066	-0.707182
391	ICM_MOR TGF and WNT in cytoskeletal remodelling	ENSRNOG00000013817_at	ENSMUSG00000036961_at	Wnt8b	wingless-type MMTV integration site family, member 8B	wingless related MMTV integration site 8b; protein Wnt-8b	Wnt8b_predicted	wingless related MMTV integration site 8b (predicted)	WNT	Receptor ligand		1.42891	-0.0214914
392	ICM_MOR TGF and WNT in cytoskeletal remodelling	ENSRNOG00000014084_at	ENSMUSG00000001280_at	Sp1	Sp1 transcription factor	transcription factor Sp1; trans-acting transcription factor 1	SP1_RAT	Transcription factor Sp1	SP1	Transcription factor	Transcription factor Sp1	-0.397861	0.142862
393	ICM_MOR TGF and WNT in cytoskeletal remodelling	ENSRNOG00000016630_at	ENSMUSG00000028465_at	Tln1	talin 1	talin-1	Tln1	talin 1	Talin	Generic binding protein		-1.00778	0.940346
394	ICM_MOR TGF and WNT in cytoskeletal remodelling	ENSRNOG00000016848_at	ENSMUSG00000049791_at	Fzd4	frizzled homolog 4 (Drosophila)	frizzled-4; fz-4; frizzled receptor 4; rFz4	FZD4_RAT	Frizzled-4	Frizzled	GPCR		-0.388821	0.240062
395	ICM_MOR TGF and WNT in cytoskeletal remodelling	ENSRNOG00000017237_at	ENSMUSG00000032796_at	Lama1	laminin, alpha 1	laminin-1; laminin subunit alpha-1	Lama1_predicted	laminin, alpha 1 (predicted)	Laminin 1	Receptor ligand		-0.266309	0.684972
396	ICM_MOR TGF and WNT in cytoskeletal remodelling	ENSRNOG00000017409_at	ENSMUSG00000033227_at	Wnt6	wingless-type MMTV integration site family, member 6	protein Wnt-6; wingless-related MMTV integration site 6	Wnt6_predicted	wingless-related MMTV integration site 6 (predicted)	WNT	Receptor ligand		-1.20804	-0.287451
397	ICM_MOR TGF and WNT in cytoskeletal remodelling	ENSRNOG00000017786_at	ENSMUSG00000031972_at	Acta1	actin, alpha 1, skeletal muscle	actin, alpha skeletal muscle; alpha-actin-1; actin alpha 1	ACTS_RAT	Actin, alpha skeletal muscle	Actin	Generic binding protein		0.135476	-0.56847
398	ICM_MOR TGF and WNT in cytoskeletal remodelling	ENSRNOG00000017833_at	ENSMUSG00000052374_at	Actn2	actinin alpha 2		Actn2_predicted	actinin alpha 2 (predicted)	Alpha-actinin	Generic binding protein		-0.954566	-0.232294
399	ICM_MOR TGF and WNT in cytoskeletal remodelling	ENSRNOG00000018903_at	ENSMUSG00000041417_at	Pik3r1	phosphoinositide-3-kinase, regulatory subunit 1 (alpha)	phosphatidylinositol 3-kinase 85 kDa regulatory subunit alpha; PI3K regulatory subunit alpha; ptdIns-3-kinase regulatory subunit alpha; PI3-kinase regulatory subunit alpha; PI3-kinase subunit p85-alpha; PI3-kinase p85 subunit alpha; ptdIns-3-kinase regulatory subunit p85-alpha; Phosphoinositide 3-kinase, regulatory subunit, polypeptide 1 (p85 alpha); phosphatidylinositol 3-kinase, regulatory subu…	P85A_RAT	Phosphatidylinositol 3-kinase regulatory subunit alpha	PI3K reg class IA	Generic binding protein		-0.12522	-1.09096
400	ICM_MOR TGF and WNT in cytoskeletal remodelling	ENSRNOG00000019228_at	ENSMUSG00000031834_at	Pik3r2	phosphoinositide-3-kinase, regulatory subunit 2 (beta)	ptdIns-3-kinase p85-beta; ptdIns-3-kinase regulatory subunit beta; phosphatidylinositol 3-kinase 85 kDa regulatory subunit beta; PI3-kinase subunit p85-beta; PI3-kinase regulatory subunit beta; phosphatidylinositol 3-kinase, regulatory subunit, polypeptide 2 (p85 beta); PI3-kinase p85 subunit beta; phosphatidylinositol 3-kinase regulartory subunit polypeptide 2; PI3K regulatory subunit beta; phos…	P85B_RAT	Phosphatidylinositol 3-kinase regulatory subunit beta	PI3K reg class IA	Generic binding protein		-0.402131	0.00484648
401	ICM_MOR TGF and WNT in cytoskeletal remodelling	ENSRNOG00000020918_at	ENSMUSG00000070348_at	Ccnd1	cyclin D1	G1/S-specific cyclin-D1	CCND1_RAT	G1/S-specific cyclin-D1	Cyclin D1	Generic binding protein	G1/S-specific cyclin-D1	-0.242132	0.281263
402	ICM_MOR TGF and WNT in cytoskeletal remodelling	ENSRNOG00000022485_at	ENSMUSG00000025199_at	Chuk	conserved helix-loop-helix ubiquitous kinase	inhibitor of nuclear factor kappa-B kinase subunit alpha	Chuk_predicted	conserved helix-loop-helix ubiquitous kinase (predicted)	IKK-alpha	Protein kinase	conserved helix-loop-helix ubiquitous kinase (predicted)	-0.0337791	0.416457
403	ICM_MOR TGF and WNT in cytoskeletal remodelling	ENSRNOG00000029784_at	ENSMUSG00000030774_at	Pak1	p21 protein (Cdc42/Rac)-activated kinase 1	p21 (CDKN1A)-activated kinase 1; alpha-PAK; p68-PAK; PAK-1; serine/threonine-protein kinase PAK 1; protein kinase MUK2; p21/Cdc42/Rac1-activated kinase 1 (yeast Ste20-related); p21-activated kinase 1	PAK1_RAT	Serine/threonine-protein kinase PAK 1	PAK1	Protein kinase	Serine/threonine-protein kinase PAK 1	0.652847	-0.545384
404	ICM_BLA Wnt pathway	ENSRNOG00000000503_at	ENSMUSG00000002250_at	Ppard	peroxisome proliferator-activated receptor delta	peroxisome proliferator activator receptor beta; peroxisome proliferator activator receptor, delta; peroxisome proliferator activated receptor delta	Ppard	peroxisome proliferator activated receptor delta	PPAR-beta(delta)	Transcription factor	peroxisome proliferator activated receptor delta	-0.0500215	-1.27833
405	ICM_BLA Wnt pathway	ENSRNOG00000004660_at	ENSMUSG00000022297_at	Fzd6	frizzled homolog 6 (Drosophila)	frizzled-6	Fzd6	frizzled homolog 6 (Drosophila)	Frizzled	GPCR		0.730313	0.0344959
406	ICM_BLA Wnt pathway	ENSRNOG00000005781_at	ENSMUSG00000029671_at	Wnt16	wingless-type MMTV integration site family, member 16	wingless-related MMTV integration site 16; protein Wnt-16	Wnt16	wingless-related MMTV integration site 16	WNT	Receptor ligand		-0.451769	0.208721
407	ICM_BLA Wnt pathway	ENSRNOG00000012405_at	ENSMUSG00000053477_at	Tcf4	transcription factor 4	RITF-2; TCF-4; SL3-3 enhancer factor 2; ITF-2; R8f DNA-binding protein; SEF-2; immunoglobulin transcription factor 2	ITF2_RAT	Transcription factor 4	ITF2	Transcription factor	Transcription factor 4	0.298154	-1.2725
408	ICM_BLA Wnt pathway	ENSRNOG00000013166_at	ENSMUSG00000036856_at	Wnt4	wingless-type MMTV integration site family, member 4	wingless-related MMTV integration site 4; protein Wnt-4	WNT4_RAT	Protein Wnt-4	WNT	Receptor ligand		0.552066	-0.707182
409	ICM_BLA Wnt pathway	ENSRNOG00000013817_at	ENSMUSG00000036961_at	Wnt8b	wingless-type MMTV integration site family, member 8B	wingless related MMTV integration site 8b; protein Wnt-8b	Wnt8b_predicted	wingless related MMTV integration site 8b (predicted)	WNT	Receptor ligand		1.42891	-0.0214914
410	ICM_BLA Wnt pathway	ENSRNOG00000014740_at	ENSMUSG00000017165_at	Gast	gastrin		GAST_RAT	Gastrin	Progastrin	Receptor ligand	Gastrin	0.601532	-0.241662
411	ICM_BLA Wnt pathway	ENSRNOG00000015982_at	ENSMUSG00000015957_at	Wnt11	wingless-type MMTV integration site family, member 11	wingless-related MMTV integration site 11	Wnt11	wingless-type MMTV integration site family, member 11	WNT	Receptor ligand		0.918565	-0.550782
412	ICM_BLA Wnt pathway	ENSRNOG00000017285_at	ENSMUSG00000022414_at	Map3k7ip1	mitogen-activated protein kinase kinase kinase 7 interacting protein 1	Tak1-binding protein 1	Map3k7ip1_predicted	mitogen-activated protein kinase kinase kinase 7 interacting protein 1 (predicted)	TAB1	Generic binding protein	mitogen-activated protein kinase kinase kinase 7 interacting protein 1 (predicted)	-0.895806	0.206255
413	ICM_BLA Wnt pathway	ENSRNOG00000017409_at	ENSMUSG00000033227_at	Wnt6	wingless-type MMTV integration site family, member 6	protein Wnt-6; wingless-related MMTV integration site 6	Wnt6_predicted	wingless-related MMTV integration site 6 (predicted)	WNT	Receptor ligand		-1.20804	-0.287451
414	ICM_BLA Wnt pathway	ENSRNOG00000018087_at	ENSMUSG00000026728_at	Vim	vimentin		VIME_RAT	Vimentin	Vimentin	Generic binding protein	Vimentin	-0.127766	1.12912
415	ICM_BLA Wnt pathway	ENSRNOG00000019139_at	ENSMUSG00000006932_at	Ctnnb1	catenin (cadherin associated protein), beta 1	catenin beta-1; beta-catenin; catenin beta; catenin (cadherin associated protein), beta 1, 88kDa	CTNB1_RAT	Catenin beta-1	Beta-catenin	Generic binding protein	Catenin beta-1	0.100241	-1.40256
416	ICM_BLA Wnt pathway	ENSRNOG00000019598_at	ENSMUSG00000023951_at	Vegfa	vascular endothelial growth factor A	vascular permeability factor; VEGF-A; VPF	VEGFA_RAT	Vascular endothelial growth factor A	VEGF-A	Receptor ligand	Vascular endothelial growth factor A	-0.17823	0.521028
417	ICM_BLA Wnt pathway	ENSRNOG00000020423_at	ENSMUSG00000005871_at	Apc	adenomatous polyposis coli	adenomatosis polyposis coli; adenomatous polyposis coli protein	APC_RAT	Adenomatous polyposis coli protein	APC protein	Generic binding protein	Adenomatous polyposis coli protein	-0.634128	0.338647
418	BLA_MOR Wnt pathway	ENSRNOG00000000503_at	ENSMUSG00000002250_at	Ppard	peroxisome proliferator-activated receptor delta	peroxisome proliferator activator receptor beta; peroxisome proliferator activator receptor, delta; peroxisome proliferator activated receptor delta	Ppard	peroxisome proliferator activated receptor delta	PPAR-beta(delta)	Transcription factor	peroxisome proliferator activated receptor delta	-0.0500215	-1.27833
419	BLA_MOR Wnt pathway	ENSRNOG00000003612_at	ENSMUSG00000000142_at	Axin2	axin 2	conductin; axis inhibition protein 2; axin-like protein; axin-2; axin2	AXN2_RAT	Axin-2	Axin	Generic binding protein		0.0300706	-0.472119
420	BLA_MOR Wnt pathway	ENSRNOG00000004067_at	ENSMUSG00000020598_at	Nrcam	neuronal cell adhesion molecule	ngCAM-related cell adhesion molecule; ankyrin-binding cell adhesion molecule NrCAM; neuronal surface protein Bravo; ng-CAM-related; neuron-glia-CAM-related cell adhesion molecule; nr-CAM; rBravo	NRCAM_RAT	Neuronal cell adhesion molecule	NRCAM	Generic binding protein	Neuronal cell adhesion molecule	-0.254785	0.272442
421	BLA_MOR Wnt pathway	ENSRNOG00000004476_at	ENSMUSG00000020218_at	Wif1	Wnt inhibitory factor 1	wnt inhibitory factor 1; WIF-1	WIF1_RAT	Wnt inhibitory factor 1	WIF1	Generic binding protein	Wnt inhibitory factor 1	0.364812	-0.169636
422	BLA_MOR Wnt pathway	ENSRNOG00000004500_at	ENSMUSG00000022346_at	Myc	myelocytomatosis oncogene	transcription factor p64; proto-oncogene c-Myc; v-myc avian myelocytomatosis viral oncogene homolog; myelocytomatosis viral oncogene homolog; Avian myelocytomatosis viral (v-myc) oncogene homolog; myc proto-oncogene protein	MYC_RAT	Myc proto-oncogene protein	c-Myc	Transcription factor	Myc proto-oncogene protein	-0.073177	-0.666093
423	BLA_MOR Wnt pathway	ENSRNOG00000004660_at	ENSMUSG00000022297_at	Fzd6	frizzled homolog 6 (Drosophila)	frizzled-6	Fzd6	frizzled homolog 6 (Drosophila)	Frizzled	GPCR		0.730313	0.0344959
424	BLA_MOR Wnt pathway	ENSRNOG00000005781_at	ENSMUSG00000029671_at	Wnt16	wingless-type MMTV integration site family, member 16	wingless-related MMTV integration site 16; protein Wnt-16	Wnt16	wingless-related MMTV integration site 16	WNT	Receptor ligand		-0.451769	0.208721
425	BLA_MOR Wnt pathway	ENSRNOG00000010507_at	ENSMUSG00000018623_at	Mmp7	matrix metallopeptidase 7	pump-1 protease; matrilysin; matrin; uterine metalloproteinase; matrix metalloproteinase-7; Matrix metalloproteinase 7 (matrilysin); MMP-7	MMP7_RAT	Matrilysin	Matrilysin (MMP-7)	Metalloprotease	Matrilysin	0.636411	0.134373
426	BLA_MOR Wnt pathway	ENSRNOG00000012405_at	ENSMUSG00000053477_at	Tcf4	transcription factor 4	RITF-2; TCF-4; SL3-3 enhancer factor 2; ITF-2; R8f DNA-binding protein; SEF-2; immunoglobulin transcription factor 2	ITF2_RAT	Transcription factor 4	ITF2	Transcription factor	Transcription factor 4	0.298154	-1.2725
427	BLA_MOR Wnt pathway	ENSRNOG00000013166_at	ENSMUSG00000036856_at	Wnt4	wingless-type MMTV integration site family, member 4	wingless-related MMTV integration site 4; protein Wnt-4	WNT4_RAT	Protein Wnt-4	WNT	Receptor ligand		0.552066	-0.707182
428	BLA_MOR Wnt pathway	ENSRNOG00000013892_at	ENSMUSG00000022428_at	Cby1	chibby homolog 1 (Drosophila)	PIGEA-14; PKD2 interactor, Golgi and endoplasmic reticulum-associated 1; protein chibby homolog 1; PKD2 interactor, golgi and endoplasmic reticulum associated 1; cytosolic leucine-rich protein	CBY1_RAT	Protein chibby homolog 1	CHIBBY	Generic binding protein	Protein chibby homolog 1	-0.62816	-0.0550479
429	BLA_MOR Wnt pathway	ENSRNOG00000014740_at	ENSMUSG00000017165_at	Gast	gastrin		GAST_RAT	Gastrin	Progastrin	Receptor ligand	Gastrin	0.601532	-0.241662
430	BLA_MOR Wnt pathway	ENSRNOG00000015982_at	ENSMUSG00000015957_at	Wnt11	wingless-type MMTV integration site family, member 11	wingless-related MMTV integration site 11	Wnt11	wingless-type MMTV integration site family, member 11	WNT	Receptor ligand		0.918565	-0.550782
431	BLA_MOR Wnt pathway	ENSRNOG00000016848_at	ENSMUSG00000049791_at	Fzd4	frizzled homolog 4 (Drosophila)	frizzled-4; fz-4; frizzled receptor 4; rFz4	FZD4_RAT	Frizzled-4	Frizzled	GPCR		-0.388821	0.240062
432	BLA_MOR Wnt pathway	ENSRNOG00000017285_at	ENSMUSG00000022414_at	Map3k7ip1	mitogen-activated protein kinase kinase kinase 7 interacting protein 1	Tak1-binding protein 1	Map3k7ip1_predicted	mitogen-activated protein kinase kinase kinase 7 interacting protein 1 (predicted)	TAB1	Generic binding protein	mitogen-activated protein kinase kinase kinase 7 interacting protein 1 (predicted)	-0.895806	0.206255
433	BLA_MOR Wnt pathway	ENSRNOG00000017409_at	ENSMUSG00000033227_at	Wnt6	wingless-type MMTV integration site family, member 6	protein Wnt-6; wingless-related MMTV integration site 6	Wnt6_predicted	wingless-related MMTV integration site 6 (predicted)	WNT	Receptor ligand		-1.20804	-0.287451
434	BLA_MOR Wnt pathway	ENSRNOG00000018087_at	ENSMUSG00000026728_at	Vim	vimentin		VIME_RAT	Vimentin	Vimentin	Generic binding protein	Vimentin	-0.127766	1.12912
435	BLA_MOR Wnt pathway	ENSRNOG00000019139_at	ENSMUSG00000006932_at	Ctnnb1	catenin (cadherin associated protein), beta 1	catenin beta-1; beta-catenin; catenin beta; catenin (cadherin associated protein), beta 1, 88kDa	CTNB1_RAT	Catenin beta-1	Beta-catenin	Generic binding protein	Catenin beta-1	0.100241	-1.40256
436	BLA_MOR Wnt pathway	ENSRNOG00000019598_at	ENSMUSG00000023951_at	Vegfa	vascular endothelial growth factor A	vascular permeability factor; VEGF-A; VPF	VEGFA_RAT	Vascular endothelial growth factor A	VEGF-A	Receptor ligand	Vascular endothelial growth factor A	-0.17823	0.521028
437	BLA_MOR Wnt pathway	ENSRNOG00000020414_at	ENSMUSG00000024182_at	Axin1	axin 1	GSK-3beta interacting protein rAxin; axin-1; rAxin; axis inhibition protein 1	AXN1_RAT	Axin-1	Axin	Generic binding protein		0.0282487	0.435441
438	BLA_MOR Wnt pathway	ENSRNOG00000020552_at	ENSMUSG00000024912_at	Fosl1	fos-like antigen 1	fos-related antigen 1	FOSL1_RAT	Fos-related antigen 1	Fra-1	Transcription factor	Fos-related antigen 1	0.712557	0.159835
439	BLA_MOR Wnt pathway	ENSRNOG00000020793_at	ENSMUSG00000003868_at	Ruvbl2	RuvB-like 2 (E. coli)	RuvB-like protein 2; ruvB-like 2	Ruvbl2	RuvB-like 2 (E. coli)	RUVBL2	Generic binding protein	RuvB-like 2 (E. coli)	-0.396887	0.0101368
440	BLA_MOR Wnt pathway	ENSRNOG00000020918_at	ENSMUSG00000070348_at	Ccnd1	cyclin D1	G1/S-specific cyclin-D1	CCND1_RAT	G1/S-specific cyclin-D1	Cyclin D1	Generic binding protein	G1/S-specific cyclin-D1	-0.242132	0.281263
441	ICM_MOR Wnt pathway	ENSRNOG00000003612_at	ENSMUSG00000000142_at	Axin2	axin 2	conductin; axis inhibition protein 2; axin-like protein; axin-2; axin2	AXN2_RAT	Axin-2	Axin	Generic binding protein		0.0300706	-0.472119
442	ICM_MOR Wnt pathway	ENSRNOG00000004067_at	ENSMUSG00000020598_at	Nrcam	neuronal cell adhesion molecule	ngCAM-related cell adhesion molecule; ankyrin-binding cell adhesion molecule NrCAM; neuronal surface protein Bravo; ng-CAM-related; neuron-glia-CAM-related cell adhesion molecule; nr-CAM; rBravo	NRCAM_RAT	Neuronal cell adhesion molecule	NRCAM	Generic binding protein	Neuronal cell adhesion molecule	-0.254785	0.272442
443	ICM_MOR Wnt pathway	ENSRNOG00000004476_at	ENSMUSG00000020218_at	Wif1	Wnt inhibitory factor 1	wnt inhibitory factor 1; WIF-1	WIF1_RAT	Wnt inhibitory factor 1	WIF1	Generic binding protein	Wnt inhibitory factor 1	0.364812	-0.169636
444	ICM_MOR Wnt pathway	ENSRNOG00000004500_at	ENSMUSG00000022346_at	Myc	myelocytomatosis oncogene	transcription factor p64; proto-oncogene c-Myc; v-myc avian myelocytomatosis viral oncogene homolog; myelocytomatosis viral oncogene homolog; Avian myelocytomatosis viral (v-myc) oncogene homolog; myc proto-oncogene protein	MYC_RAT	Myc proto-oncogene protein	c-Myc	Transcription factor	Myc proto-oncogene protein	-0.073177	-0.666093
445	ICM_MOR Wnt pathway	ENSRNOG00000004660_at	ENSMUSG00000022297_at	Fzd6	frizzled homolog 6 (Drosophila)	frizzled-6	Fzd6	frizzled homolog 6 (Drosophila)	Frizzled	GPCR		0.730313	0.0344959
446	ICM_MOR Wnt pathway	ENSRNOG00000005781_at	ENSMUSG00000029671_at	Wnt16	wingless-type MMTV integration site family, member 16	wingless-related MMTV integration site 16; protein Wnt-16	Wnt16	wingless-related MMTV integration site 16	WNT	Receptor ligand		-0.451769	0.208721
447	ICM_MOR Wnt pathway	ENSRNOG00000010507_at	ENSMUSG00000018623_at	Mmp7	matrix metallopeptidase 7	pump-1 protease; matrilysin; matrin; uterine metalloproteinase; matrix metalloproteinase-7; Matrix metalloproteinase 7 (matrilysin); MMP-7	MMP7_RAT	Matrilysin	Matrilysin (MMP-7)	Metalloprotease	Matrilysin	0.636411	0.134373
448	ICM_MOR Wnt pathway	ENSRNOG00000013166_at	ENSMUSG00000036856_at	Wnt4	wingless-type MMTV integration site family, member 4	wingless-related MMTV integration site 4; protein Wnt-4	WNT4_RAT	Protein Wnt-4	WNT	Receptor ligand		0.552066	-0.707182
449	ICM_MOR Wnt pathway	ENSRNOG00000013817_at	ENSMUSG00000036961_at	Wnt8b	wingless-type MMTV integration site family, member 8B	wingless related MMTV integration site 8b; protein Wnt-8b	Wnt8b_predicted	wingless related MMTV integration site 8b (predicted)	WNT	Receptor ligand		1.42891	-0.0214914
450	ICM_MOR Wnt pathway	ENSRNOG00000013892_at	ENSMUSG00000022428_at	Cby1	chibby homolog 1 (Drosophila)	PIGEA-14; PKD2 interactor, Golgi and endoplasmic reticulum-associated 1; protein chibby homolog 1; PKD2 interactor, golgi and endoplasmic reticulum associated 1; cytosolic leucine-rich protein	CBY1_RAT	Protein chibby homolog 1	CHIBBY	Generic binding protein	Protein chibby homolog 1	-0.62816	-0.0550479
451	ICM_MOR Wnt pathway	ENSRNOG00000016848_at	ENSMUSG00000049791_at	Fzd4	frizzled homolog 4 (Drosophila)	frizzled-4; fz-4; frizzled receptor 4; rFz4	FZD4_RAT	Frizzled-4	Frizzled	GPCR		-0.388821	0.240062
452	ICM_MOR Wnt pathway	ENSRNOG00000017409_at	ENSMUSG00000033227_at	Wnt6	wingless-type MMTV integration site family, member 6	protein Wnt-6; wingless-related MMTV integration site 6	Wnt6_predicted	wingless-related MMTV integration site 6 (predicted)	WNT	Receptor ligand		-1.20804	-0.287451
453	ICM_MOR Wnt pathway	ENSRNOG00000018087_at	ENSMUSG00000026728_at	Vim	vimentin		VIME_RAT	Vimentin	Vimentin	Generic binding protein	Vimentin	-0.127766	1.12912
454	ICM_MOR Wnt pathway	ENSRNOG00000020552_at	ENSMUSG00000024912_at	Fosl1	fos-like antigen 1	fos-related antigen 1	FOSL1_RAT	Fos-related antigen 1	Fra-1	Transcription factor	Fos-related antigen 1	0.712557	0.159835
455	ICM_MOR Wnt pathway	ENSRNOG00000020663_at	ENSMUSG00000047824_at	Pygo2	pygopus 2	pygopus homolog 2	RGD1308535_predicted	similar to Pygopus homolog 2 (predicted)	PYGO2	Generic binding protein	similar to Pygopus homolog 2 (predicted)	-0.375575	0.220221
456	ICM_MOR Wnt pathway	ENSRNOG00000020918_at	ENSMUSG00000070348_at	Ccnd1	cyclin D1	G1/S-specific cyclin-D1	CCND1_RAT	G1/S-specific cyclin-D1	Cyclin D1	Generic binding protein	G1/S-specific cyclin-D1	-0.242132	0.281263
